# Supplementary material for: A Targeted Computational Screen of the SWEETLEAD Database Reveals FDA-Approved Compounds with Anti-Dengue Viral Activity
Source: mBio. 2020 Nov 10;11(6):e02839-20. doi: 10.1128/mBio.02839-20 (PMC7667029; doi:10.1128/mBio.02839-20)
Supplement: DATA SET S1 [file mBio.02839-20-sd001.xlsx]

## Sheet: ARDP0006
VIDA Name	Official Names	Isomeric Smiles	PubChem ID	KEGG Drug ID	ChemSpider ID	DrugBank ID	ChEBI ID	PharmGKB ID	Synonyms	ROCS_ShapeQuery	ROCS_TanimotoCombo	ROCS_ShapeTanimoto	ROCS_ColorTanimoto					Min ROCS_TanimotoCombo			0.8
SW01065	NPC Approved Name=1 8-dihydroxyanthraquinone	c1cc2c(c(c1)[O-])C(=O)c3c(cccc3[O-])C2=O	2950	D07107	2845	DB04816	CHEBI:3682		dantron<>3 danivac<>3 diaquone<>3 dionone<>3 antrapurol<>3 laxanthreen<>3 chrysazin<>3 chrysazine<>2 1 8-dihydroxy-9 10-anthracenedione<>2 danthron<>2 laxipurin<>2 pastomin<>2 duolax<>2 neokutin s<>2 dorbantyl<>2 1 8-dihydroxyanthrachinon<>2 dorbanex<>2 laxanorm<>2 1 4 5 8-tetroxyantraquinone<>2 zwitsalax<>2 1 8-dihydroxyanthra-9 10-quinone<>2 dorbane<>2 laxipur<>2 ltan<>2 prugol<>2 bancon<>2 1 8…	ARDP0006.cdx	1.346	0.809	0.537					Max ROCS_TanimotoCombo			1.346
SW00949	WHO Essential Medicine=dithranol Indian Approved Name=dithranol	c1cc2c(c(c1)[O-])C(=O)c3c(cccc3[O-])C2	2202	D00233	2117		CHEBI:37510		dithranol<>4 1<>4 anthralin<>4 dithranol[wiki]<>2 chrysodermol<>2 cigthranol<>2 batridol<>2 1 8-dihydroxy-9-anthrone<>2 anthralin[wiki]<>2 480-22-8[rn]<>2 1143-38-0[rn]<>2 psoriacid-stift<>2 9(10h)-anthracenone 1 8-dihydroxy-<>2 2054360[beilstein]<>2 480-22-8 1143-38-0<>2 anthrone<>2 1 8-dihydroxyanthrone<>2 1143-38-0<>2 1 8-dihydroxyanthracen-9(10h)-one<>2 anthraderm<>2 214-538-0[einecs]<>2 1 8-…	ARDP0006.cdx	1.238	0.778	0.461					Mean ROCS_TanimotoCombo			0.8653
SW02651_1	Indian Approved Name=diacerein	CC(=O)Oc1cccc2c1C(=O)c3c(cc(cc3OC(=O)C)C(=O)[O-])C2=O	26248	D07270	24456				diacetylrhein<>2 diacerhein<>2 artrodar<>2 13739-02-1<>2 diacerein<>2 fisiodar<>2 diacerein[wiki][inn]<>1 art<>1 2-anthroic acid 9 10-dihydro-4 5-dihydroxy-9 10-dioxo- diacetate<>1 4 5-diacetylrhein<>1 3-10-00-04790 (beilstein handbook reference)[beilstein]<>1 artrodar;fisiodar<>1 rhein diacetate<>1 4 5-bis(acetyloxy)-9 10-dihydro-9 10-dioxo-2-anthracenecarboxylic acid<>1 4 5-diacetoxy-9 10-dioxo…	ARDP0006.cdx	1.147	0.8	0.347
SW01834	Traditional Herbal Isolate=ellagic acid	c1c2c3c4c(cc(c(c4oc2=O)O)O)c(=O)oc3c(c1O)O	5281855	C10788	4445149	DB08468	CHEBI:4775		lagistase<>2 <>2 elagostasine<>2 alizarine yellow<>2 benzoaric acid<>2 eleagic acid<>2 2 3 7 8-tetrahydroxychromeno[5 4 3-cde]chromene-5 10-dione<>2 llagic acid<>2 acido elagico[spanish][inn]<>1 [1]benzopyrano[5 4 3-cde][1]benzopyran-5 10-dione 2 3 7 8-tetrahydroxy-<>1 2 3 7 8-tetrahydroxy[1]benzopyrano[5 4 3-cde][1]benzopyran-5 10-dione<>1 acid ellagic<>1 d004610<>1 ellagic acid<>1 476-66-4[rn]<…	ARDP0006.cdx	1.056	0.77	0.286					Min ROCS_ShapeTanimoto			0.421
SW02243_2	Indian Approved Name=hydroflumethiazide	c1c(c(cc2c1NCNS2(=O)=O)S(=O)(=O)N)C(F)(F)F	3647	D00654	3521	DB00774		PA164752557	hydroflumethiazide<>4 diuredemina<>3 enjit<>3 hidroflumetiazid<>3 diurometon<>3 hidroalogen<>3 spandiuril<>3 flutizide<>3 robezon<>3 glomerulin<>3 saluron<>2 trifluoromethylhydrazide<>2 hydroflumethizide<>2 dihydroflumethazide<>2 trifluoromethylhydrothiazide<>2 hydroflumethazide<>2 <>1 di-adenil<>1 hydroflumethiazide [ban:inn:jan][inn][jan]<>1 rivosil<>1 hydrenox<>1 finuret<>1 hydol<>1 9005-49-6<…	ARDP0006.cdx	1.04	0.819	0.221					Max ROCS_ShapeTanimoto			0.823
SW01396_1	China Approved Name=apomorphine FDA Approved Drug=APOMORPHINE HYDROCHLORIDE	C[NH+]1CCc2cccc-3c2[C@H]1Cc4c3c(c(cc4)O)O	6005 107882	D07460 D02004	5783 9039 2309928 97017	DB00714	CHEBI:31228 CHEBI:48538	PA164781163	apomorphine<>8 apomorfin<>6 uprima<>6 ixense<>6 l-apomorphine<>6 apormorphine<>6 apokyn<>4 apomorphin<>4 r-(-)-apomorphine<>4 vr-040<>2 200-360-0[einecs]<>2 (r)-5 6 6a 7-tetrahydro-6-methyl-4h-dibenzo[de g]quinoline-10 11-diol<>2 serotonin receptor 2a<>2 (-)-apomorphine<>2 41372-20-7[rn]<>2 (6ar)-5 6 6a 7-tetrahydro-6-methyl-4h-dibenzo(de g)chinolin-10 11-diol<>2 4h-dibenzo[de g]quinoline-10 11-d…	ARDP0006.cdx	1.025	0.748	0.277					Mean ROCS_ShapeTanimoto			0.6474
SW01396	China Approved Name=apomorphine FDA Approved Drug=APOMORPHINE HYDROCHLORIDE	C[NH+]1CCc2cccc-3c2[C@H]1Cc4c3c(c(cc4)O)O	6005 107882	D07460 D02004	5783 9039 2309928 97017	DB00714	CHEBI:31228 CHEBI:48538	PA164781163	apomorphine<>8 apomorfin<>6 uprima<>6 ixense<>6 l-apomorphine<>6 apormorphine<>6 apokyn<>4 apomorphin<>4 r-(-)-apomorphine<>4 vr-040<>2 200-360-0[einecs]<>2 (r)-5 6 6a 7-tetrahydro-6-methyl-4h-dibenzo[de g]quinoline-10 11-diol<>2 serotonin receptor 2a<>2 (-)-apomorphine<>2 41372-20-7[rn]<>2 (6ar)-5 6 6a 7-tetrahydro-6-methyl-4h-dibenzo(de g)chinolin-10 11-diol<>2 4h-dibenzo[de g]quinoline-10 11-d…	ARDP0006.cdx	1.022	0.823	0.199
SW03358_3	Australia Approved Name=MITOXANTRONE ;MITOZANTRONE HYDROCHLORIDE;MITOZANTRONE FDA Approved Drug=MITOXANTRONE HYDROCHLORIDE	c1cc(c2c(c1NCC[NH2+]CCO)C(=O)c3c(ccc(c3C2=O)[O-])[O-])NCC[NH2+]CCO	4212 54607525	D08224	46292 4067 4572184	DB01204	CHEBI:50729	PA450526	mitoxantrone<>12 mitozantrone<>11 dhaq<>9 mitoxantron<>8 mitoxanthrone<>8 mitoxantronum [inn-latin]<>7 dihydroxyanthraquinone<>7 mitoxantrona [inn-spanish]<>7 mitoxantrone hydrochloride<>7 dhaq hcl<>6 mitoxantrone hcl<>6 novantron<>6 dhad<>5 mitoxantrone dihydrochloride<>5 mitozantrone hydrochloride<>5 mitoxantrone 2hcl<>5 novantrone<>4 70476-82-3[rn]<>4 mitoxantrone[wiki][inn]<>4 ec 5.99.1.3<>4 …	ARDP0006.cdx	1.02	0.696	0.324					Min ROCS_ColorTanimoto			0.063
SW02354_7	Traditional Herbal Isolate=maltose	C([C@@H]1[C@H]([C@@H]([C@H]([C@H](O1)O[C@@H]2[C@H](OC([C@@H]([C@H]2O)O)O)CO)O)O)O)O	439186	D00044			CHEBI:17306		maltose<>2 cextromaltose<>1 madoros<>1 maltose solution<>1 alpha-malt sugar<>1 malt sugar<>1 d-(+)-maltose<>1 malzzucker<>1 alpha-d-glucopyranosyl-(1->4)-d-glucopyranose<>1 maltobiose<>1 d-maltose<>1	ARDP0006.cdx	1.016	0.774	0.242					Max ROCS_ColorTanimoto			0.537
SW01233_0	China Approved Name=menadione sodium bisulfite Australia Approved Name=SULFONATE SODIUM	CC1(CC(=O)c2ccccc2C1=O)S(=O)(=O)[O-]	23665888	D08177	8219		CHEBI:63928		kavitan<>3 klotogen<>3 kavitamin<>3 hemoklot<>3 kawitan<>3 hykinone<>3 vikasol<>3 dohyfral<>3 vikasolum<>3 vitamin k3 sodium bisulfite<>2 menadione sodium bisulfite<>2 2-naphthalenesulfonic acid 1 2 3 4-tetrahydro-2-methyl-1 4-dioxo- sodium salt<>2 menadioni natrii bisulfis<>2 menadion sodium bisulfite<>2 menadione sodio bisolfito [dcit]<>2 menadione sodium bisulfite[inn]<>2 hemodal<>2 bisulfite …	ARDP0006.cdx	1.012	0.713	0.299					Mean ROCS_ColorTanimoto			0.218
SW01233_0	China Approved Name=menadione sodium bisulfite Australia Approved Name=SULFONATE SODIUM	CC1(CC(=O)c2ccccc2C1=O)S(=O)(=O)[O-]	23665888	D08177	8219		CHEBI:63928		kavitan<>3 klotogen<>3 kavitamin<>3 hemoklot<>3 kawitan<>3 hykinone<>3 vikasol<>3 dohyfral<>3 vikasolum<>3 vitamin k3 sodium bisulfite<>2 menadione sodium bisulfite<>2 2-naphthalenesulfonic acid 1 2 3 4-tetrahydro-2-methyl-1 4-dioxo- sodium salt<>2 menadioni natrii bisulfis<>2 menadion sodium bisulfite<>2 menadione sodio bisolfito [dcit]<>2 menadione sodium bisulfite[inn]<>2 hemodal<>2 bisulfite …	ARDP0006.cdx	1.012	0.713	0.299
SW01479_1	NPC Approved Name=meticranum	Cc1cc2c(cc1S(=O)(=O)N)S(=O)(=O)CCC2	4165	D01605	4021				arresten<>3 fontiliz<>2 meticrane<>2 e-103-e<>2 6-methylthiochromane-7-sulfonamide 1 1-dioxide<>1 arresten (tn)<>1 2h-1-benzothiopyran-7-sulfonamide 3 4-dihydro-6-methyl- 1 1-dioxide<>1 3 4-dihydro-6-methyl-2h-1-benzothiopyran-7-sulfonamide1 1-dioxide<>1 6-methyl-1-thia-1 2 3 4-tetrahydronaphthalene-7-sulfonamide 1 1-dioxide<>1 sd 17102<>1 1084-65-7<>1 meticrano[spanish][inn]<>1 einecs 214-112-4<…	ARDP0006.cdx	1.011	0.766	0.245
SW01750_0	FDA Approved Drug=CHLOROTHIAZIDE;CHLOROTHIAZIDE SODIUM	c1c2c(cc(c1Cl)S(=O)(=O)N)S(=O)(=O)N=CN2	2720 23675744	D00519	2619 10482243	DB00880	CHEBI:3640	PA448953	chlorosal<>3 diuresal<>3 chlortiazid<>3 chlorthiazide<>3 clotride<>3 chlorothiazid<>3 chlorurit<>3 chlotride<>3 saluric<>2 diurite<>2 warduzide<>2 aldoclor<>2 saluretil<>2 diuril<>2 urinex<>2 diutrid<>2 salisan<>2 minzil<>2 alurene<>2 neo-dema<>2 chlorothiazide<>2 salunil<>2 yadalan<>2 sk-chlorothiazide<>2 diurilix<>2 <>1 6-chloro-2h-1 2 4-benzothiadiazine-7-sulfonamide-1 1-dioxyde[french]<>1 ec …	ARDP0006.cdx	1.003	0.775	0.228
SW00683	Indian Approved Name=aminacrine hcl NPC Approved Name=acrisorcinum	c1ccc2c(c1)c(c3ccccc3[nH+]2)N	8643 24144	D02905 D02759	8322 22568				monacrin<>3 akrinol<>3 bis(9-aminoacridinium)salz des hexylresorcine<>2 acridin-9-amine hydrochloride<>2 acrisorcin<>2 9-aminoacridine hydrochloride<>2 aminoakridin<>2 acramine yellow<>2 aminacrine hydrochloride<>2 aminoacridine hydrochloride<>2 9-aminoacridine compd. with 4-hexylresorcinol (1:1)<>2 9-aminoacridinium chloride<>2 4-hexyl-1 3-benzenediol compd with 9-acridinamine (1:1)<>1 quench<>1…	ARDP0006.cdx	1.002	0.738	0.264
SW00708	Australia Approved Name=TETRAHYDROAMINACRINE FDA Approved Drug=TACRINE HYDROCHLORIDE	c1ccc2c(c1)c(c3c([nH+]2)CCCC3)N	2723754 1935	D08555		DB00382	CHEBI:9389	PA451576	tacrine<>4 cognex<>3 1<>3 romotal<>3 tetrahydroaminocrine<>3 tetrahydroaminoacridine<>3 tetrahydroaminocrin<>3 tetrahydroaminacrine<>3 butyrylcholine esterase<>2 acylcholine acylhydrolase<>2 tenakrin<>2 cholinesterase precursor<>2 ec 3.1.1.8<>2 choline esterase ii<>2 pseudocholinesterase<>2 tha<>2 ci-970<>1 tacrinal<>1 tacrine hcl<>1 mls000758202<>1 smr000059105<>1 1684-40-8<>1 321-64-2<>1 tacrin…	ARDP0006.cdx	1.001	0.736	0.265
SW02373	NPC Approved Name=siccanin	Cc1cc(c2c(c1)OC3(CCC4C(CCCC45C3[C@H]2OC5)(C)C)C)O	443933	D01257					siccanin<>2 siccanin (tn)<>1 siccanin (jp16/inn)<>1 d01257<>1 22733-60-4<>1	ARDP0006.cdx	0.992	0.638	0.354
SW02082_7	NPC Approved Name=denopamine	COc1ccc(cc1OC)CC[NH2+]C[C@@H](c2ccc(cc2)O)O	5311064	D02614					denopamine<>2 71771-90-9<>1 ncgc00094384-01<>1 kalgut<>1 denopamine (jan/inn)<>1 r(-)-denopamine<>1 surecn218640<>1 lopac-d-7815<>1 ta-064<>1 kalgut (tn)<>1 ac1nsjxk<>1	ARDP0006.cdx	0.991	0.644	0.347
SW01781_1	China Approved Name=lrbesartan hydrochlorothiazide;hydrochlorothiazide Indian Approved Name=hydrochlorothiazide;hydrochlorthiazide WHO Essential Medicine=hydrochlorothiazide Australia Approved Name=SODIUM CHLORIDE COMPOUND FDA Approved Drug=HYDROCHLOROTHIAZIDE	c1c2c(cc(c1Cl)S(=O)(=O)N)S(=O)(=O)NCN2	3639	D00340	3513	DB00999		PA449899	servithiazid<>21 dichlotiazid<>21 hypothiazide<>21 hidrotiazida<>21 hydrosaluric<>21 hydrodiuretic<>21 hydrochlorothiazide<>21 aquarills<>21 vetidrex<>19 diclotride<>19 dihydrochlorothiazid<>14 diu-melusin<>14 hydro-aquil<>14 dihydroxychlorothiazidum<>14 panurin<>14 thiuretic<>14 hydrochlorthiazide<>14 nefrix<>14 esidrex<>14 thlaretic<>14 disalunil<>14 jen-diril<>14 chlorzide<>14 hcz<>14 ivaugan<…	ARDP0006.cdx	0.988	0.767	0.221
SW01296_3	Australia Approved Name=LENALIDOMIDE FDA Approved Drug=LENALIDOMIDE	c1cc2c(c(c1)N)CN(C2=O)C3CCC(=O)NC3=O	216326	D04687	187515	DB00480	CHEBI:63791	PA162363968	lenalidomide<>8 imid3<>6 revimid<>6 revlimid<>6 cc-5013<>4 cdc 501<>4 2 6-piperidinedione 3-(4-amino-1 3-dihydro-1-oxo-2h-isoindol-2-yl)-<>4 revlimid (celgene)<>3 phs ii<>2 (3s)-3-(4-amino-1-oxo-1 3-dihydro-2h-isoindol-2-yl)piperidine-2 6-dione<>2 1-oxo-2-(2 6-dioxopiperidin-3-yl)-4-aminoisoindoline<>2 3-(4-amino-1-oxo-1 3-dihydro-isoindol-2-yl)-piperidine-2 6-dione<>2 prostaglandin-endoperoxide …	ARDP0006.cdx	0.987	0.675	0.312
SW01296_3	Australia Approved Name=LENALIDOMIDE FDA Approved Drug=LENALIDOMIDE	c1cc2c(c(c1)N)CN(C2=O)C3CCC(=O)NC3=O	216326	D04687	187515	DB00480	CHEBI:63791	PA162363968	lenalidomide<>8 imid3<>6 revimid<>6 revlimid<>6 cc-5013<>4 cdc 501<>4 2 6-piperidinedione 3-(4-amino-1 3-dihydro-1-oxo-2h-isoindol-2-yl)-<>4 revlimid (celgene)<>3 phs ii<>2 (3s)-3-(4-amino-1-oxo-1 3-dihydro-2h-isoindol-2-yl)piperidine-2 6-dione<>2 1-oxo-2-(2 6-dioxopiperidin-3-yl)-4-aminoisoindoline<>2 3-(4-amino-1-oxo-1 3-dihydro-isoindol-2-yl)-piperidine-2 6-dione<>2 prostaglandin-endoperoxide …	ARDP0006.cdx	0.981	0.673	0.308
SW02076_5	Indian Approved Name=pazufloxacin	C[C@H]1COc2c(c(cc3c2n1cc(c3=O)C(=O)[O-])F)C4(CC4)[NH3+]	65957	D01153	59360				pazufloxacin<>2 7h-pyrido(1<>2 (-)-(3s)-10-(1-aminocyclopropyl)-9-fluoro-2<>1 (-)-(3s)-10-(1-aminocyclopropyl)-9-fluoro-2 3-dihydro-3-methyl-7--oxo-7h-pyrido(1 2 3-de)-1 4-benzoxazine-6-carboxylic acid<>1 127045-41-4<>1 (3s)-(-)-10-(1-aminocyclopropyl)-9-fluoro-2 3-dihydro-3-methyl-7-oxo-7h-pyrido(1 2 3-de)-1 4-benzoxazine-6-carboxylicacid<>1 7h-1 4-oxazino[2 3 4-ij]quinoline-6-carboxylic acid 10…	ARDP0006.cdx	0.979	0.769	0.21
SW02676	Australia Approved Name=NEDOCROMIL SODIUM FDA Approved Drug=NEDOCROMIL SODIUM	CCCc1c2c(cc3c1oc(cc3=O)C(=O)[O-])c(=O)cc(n2CC)C(=O)[O-]	50295	D00527	45609	DB00716	CHEBI:7493		alocril<>8 tilade<>6 nedocromil sodium<>4 fpl-59002kp<>4 tilade (tn)<>2 dinatrium-9-ethyl-4 6-dioxo-10-propyl-6 9-dihydro-4h-pyrano[3 2-g]chinolin-2 8-dicarboxylat<>2 4h-pyrano(3 2-g)quinoline-2 8-dicarboxylic acid 9-ethyl-6 9-dihydro-4 6-dioxo-10-propyl- disodiumsalt<>2 4h-pyrano[3 2-g]quinoline-2 8-dicarboxylic acid 9-ethyl-6 9-dihydro-4 6-dioxo-10-propyl- sodium salt (1:2)<>2 nedocromil sodium…	ARDP0006.cdx	0.978	0.741	0.238
SW02190_0	Traditional Herbal Isolate=cuscutin	COc1c(cc2c(c1O)[C@H]3[C@@H]([C@H]([C@@H]([C@H](O3)CO)O)O)OC2=O)O	66065	D01040	59455				bergenin<>3 (2r 3s 4s 4ar 10bs)-3 4 8 10-tetrahydroxy-2-hydroxymethyl-9-methoxy-3 4 4a 10b-tetrahydro-2h-pyrano[3 2-c]isochromen-6-one monohydrate<>1 ac1l24jn<>1 (2r 3s 4s 4ar 10bs)-3 4 8 10-tetrahydroxy-2-(hydroxymethyl)-9-methoxy-2 3 4 4a-tetrahydropyrano[3 2-c]isochromen-6(10bh)-one hydrate<>1 (2r 3s 4s 4ar 10bs)-3 4 8 10-tetrahydroxy-2-(hydroxymethyl)-9-methoxy-3 4 4a 10b-tetrahydropyrano[3 2…	ARDP0006.cdx	0.975	0.722	0.253
SW01618	Australia Approved Name=HYDROMORPHONE HYDROCHLORIDE US Illegal/Scheduled Drug (Schedule 2)=Hydromorphone FDA Approved Drug=HYDROMORPHONE HYDROCHLORIDE	C[NH+]1CC[C@]23c4c5ccc(c4O[C@H]2C(=O)CC[C@H]3[C@H]1C5)O	5462347 5284570	D00839 D08047	4575386 4447624	DB00327	CHEBI:5791 CHEBI:5790	PA449918	palladone<>9 hydromorphone hcl<>7 hymorphan<>7 dilaudid<>6 dilaudid-hp<>6 hydromorphone<>5 idromorfone<>5 hydromorphon<>5 dimorphone<>5 dimo<>5 laudacon<>5 laudicon<>5 novolaudon<>5 dilaudid oros<>5 dihydromorphinone hydrochloride<>4 hydromorphone hydrochloride<>4 dihydromorphinone<>4 hydromorphone[wiki]<>3 dihydromorfinon [czech]<>3 paramorphan<>3 466-99-9[rn]<>3 hydromorfona [spanish]<>3 kor-1<…	ARDP0006.cdx	0.97	0.695	0.275
SW01086_0	Indian Approved Name=imiquimod Australia Approved Name=IMIQUIMOD FDA Approved Drug=IMIQUIMOD	CC(C)Cn1cnc2c1c3ccccc3nc2N	57469	D02500	51809		CHEBI:36704	PA449972	zyclara<>9 aldara<>9 imiquimod<>6 zartra<>6 tl8006059<>3 9050-31-1[rn]<>3 r-837<>3 imiquimod (jan/usan)[jan][usan]<>3 aldara (tn)<>3 aldara[wiki]<>3 4-amino-1-isobutyl-1h-imidazo(4 5-c)quinoline<>3 1h-imidazo(4 5-c)quinolin-4-amine 1-(2-methylpropyl)-<>3 99011-02-6<>3 4-amino-1-isobutyl-1h-imidazo[4 5-c]quinoline<>3 c056493<>3 chebi:36704<>3 beselna<>3 1-(2-methylpropyl)-1h-imidazo[4 5-c]quinolin…	ARDP0006.cdx	0.97	0.727	0.243
SW01315_3	FDA Approved Drug=CINOXACIN	CCn1c2cc3c(cc2c(=O)c(n1)C(=O)[O-])OCO3	2762	D00872	2660	DB00827	CHEBI:3716	PA449007	cinobac<>4 cinoxacin<>3 <>2 compound 64716<>2 249-133-8[einecs]<>1 1-ethyl-4-oxo-1 4-dihydro-[1 3]dioxolo[4 5-g]cinnoline-3-carboxylic acid<>1 deoxyribonucleic acid<>1 [1 3]dioxolo[4 5-g]cinnoline-3-carboxylic acid 1-ethyl-1 4-dihydro-4-oxo-<>1 1-ethyl-4-oxo-1 4-dihydro[1 3]dioxolo[4 5-g]cinnoline-3-carboxylic acid[acd/iupac name]<>1 28657-80-9<>1 cas-28657-80-9<>1 1-ethyl-1 4-dihydro-4-oxo(1 3)d…	ARDP0006.cdx	0.97	0.747	0.222
SW02373_0	NPC Approved Name=siccanin	Cc1cc(c2c(c1)OC3(CCC4C(CCCC45C3[C@H]2OC5)(C)C)C)O	443933	D01257					siccanin<>2 siccanin (tn)<>1 siccanin (jp16/inn)<>1 d01257<>1 22733-60-4<>1	ARDP0006.cdx	0.969	0.641	0.328
SW02264	WHO Essential Medicine=spectinomycin Indian Approved Name=spectinomycin FDA Approved Drug=SPECTINOMYCIN HYDROCHLORIDE	C[C@@H]1CC(=O)[C@]2([C@@H](O1)O[C@@H]3[C@H]([C@@H]([C@@H]([C@@H]([C@H]3O2)[NH2+]C)O)[NH2+]C)O)O	15541	D00869 D08526	14785	DB00919		PA164781342	antibiotic 2233wp<>9 spectam<>9 togamycin<>9 actinospectacin<>9 spectinomycin<>8 trobicin<>7 scm<>6 spectinomycin di hcl<>6 espectinomicina<>6 spectinomycin hydrochloride<>4 lincomycin spectinomycin 100 soluble powder (lincomycin (lincomycin hydrochloride) + spectinomycin (spectinomycin hydrochloride))_mixture<>3 21736-83-4[rn]<>3 #link:spectinomycin<>3 spectinomycine[french][inn]<>3 xk 43-1<>3 2…	ARDP0006.cdx	0.968	0.731	0.236
SW00855_0	Traditional Herbal Isolate=furanocoumarin	COc1c2ccc(=O)oc2cc3c1cco3	2355	D07521	2265				bergaptene<>3 5-methoxyfuranocoumarin<>2 majudin<>2 5-methoxypsoralen<>2 heraclin<>2 psoraderm<>2 o-methylbergaptol<>2 bergaptan<>2 4-methoxy-7h-furo[3 2-g]chromen-7-one[acd/iupac name]<>1 7h-furo[3 2-g][1]benzopyran-7-one 4-methoxy-<>1 207-604-5[einecs]<>1 4-methoxy-7h-furo[3 2-g]chromen-7-on[german]<>1 5-mop<>1 4-methoxy-7h-furo(3 2-g)(1)benzopyran-7-one<>1 5-methoxyfurano[3 2-g]chromen-2-one<>…	ARDP0006.cdx	0.963	0.697	0.265
SW02533_7	Traditional Herbal Isolate=glaucine	C[NH+]1CCc2cc(c(c-3c2[C@@H]1Cc4c3cc(c(c4)OC)OC)OC)OC	16754	D08014	15883				boldine dimethyl ether<>2 s-(+)-glaucine<>2 glauvent<>2 bromcholitin<>2 (+)-glaucine<>2 d-glaucine<>2 (s)-5 6 6a 7-tetrahydro-1 2 9 10-tetramethoxy-6-methyl-4h-dibenzo(de g)quinoline<>1 1 2 9 10-tetramethoxyaporphine<>1 glaucine[wiki]<>1 (6as)-1 2 9 10-tetramethoxy-6-methyl-5 6 6a 7-tetrahydro-4h-dibenzo[de g]quinoline[acd/iupac name]<>1 1 2 9 10-tetramethoxy-6-methyl-5 6 6a 7-tetrahydro-4h-diben…	ARDP0006.cdx	0.962	0.745	0.217
SW02373_1	NPC Approved Name=siccanin	Cc1cc(c2c(c1)OC3(CCC4C(CCCC45C3[C@H]2OC5)(C)C)C)O	443933	D01257					siccanin<>2 siccanin (tn)<>1 siccanin (jp16/inn)<>1 d01257<>1 22733-60-4<>1	ARDP0006.cdx	0.962	0.621	0.341
SW02569_1	FDA Approved Drug=METHYCLOTHIAZIDE	CN1C(Nc2cc(c(cc2S1(=O)=O)S(=O)(=O)N)Cl)CCl	4121	D00656	3978	DB00232		PA164748094	enduron<>4 methyclothiazide<>4 enduronum<>3 aquaresen<>3 methychlothiazide<>3 methyclothiazid<>3 methycyclothiazide<>3 duretic<>3 aquatensen<>3 methylchlorothiazide<>2 methylclothiazide<>2 naturon<>2 methylcyclothiazide<>2 6-chloro-3-(chloromethyl)-3 4-dihydro-2-methyl-2h-1 2 4-benzothiadiazine-7-sulfonamide 1 1-dioxide<>2 <>1 200-799-8[einecs]<>1 73-40-5[rn]<>1 ec 4.2.1.1<>1 enduronyl<>1 6-chlor…	ARDP0006.cdx	0.96	0.733	0.227
SW02569_1	FDA Approved Drug=METHYCLOTHIAZIDE	CN1C(Nc2cc(c(cc2S1(=O)=O)S(=O)(=O)N)Cl)CCl	4121	D00656	3978	DB00232		PA164748094	enduron<>4 methyclothiazide<>4 enduronum<>3 aquaresen<>3 methychlothiazide<>3 methyclothiazid<>3 methycyclothiazide<>3 duretic<>3 aquatensen<>3 methylchlorothiazide<>2 methylclothiazide<>2 naturon<>2 methylcyclothiazide<>2 6-chloro-3-(chloromethyl)-3 4-dihydro-2-methyl-2h-1 2 4-benzothiadiazine-7-sulfonamide 1 1-dioxide<>2 <>1 200-799-8[einecs]<>1 73-40-5[rn]<>1 ec 4.2.1.1<>1 enduronyl<>1 6-chlor…	ARDP0006.cdx	0.96	0.733	0.227
SW00856_0	Traditional Herbal Isolate=xanthotoxine FDA Approved Drug=METHOXSALEN	COc1c2c(ccc(=O)o2)cc3c1occ3	4114	D00139	3971	DB00553	CHEBI:18358	PA450433	meloxine<>6 meladinin<>6 xanthotoxin<>6 oxypsoralen<>6 meladinine<>6 ammoidin<>6 puvalen<>6 methoxsalen<>6 oxsoralen<>6 8-methoxypsoralen<>4 new-meladinin<>4 methoxalen<>4 ultra mop<>4 meladoxen<>4 zanthotoxin<>4 puvamet<>4 proralone-mop<>4 methoxaten<>4 ultramop lotion<>4 xanthotoxine<>4 oxoralen<>4 psoralen-mop<>4 uvadex<>4 methoxa-dome<>4 ammodin<>4 9-methoxy-7h-furo[3 2-g]chromen-7-one[acd/iu…	ARDP0006.cdx	0.959	0.701	0.258
SW01618	Australia Approved Name=HYDROMORPHONE HYDROCHLORIDE US Illegal/Scheduled Drug (Schedule 2)=Hydromorphone FDA Approved Drug=HYDROMORPHONE HYDROCHLORIDE	C[NH+]1CC[C@]23c4c5ccc(c4O[C@H]2C(=O)CC[C@H]3[C@H]1C5)O	5462347 5284570	D00839 D08047	4575386 4447624	DB00327	CHEBI:5791 CHEBI:5790	PA449918	palladone<>9 hydromorphone hcl<>7 hymorphan<>7 dilaudid<>6 dilaudid-hp<>6 hydromorphone<>5 idromorfone<>5 hydromorphon<>5 dimorphone<>5 dimo<>5 laudacon<>5 laudicon<>5 novolaudon<>5 dilaudid oros<>5 dihydromorphinone hydrochloride<>4 hydromorphone hydrochloride<>4 dihydromorphinone<>4 hydromorphone[wiki]<>3 dihydromorfinon [czech]<>3 paramorphan<>3 466-99-9[rn]<>3 hydromorfona [spanish]<>3 kor-1<…	ARDP0006.cdx	0.959	0.684	0.275
SW01000_3	Indian Approved Name=nalidixic acid FDA Approved Drug=NALIDIXIC ACID	CCn1cc(c(=O)c2c1nc(cc2)C)C(=O)[O-]	4421	D00183	4268		CHEBI:100147	PA164746384	nalidixic acid<>6 nalidixan<>4 sicmylon<>4 innoxalon<>4 nalitucsan<>4 neggram<>4 1 4-dihydro-1-ethyl-7-methyl-4-oxo-1 8-naphthyridine-3-carboxylic acid<>4 uronidix<>4 nevigramon<>4 nalidixin<>4 unaserus<>4 1-ethyl-7-methyl-4-oxo-1 4-dihydro-1 8-naphthyridine-3-carboxylic acid[acd/iupac name]<>2 1-ethyl-7-methyl-1 4-dihydro-1 8-naphthyridin-4-one-3-carboxylic acid<>2 1-aethyl-7-methyl-1 8-naphthyr…	ARDP0006.cdx	0.958	0.714	0.244
SW02700_7	US Illegal/Scheduled Drug (Schedule 1)=Heroin;diacetylmorphine	CC(=O)Oc1ccc2c3c1O[C@@H]4[C@]35CC[NH+]([C@H](C2)[C@@H]5C=C[C@@H]4OC(=O)C)C	5462328	D07286	4575379	DB01452	CHEBI:27808	PA452619	diamorphine<>6 smack<>6 acetomorfine<>4 <>4 acetomorphine<>4 diasetilmorfin<>4 diacetylmorphine<>4 morphacetin<>4 heroin<>4 diacetylmorfin<>4 diacetylmorphine[wiki]<>2 china white<>2 dooje<>2 diasetylmorfiimi<>2 mexican brown<>2 malaysian pink<>2 morphine diacetate<>2 3 6-diacetylmorphine<>2 eroina<>2 diacetyl morphine<>2 diamorfina<>2 herolan<>2 561-27-3[rn]<>2 eclorion<>2 3 6-o-diacetylmorphine…	ARDP0006.cdx	0.957	0.753	0.204
SW00981	Indian Approved Name=trioxsalen FDA Approved Drug=TRIOXSALEN	Cc1cc(=O)oc2c1cc3cc(oc3c2C)C	5585	D01034		DB04571	CHEBI:28329		trisoralen<>6 trioxysalen<>6 trioxsalen<>6 trimethylpsoralen<>4 3902-71-4<>2 deoxyribonucleic acid<>2 trioxysalene<>2 trioxisaleno<>2 4<>2 elder 8011<>2 trioxysalenum<>2	ARDP0006.cdx	0.957	0.757	0.201
SW02533_5	Traditional Herbal Isolate=glaucine	C[NH+]1CCc2cc(c(c-3c2[C@@H]1Cc4c3cc(c(c4)OC)OC)OC)OC	16754	D08014	15883				boldine dimethyl ether<>2 s-(+)-glaucine<>2 glauvent<>2 bromcholitin<>2 (+)-glaucine<>2 d-glaucine<>2 (s)-5 6 6a 7-tetrahydro-1 2 9 10-tetramethoxy-6-methyl-4h-dibenzo(de g)quinoline<>1 1 2 9 10-tetramethoxyaporphine<>1 glaucine[wiki]<>1 (6as)-1 2 9 10-tetramethoxy-6-methyl-5 6 6a 7-tetrahydro-4h-dibenzo[de g]quinoline[acd/iupac name]<>1 1 2 9 10-tetramethoxy-6-methyl-5 6 6a 7-tetrahydro-4h-diben…	ARDP0006.cdx	0.957	0.748	0.208
SW02161_4	NPC Approved Name=ethiazide	CCC1Nc2cc(c(cc2S(=O)(=O)N1)S(=O)(=O)N)Cl	15763	D01247	14989				ethiazide<>3 eclotizidum<>2 etiazide [dcit]<>2 3-ethylhydrochlorothiazide<>2 neo-diuresal<>2 aethiazidum<>2 salta<>1 6-chloro-3-ethyl-1 1-dioxo-2h 3h 4h-benzo[e]1 2 4-thiadiazine-7-sulfonamide<>1 6-chloro-3-ethyl-3 4-dihydro-2h-1 2 4-benzothiadiazine-7-sulfonamide 1 1-dioxide[acd/iupac name]<>1 einecs 217-358-0<>1 acthiazidium<>1 2h-1 2 4-benzothiadiazine-7-sulfonamide 6-chloro-3-ethyl-3 4-dihydr…	ARDP0006.cdx	0.956	0.747	0.209
SW02700_7	US Illegal/Scheduled Drug (Schedule 1)=Heroin;diacetylmorphine	CC(=O)Oc1ccc2c3c1O[C@@H]4[C@]35CC[NH+]([C@H](C2)[C@@H]5C=C[C@@H]4OC(=O)C)C	5462328	D07286	4575379	DB01452	CHEBI:27808	PA452619	diamorphine<>6 smack<>6 acetomorfine<>4 <>4 acetomorphine<>4 diasetilmorfin<>4 diacetylmorphine<>4 morphacetin<>4 heroin<>4 diacetylmorfin<>4 diacetylmorphine[wiki]<>2 china white<>2 dooje<>2 diasetylmorfiimi<>2 mexican brown<>2 malaysian pink<>2 morphine diacetate<>2 3 6-diacetylmorphine<>2 eroina<>2 diacetyl morphine<>2 diamorfina<>2 herolan<>2 561-27-3[rn]<>2 eclorion<>2 3 6-o-diacetylmorphine…	ARDP0006.cdx	0.955	0.754	0.201
SW02788_4	FDA Approved Drug=TRICHLORMETHIAZIDE	c1c2c(cc(c1Cl)S(=O)(=O)N)S(=O)(=O)NC(N2)C(Cl)Cl	5560	D00658	5359	DB01021		PA164752426	trichlormethiazide<>4 naqua<>4 schebitran<>3 trichloromethiazide<>3 trichlormetazid<>3 achletin<>3 aponorin<>3 chlopolidine<>3 metahydrin<>3 diurese<>2 isestran<>2 trichlorex<>2 <>2 tolcasone<>2 fluitran<>2 diu-hydrin<>2 esmarin<>2 diuroral<>2 3-dichloromethyl-6-chloro-7-sulfamyl-3 4-dihydro-1 2 4-benzothiadiazine1 1-dioxide<>2 intromene<>2 flutra<>2 carvacron<>2 trichloromethiadiazide<>2 6-chlor…	ARDP0006.cdx	0.953	0.732	0.221
SW02788_1	FDA Approved Drug=TRICHLORMETHIAZIDE	c1c2c(cc(c1Cl)S(=O)(=O)N)S(=O)(=O)NC(N2)C(Cl)Cl	5560	D00658	5359	DB01021		PA164752426	trichlormethiazide<>4 naqua<>4 schebitran<>3 trichloromethiazide<>3 trichlormetazid<>3 achletin<>3 aponorin<>3 chlopolidine<>3 metahydrin<>3 diurese<>2 isestran<>2 trichlorex<>2 <>2 tolcasone<>2 fluitran<>2 diu-hydrin<>2 esmarin<>2 diuroral<>2 3-dichloromethyl-6-chloro-7-sulfamyl-3 4-dihydro-1 2 4-benzothiadiazine1 1-dioxide<>2 intromene<>2 flutra<>2 carvacron<>2 trichloromethiadiazide<>2 6-chlor…	ARDP0006.cdx	0.953	0.732	0.221
SW00495	China Approved Name=menadione hydroquinone FDA Approved Drug=MENADIONE	CC1=CC(=O)c2ccccc2C1=O	4055	D02335	3915	DB00170	CHEBI:28869	PA450358	kappaxin<>7 vitamin k3<>7 menaphthone<>5 menadione<>5 panosine<>5 klottone<>5 kayklot<>5 thyloquinone<>5 kolklot<>4 kayquinone<>4 2-methyl-1 4-naphthalenedione<>4 vitamin k 3<>4 menadionum<>2 mnq<>2 2-methyl-1 4-dihydronaphthalene-1 4-dione<>2 methyl-1 4-naphthalenedione<>2 synkavite<>2 kipca<>2 2-methyl-1 4-naftochinon[czech]<>2 prokayvit<>2 kappaxan<>2 menadione (k3)<>2 vitamin k2 (0)<>2 1 4-di…	ARDP0006.cdx	0.952	0.644	0.308
SW02161_1	NPC Approved Name=ethiazide	CCC1Nc2cc(c(cc2S(=O)(=O)N1)S(=O)(=O)N)Cl	15763	D01247	14989				ethiazide<>3 eclotizidum<>2 etiazide [dcit]<>2 3-ethylhydrochlorothiazide<>2 neo-diuresal<>2 aethiazidum<>2 salta<>1 6-chloro-3-ethyl-1 1-dioxo-2h 3h 4h-benzo[e]1 2 4-thiadiazine-7-sulfonamide<>1 6-chloro-3-ethyl-3 4-dihydro-2h-1 2 4-benzothiadiazine-7-sulfonamide 1 1-dioxide[acd/iupac name]<>1 einecs 217-358-0<>1 acthiazidium<>1 2h-1 2 4-benzothiadiazine-7-sulfonamide 6-chloro-3-ethyl-3 4-dihydr…	ARDP0006.cdx	0.951	0.742	0.209
SW01737_2	NPC Approved Name=flunixin	Cc1c(cccc1Nc2c(cccn2)C(=O)[O-])C(F)(F)F	38081	D04215	34911				2(2'-methyl-3'-trifluoromethylanilino)nicotinic acid<>2 flunixin<>2 flunixine<>2 42461-84-7[rn]<>1 flunixin[wiki]<>1 2-{[2-methyl-3-(trifluoromethyl)phenyl]amino}nicotinic acid[acd/iupac name]<>1 banamine[wiki]<>1 finadyne<>1 flunixine[french][inn]<>1 2-(a3 a3 a3-trifluoro-2 3-xylidino)nicotinic acid<>1 1-deoxy-1-(methylamino)-d-glucitol 2-[2-methyl-3-(perfluoromethyl)anilino]nicotinate<>1 38677-…	ARDP0006.cdx	0.95	0.72	0.23
SW00976	NPC Approved Name=chlorquinaldol	Cc1ccc2c(cc(c(c2n1)O)Cl)Cl	6301	D07208	6062				chlorquinaldol<>2 5<>2 chloroquinaldol<>2 sterosan<>2 siasteran<>2 clorchinaldolo [dcit]<>1 5 7-dichloro-8-hydroxy-2-methylquinoline<>1 chlorchinaldolum<>1 hydroxydichloroquinaldine<>1 5 7-dichlor-2-methylchinolin-8-ol<>1 steroxin<>1 5 7-dichloro-2-methyl-8-hydroxyquinoline<>1 72-80-0[rn]<>1 5-21-03-00346 (beilstein handbook reference)[beilstein]<>1 5 7-dichloro-8-hydroxyquinaldine<>1 siogene<>1 …	ARDP0006.cdx	0.948	0.638	0.31
SW02912_4	Indian Approved Name=sparfloxacin FDA Approved Drug=SPARFLOXACIN	C[C@@H]1CN(C[C@@H]([NH2+]1)C)c2c(c(c3c(c2F)n(cc(c3=O)C(=O)[O-])C4CC4)N)F	60464	D00590	54517	DB01208	CHEBI:9212	PA451472	sparfloxacin<>6 zagam<>6 spara<>4 spfx<>4 5-azanyl-1-cyclopropyl-7-[(3s 5r)-3 5-dimethylpiperazin-1-yl]-6 8-bis(fluoranyl)-4-oxidanylidene-quinoline-3-carboxylic acid<>2 3-quinolinecarboxylic acid 5-amino-1-cyclopropyl-7-[(3r 5s)-3 5-dimethyl-1-piperazinyl]-6 8-difluoro-1 4-dihydro-4-oxo-<>2 110871-86-8[rn]<>2 liposome-encapsulated sparfloxacin<>2 (cis)-5-amino-1-cyclopropyl-7-(3 5-dimethyl-1-pip…	ARDP0006.cdx	0.948	0.616	0.332
SW02354_2	Traditional Herbal Isolate=maltose	C([C@@H]1[C@H]([C@@H]([C@H]([C@H](O1)O[C@@H]2[C@H](OC([C@@H]([C@H]2O)O)O)CO)O)O)O)O	439186	D00044			CHEBI:17306		maltose<>2 cextromaltose<>1 madoros<>1 maltose solution<>1 alpha-malt sugar<>1 malt sugar<>1 d-(+)-maltose<>1 malzzucker<>1 alpha-d-glucopyranosyl-(1->4)-d-glucopyranose<>1 maltobiose<>1 d-maltose<>1	ARDP0006.cdx	0.948	0.719	0.228
SW01617_2	Indian Approved Name=etodolac FDA Approved Drug=ETODOLAC	CCc1cccc2c1[nH]c3c2CCOC3(CC)CC(=O)[O-]	3308	D00315	3192	DB00749	CHEBI:4909	PA449550	etodolac<>8 lodine xl<>6 ultradol<>6 lodine<>6 etodolic acid<>6 etodolacum [inn-latin]<>4 41340-25-4<>4 ramodar<>4 etodolacetodolic acid<>4 pyrano(3 4-b)indole-1-acetic acid 1 8-diethyl-1 3 4 9-tetrahydro-<>2 etodolac(lodine)<>2 osteluc<>2 ay 24 236<>2 etodolacum [inn_la]<>2 ay24 236<>2 ay-24 236<>2 hypen[wiki]<>2 2-(1 8-diethyl-1 3 4 9-tetrahydropyrano[3 4-b]indol-1-yl)aceticacid<>2 (1 8-diethyl…	ARDP0006.cdx	0.947	0.735	0.212
SW02772_4	Indian Approved Name=mefloquine hcl WHO Essential Medicine=mefloquine Australia Approved Name=MEFLOQUINE FDA Approved Drug=MEFLOQUINE HYDROCHLORIDE	c1cc2c(cc(nc2c(c1)C(F)(F)F)C(F)(F)F)C(C3CCCC[NH2+]3)O	441362 4046	D00831 D04895	390111	DB00358	CHEBI:63681	PA450348	mefloquine<>9 lariam<>8 mefloquinone<>6 prestwick2_000126<>3 prestwick3_000126<>3 prestwick1_000126<>3 mefloquine (usan/inn)<>3 mefloquine hcl<>3 ac1l1haj<>3 prestwick0_000126<>3 spectrum_001312<>3 mefloquine hydrochloride<>2 lariam (tn)<>1 2-[(2 8-bis-trifluoromethyl-quinolin-4-yl)-hydroxy-methyl]-piperidinium<>1 ac1l9b1j<>1 51773-92-3[rn]<>1 [2 8-bis(trifluoromethyl)quinolin-4-yl](piperidin-2-y…	ARDP0006.cdx	0.945	0.714	0.231
SW02772_4	Indian Approved Name=mefloquine hcl WHO Essential Medicine=mefloquine Australia Approved Name=MEFLOQUINE FDA Approved Drug=MEFLOQUINE HYDROCHLORIDE	c1cc2c(cc(nc2c(c1)C(F)(F)F)C(F)(F)F)C(C3CCCC[NH2+]3)O	441362 4046	D00831 D04895	390111	DB00358	CHEBI:63681	PA450348	mefloquine<>9 lariam<>8 mefloquinone<>6 prestwick2_000126<>3 prestwick3_000126<>3 prestwick1_000126<>3 mefloquine (usan/inn)<>3 mefloquine hcl<>3 ac1l1haj<>3 prestwick0_000126<>3 spectrum_001312<>3 mefloquine hydrochloride<>2 lariam (tn)<>1 2-[(2 8-bis-trifluoromethyl-quinolin-4-yl)-hydroxy-methyl]-piperidinium<>1 ac1l9b1j<>1 51773-92-3[rn]<>1 [2 8-bis(trifluoromethyl)quinolin-4-yl](piperidin-2-y…	ARDP0006.cdx	0.945	0.714	0.231
SW02772_5	Indian Approved Name=mefloquine hcl WHO Essential Medicine=mefloquine Australia Approved Name=MEFLOQUINE FDA Approved Drug=MEFLOQUINE HYDROCHLORIDE	c1cc2c(cc(nc2c(c1)C(F)(F)F)C(F)(F)F)C(C3CCCC[NH2+]3)O	441362 4046	D00831 D04895	390111	DB00358	CHEBI:63681	PA450348	mefloquine<>9 lariam<>8 mefloquinone<>6 prestwick2_000126<>3 prestwick3_000126<>3 prestwick1_000126<>3 mefloquine (usan/inn)<>3 mefloquine hcl<>3 ac1l1haj<>3 prestwick0_000126<>3 spectrum_001312<>3 mefloquine hydrochloride<>2 lariam (tn)<>1 2-[(2 8-bis-trifluoromethyl-quinolin-4-yl)-hydroxy-methyl]-piperidinium<>1 ac1l9b1j<>1 51773-92-3[rn]<>1 [2 8-bis(trifluoromethyl)quinolin-4-yl](piperidin-2-y…	ARDP0006.cdx	0.945	0.713	0.231
SW01226_4	Indian Approved Name=oxcarbazepine Australia Approved Name=OXCARBAZEPINE FDA Approved Drug=OXCARBAZEPINE	c1ccc2c(c1)CC(=O)c3ccccc3N2C(=O)N	34312	D00533	31608	DB00776	CHEBI:7824	PA450732	oxcarbazepine<>9 trileptal<>9 oxcarbamazepine<>9 oxacarbazepine<>6 timox<>6 oxcarbazepina<>6 oxcarbazepinum<>6 oxcarbazepine[wiki][inn][usan]<>3 oxcarb<>3 epilexter<>3 5h-dibenz(b f)azepine-5-carboxamide 10 11-dihydro-10-oxo-<>3 sodium channel protein type v subunit alpha<>3 oxcarbazepina; oxcarbazepine; oxcarbazepinum<>3 trileptal (tn)<>3 10-oxo-11h-dibenzo[b f]azaperhydroepine-5-carboxamide<>3 …	ARDP0006.cdx	0.944	0.697	0.248
SW01617_8	Indian Approved Name=etodolac FDA Approved Drug=ETODOLAC	CCc1cccc2c1[nH]c3c2CCOC3(CC)CC(=O)[O-]	3308	D00315	3192	DB00749	CHEBI:4909	PA449550	etodolac<>8 lodine xl<>6 ultradol<>6 lodine<>6 etodolic acid<>6 etodolacum [inn-latin]<>4 41340-25-4<>4 ramodar<>4 etodolacetodolic acid<>4 pyrano(3 4-b)indole-1-acetic acid 1 8-diethyl-1 3 4 9-tetrahydro-<>2 etodolac(lodine)<>2 osteluc<>2 ay 24 236<>2 etodolacum [inn_la]<>2 ay24 236<>2 ay-24 236<>2 hypen[wiki]<>2 2-(1 8-diethyl-1 3 4 9-tetrahydropyrano[3 4-b]indol-1-yl)aceticacid<>2 (1 8-diethyl…	ARDP0006.cdx	0.942	0.805	0.136
SW01751_1	FDA Approved Drug=TRIFLURIDINE	c1c(c(=O)[nH]c(=O)n1[C@H]2C[C@@H]([C@H](O2)CO)O)C(F)(F)F	6256	D00391	6020	DB00432		PA451775	trifluridine<>3 tfdu<>3 f3tdr<>3 virophta<>3 viroptic<>3 fluridine<>3 f3dthd<>3 trifluorothymidine<>3 <>2 5-trifluorothymidine<>2 trifluoromethyldeoxyuridine<>2 f3t<>2 trifluorothymine deoxyriboside<>2 tft<>2 deoxyribonucleic acid<>1 viroptic;trifluorothymidine<>1 5-(trifluoromethyl)deoxyuridine<>1 trifluridine[wiki][usp]<>1 2'-deoxy-5-trifluoromethyluridine<>1 trifluorothymine deoxyriboside; 2'-…	ARDP0006.cdx	0.941	0.766	0.175
SW02070_4	China Approved Name=dioxopromethazine	CC(CN1c2ccccc2S(=O)(=O)c3c1cccc3)[NH+](C)C	63031	D07860	9591778				9<>2 1-(5 5-dioxido-10h-phenothiazin-10-yl)-n n-dimethylpropan-2-amine hydrochloride (1:1)<>1 13754-56-8<>1 15374-15-9[rn]<>1 15347-15-9<>1 prothanon gel<>1 1-(5<>1 10h-phenothiazine-10-ethanamine<>1 promethazine ss oxide<>1 prothanon<>1 promethazine 5<>1 5<>1 dioxopromethazine<>1 phenothiazine 10-(2-(dimethylamino)propyl)- 5 5-dioxide monohydrochloride<>1 5 5-dioxo-10-(2-(dimethylamino)propyl)ph…	ARDP0006.cdx	0.941	0.723	0.218
SW01260_2	NPC Approved Name=6-(2 5-dichlorophenyl)-2 4-diamino-1 3 5-triazine	c1cc(c(cc1Cl)c2nc(nc(n2)N)N)Cl		D01658	3621				irsogladine maleate<>2 84504-69-8[rn]<>1 2' 5'-dichlorobenzoguanamine<>1 dicloguamine<>1 irsogladina[spanish]<>1 6-(2 5-dichlorophenyl)-1 3 5-triazine-2 4-diamine[acd/iupac name]<>1 gaslon<>1 2 4-diamino-6-(2 5-dichlorophenyl)-1 3 5-triazine<>1 1 3 5-triazine-2 4-diamine 6-(2 5-dichlorophenyl)-<>1 irsogladine[inn]<>1 irsogladinum[latin]<>1 6-(2 5-dichloro-phenyl)-[1 3 5]triazine-2 4-diamine<>1 57…	ARDP0006.cdx	0.938	0.742	0.196
SW03658_2	Australia Approved Name=IDARUBICIN HYDROCHLORIDE FDA Approved Drug=IDARUBICIN HYDROCHLORIDE	C[C@H]1[C@H]([C@H](C[C@@H](O1)O[C@H]2C[C@@](Cc3c2c(c4c(c3[O-])C(=O)c5ccccc5C4=O)[O-])(C(=O)C)O)[NH3+])O	42890 636362	D08062 D01747	39117 552161	DB01177	CHEBI:42068	PA449961	idamycin<>7 idarubicin hydrochloride<>7 idarubicin hcl<>5 idamycin pfs<>4 idarubicin<>4 idarubicin hcl pfs<>3 57852-57-0<>3 idarubicina [inn-spanish]<>3 idarubicine [inn-french]<>3 idarubicin aglycone<>3 idarubicinum [inn-latin]<>3 4-demethoxydaunorubicin<>2 idamycin (tn)<>2 dna topoisomerase ii alpha isozyme<>2 58957-92-9[rn]<>2 4-demethoxydaunomycin<>2 zavedos<>2 ec 5.99.1.3<>2 idarubicin[wiki]…	ARDP0006.cdx	0.938	0.625	0.314
SW00971_2	China Approved Name=glyceryl trinitrate Indian Approved Name=glyceryl trinitrate;glyceryl trinitrate(nitroglycerine);nitroglycerine WHO Essential Medicine=glyceryl trinitrate Australia Approved Name=GLYCERYL TRINITRATE;NITROGLYCERIN FDA Approved Drug=NITROGLYCERIN	C(C(CO[N+](=O)[O-])O[N+](=O)[O-])O[N+](=O)[O-]	4510	D00515	4354	DB00727	CHEBI:28787	PA450644	nitro-dur<>32 nitroglycerin<>24 nitroglycerine<>24 nitrospan<>24 minitran<>24 glyceryl trinitrate<>24 transderm nitro<>24 nitrostat<>24 trinitroglycerin<>16 cellegesic<>16 ntg<>16 nitronet<>16 nitro-bid<>16 natispray<>16 nitrocap<>16 transderm-nitro<>16 tng<>16 ng<>16 nitromist<>16 rectogesic<>16 1 2 3-propanetriol trinatrate<>8 sutonit<>8 orient oil yellow gg<>8 nitroglin<>8 deponit tts 5<>8 nit…	ARDP0006.cdx	0.938	0.566	0.371
SW01613	NPC Approved Name=aclatonium napadisilate	c1cc2c(cccc2S(=O)(=O)[O-])c(c1)S(=O)(=O)[O-]	6918580	D01955	5293777				abovis<>3 aclatonium napadisilate<>3 bis{2-[(2-acetoxypropanoyl)oxy]-n n n-trimethylethanaminium} naphthalene-1 5-disulfonate<>1 55077-30-0<>1 bis(2-{[2-(acetyloxy)propanoyl]oxy}-n n n-trimethylethanaminium) naphthalene-1 5-disulfonate<>1 2-(2-(acetyloxy)-1-oxopropoxy)-n n n-trimethylethanaminium 1 5-naphthalenedisulfonate (2:1)<>1 aclatonio [spanish]<>1 acetyllactoylcholine 1 5-naphthalenedisulf…	ARDP0006.cdx	0.935	0.656	0.279
SW02741_5	China Approved Name=gatifloxacin Indian Approved Name=gatifloxacin FDA Approved Drug=GATIFLOXACIN	CC1CN(CC[NH2+]1)c2c(cc3c(c2OC)n(cc(c3=O)C(=O)[O-])C4CC4)F	5379	D08011	5186	DB01044	CHEBI:5280	PA449738	gatifloxacin<>18 tequin<>6 gatiflo<>6 zymar<>6 tl8001438<>3 1-cyclopropyl-6-fluoro-8-methoxy-7-(3-methylpiperazin-4-ium-1-yl)-4-oxo-1 4-dihydroquinoline-3-carboxylate<>3 1-cyclopropyl-1 4-dihydro-6-fluoro-8-methoxy-7-(3-methyl-1-piperazinyl)-4-oxo-3-quinolinecarboxylicacid<>3 topoisomerase iv subunit b<>3 bonoq<>3 1-cyclopropyl-6-fluoro-8-methoxy-7-(3-methyl-1-piperazinyl)-4-oxo-1 4-dihydro-3-qui…	ARDP0006.cdx	0.935	0.725	0.21
SW02741_5	China Approved Name=gatifloxacin Indian Approved Name=gatifloxacin FDA Approved Drug=GATIFLOXACIN	CC1CN(CC[NH2+]1)c2c(cc3c(c2OC)n(cc(c3=O)C(=O)[O-])C4CC4)F	5379	D08011	5186	DB01044	CHEBI:5280	PA449738	gatifloxacin<>18 tequin<>6 gatiflo<>6 zymar<>6 tl8001438<>3 1-cyclopropyl-6-fluoro-8-methoxy-7-(3-methylpiperazin-4-ium-1-yl)-4-oxo-1 4-dihydroquinoline-3-carboxylate<>3 1-cyclopropyl-1 4-dihydro-6-fluoro-8-methoxy-7-(3-methyl-1-piperazinyl)-4-oxo-3-quinolinecarboxylicacid<>3 topoisomerase iv subunit b<>3 bonoq<>3 1-cyclopropyl-6-fluoro-8-methoxy-7-(3-methyl-1-piperazinyl)-4-oxo-1 4-dihydro-3-qui…	ARDP0006.cdx	0.933	0.723	0.21
SW02452_9	China Approved Name=lomefloxacin Indian Approved Name=lomefloxacin FDA Approved Drug=LOMEFLOXACIN HYDROCHLORIDE	CCn1cc(c(=O)c2c1c(c(c(c2)F)N3CC[NH2+]C(C3)C)F)C(=O)[O-]	3948	D02318	3811	DB00978	CHEBI:116278	PA164749165	lomefloxacin<>12 lflx<>9 lomefloxacino [spanish]<>6 lomefloxacine [french]<>6 lomefloxacinum [latin]<>6 lomefloxacin hydrochloride<>6 maxaquin<>6 lomefloxacin[wiki][usan]<>3 tl8006033<>3 lomefloxacin [usan:ban:inn][inn][usan]<>3 dna topoisomerase ii alpha isozyme<>3 1-ethyl-6 8-difluoro-7-(3-methyl-1-piperazinyl)-4-oxo-1 4-dihydro-3-quinolinecarboxylic acid[acd/iupac name]<>3 lomefloxacino[spanis…	ARDP0006.cdx	0.931	0.773	0.157
SW02452_9	China Approved Name=lomefloxacin Indian Approved Name=lomefloxacin FDA Approved Drug=LOMEFLOXACIN HYDROCHLORIDE	CCn1cc(c(=O)c2c1c(c(c(c2)F)N3CC[NH2+]C(C3)C)F)C(=O)[O-]	3948	D02318	3811	DB00978	CHEBI:116278	PA164749165	lomefloxacin<>12 lflx<>9 lomefloxacino [spanish]<>6 lomefloxacine [french]<>6 lomefloxacinum [latin]<>6 lomefloxacin hydrochloride<>6 maxaquin<>6 lomefloxacin[wiki][usan]<>3 tl8006033<>3 lomefloxacin [usan:ban:inn][inn][usan]<>3 dna topoisomerase ii alpha isozyme<>3 1-ethyl-6 8-difluoro-7-(3-methyl-1-piperazinyl)-4-oxo-1 4-dihydro-3-quinolinecarboxylic acid[acd/iupac name]<>3 lomefloxacino[spanis…	ARDP0006.cdx	0.931	0.773	0.157
SW02244_9	China Approved Name=ciprofloxacin WHO Essential Medicine=ciprofloxacin Indian Approved Name=ciprofloxacin;ciprofloxacin hcl FDA Approved Drug=CIPROFLOXACIN;CIPROFLOXACIN HYDROCHLORIDE	c1c2c(cc(c1F)N3CC[NH2+]CC3)n(cc(c2=O)C(=O)[O-])C4CC4	2764	D00186	2662 56700 56701	DB00537	CHEBI:100241 CHEBI:59936	PA449009	ciprofloxacin<>28 cipro<>18 ciprobay<>17 bacquinor<>16 ciprofloxacina<>16 bernoflox<>16 ciproxan<>13 proquin xr<>12 ciloxan<>12 cipro xr<>11 flociprin<>11 ciprodar<>10 ciprinol<>10 cipro i.v.<>10 cifloxin<>10 ciprocinol<>10 cipro xl<>10 ciproquinol<>10 ciprofloxacine<>10 ciprofloxacino<>10 cipromycin<>10 velomonit<>10 ciprofloxacinum<>10 ocuflox<>10 1-cyclopropyl-6-fluoro-4-oxo-7-piperazin-1-yl-1…	ARDP0006.cdx	0.926	0.769	0.157
SW02350_2	China Approved Name=lactulose Indian Approved Name=lactulose WHO Essential Medicine=lactulose Australia Approved Name=LACTULOSE FDA Approved Drug=LACTULOSE	C([C@@H]1[C@@H]([C@@H]([C@H]([C@@H](O1)O[C@@H]2[C@H](O[C@@]([C@H]2O)(CO)O)CO)O)O)O)O	11333	D00352	10856	DB00581	CHEBI:6359	PA164748762	chronulac<>20 lactulose<>15 cephulac<>15 generlac<>15 constilac<>15 bifiteral<>15 enulose<>15 duphalac<>15 constulose<>15 evalose<>10 cholac<>10 (2s 3r 4s 5r 6r)-2-{[(2r 3s 4s 5r)-4 5-dihydroxy-2 5-bis(hydroxymethyl)tetrahydro-3-furanyl]oxy}-6-(hydroxymethyl)tetrahydro-2h-pyran-3 4 5-triol<>5 (2s 3r 4s 5r 6r)-2-((2r 3s 4s 5r)-4 5-dihydroxy-2 5-bis-hydroxymethyl-tetrahydro-furan-3-yloxy)-6-hydroxy…	ARDP0006.cdx	0.926	0.677	0.248
SW01283_1	Australia Approved Name=THALIDOMIDE FDA Approved Drug=THALIDOMIDE	c1ccc2c(c1)C(=O)N(C2=O)C3CCC(=O)NC3=O	5426	D00754	5233	DB01041	CHEBI:9513	PA451644	thalidomide<>10 sedoval<>6 talimol<>6 neurosedin<>6 gastrinide<>6 thalomid<>6 corronarobetin<>6 enterosediv<>6 distaval<>6 kedavon<>4 telargan<>4 calmorex<>4 neurosedyn<>4 neurosedym<>4 calmore<>4 asmadion<>4 pantosediv<>4 thalin<>4 nerosedyn<>4 quietoplex<>4 hippuzon<>4 quetimid<>4 bonbrain<>4 kevadon<>4 pangul<>4 imidene<>4 psychotablets<>4 profarmil<>4 ectiluran<>4 sedisperil<>4 glutanon<>4 ne…	ARDP0006.cdx	0.925	0.682	0.243
SW01772_0	FDA Approved Drug=NELARABINE	COc1c2c(nc(n1)N)n(cn2)[C@H]3[C@H]([C@@H]([C@H](O3)CO)O)O	3011155	D05134	2280207		CHEBI:63612	PA164752425	nelzarabine<>3 arranon<>3 nelarabine<>2 atriance<>2 506u<>1 121032-29-9[rn]<>1 nelzarabine [inn_en]<>1 9-b-d-arabinofuranosyl-6-methoxy-9h-purin-2-amine<>1 (2r 3s 4s 5r)-2-(2-amino-6-methoxy-9h-purin-9-yl)-5-(hydroxymethyl)tetrahydrofuran-3 4-diol<>1 arranon (tn)<>1 (2r 3s 4s 5r)-2-(2-amino-6-methoxy-9-purinyl)-5-(hydroxymethyl)oxolane-3 4-diol<>1 arranon[wiki]<>1 2-amino-9-b-d-arabinofuranosyl-6…	ARDP0006.cdx	0.924	0.682	0.242
SW01275	FDA Approved Drug=ANAGRELIDE HYDROCHLORIDE	c1cc(c(c2c1[NH+]=C3NC(=O)CN3C2)Cl)Cl		D02933		DB00261	CHEBI:55345		agrylin<>2 anagrelide hydrochloride<>2 <>1 bl-4162a<>1 cyclic gmp-inhibited phosphodiesterase a<>1 anagrelide hcl<>1 anagrelide<>1 xagrid<>1 ec 3.1.4.17<>1 cgi-pde a<>1	ARDP0006.cdx	0.924	0.734	0.19
SW02077_8	Indian Approved Name=mycophenolate sodium FDA Approved Drug=MYCOPHENOLIC ACID	Cc1c2c(c(c(c1OC)C/C=C(\C)/CCC(=O)[O-])[O-])C(=O)OC2	446541 6433817	D05096 D05095	393865 4938872	DB01024	CHEBI:168396	PA164748728	mycophenolic acid<>4 myfortic<>3 melbex<>3 mycophenolate sodium<>2 mycophenolsaeure<>2 acide mycophenolique<>2 micofenolico acido<>2 acido micofenolico<>2 mycophenoic acid<>2 37415-62-6[rn]<>2 mycophenolate<>2 mycophenolic<>1 ec-mps<>1 6-(4-hydroxy-6-methoxy-7-methyl-3-oxo-5-phthanlanyl)-4-methyl-4-hexanoicacid<>1 mycophenolate mofetil imp. f (ep)<>1 sodium 4(e)-6-(4-hydroxy-6-methoxy-7-methyl-3-…	ARDP0006.cdx	0.924	0.676	0.248
SW01667_6	FDA Approved Drug=QUINETHAZONE	CCC1Nc2cc(c(cc2C(=O)N1)S(=O)(=O)N)Cl	6307	D00461	6068	DB01325		PA164760863	idrokin<>3 aquamox<>3 hydromox<>3 chinetazone [dcit]<>3 quinethazone<>3 quinethazon<>3 chinethazonum<>3 quinethazonum<>2 quinethazonum [inn-latin]<>2 quinetazona [inn-spanish]<>2 <>1 quinetazona[spanish][inn]<>1 na-cl symporter<>1 thiazide-sensitive sodium-chloride cotransporter<>1 quinethazone[wiki]<>1 5-25-09-00214 (beilstein handbook reference)[beilstein]<>1 hydromox (tn)<>1 7-chloro-2-ethyl-4…	ARDP0006.cdx	0.924	0.738	0.186
SW02104_6	China Approved Name=Enoxacin FDA Approved Drug=ENOXACIN	CCn1cc(c(=O)c2c1nc(c(c2)F)N3CC[NH2+]CC3)C(=O)[O-]	3229	D00310	3116		CHEBI:157175	PA449462	bactidan<>4 enoxacin<>4 comprecin<>4 penetrex<>4 flumark<>4 enofloxacin<>2 1-ethyl-6-fluoro-4-oxo-7-(piperazin-1-yl)-1 4-dihydro-1 8-naphthyridine-3-carboxylic acid<>2 74011-58-8[rn]<>2 enoxacino<>2 1-ethyl-6-fluoro-1 4-dihydro-4-oxo-7-(1-piperazinyl)-1 8-naphthyridine-3-carboxylic acid<>2 enoxacinum [inn_la]<>2 enoxacinum<>2 1 8-naphthyridine-3-carboxylic acid 1-ethyl-6-fluoro-1 4-dihydro-4-oxo-…	ARDP0006.cdx	0.923	0.761	0.162
SW01667_5	FDA Approved Drug=QUINETHAZONE	CCC1Nc2cc(c(cc2C(=O)N1)S(=O)(=O)N)Cl	6307	D00461	6068	DB01325		PA164760863	idrokin<>3 aquamox<>3 hydromox<>3 chinetazone [dcit]<>3 quinethazone<>3 quinethazon<>3 chinethazonum<>3 quinethazonum<>2 quinethazonum [inn-latin]<>2 quinetazona [inn-spanish]<>2 <>1 quinetazona[spanish][inn]<>1 na-cl symporter<>1 thiazide-sensitive sodium-chloride cotransporter<>1 quinethazone[wiki]<>1 5-25-09-00214 (beilstein handbook reference)[beilstein]<>1 hydromox (tn)<>1 7-chloro-2-ethyl-4…	ARDP0006.cdx	0.922	0.735	0.187
SW02591_8	China Approved Name=ofloxacin Indian Approved Name=ofloxacin WHO Essential Medicine=ofloxacin Australia Approved Name=OFLOXACIN FDA Approved Drug=OFLOXACIN	CC1COc2c3n1cc(c(=O)c3cc(c2N4CC[NH+](CC4)C)F)C(=O)[O-]	4583	D00453	4422	DB01165	CHEBI:7731	PA450684	floxin<>15 ofloxacin<>15 oflocet<>15 tarivid<>15 exocin<>15 puiritol<>10 telbit<>10 kinflocin<>10 qipro<>10 mergexin<>10 marfloxacin<>10 floxil<>10 tabrin<>10 oflox<>10 ofloxacine<>10 ofloxin<>10 floxal<>10 fugacin<>10 rilox<>10 flotavid<>10 onexacin<>10 taravid<>10 oflocee<>10 o-flox<>10 quotavil<>10 zanocin<>10 bactocin<>10 ofus<>10 occidal<>10 flodemex<>10 loxinter<>10 viotisone<>10 ofcin<>10 …	ARDP0006.cdx	0.921	0.722	0.2
SW02020_7	Indian Approved Name=ethylmorphine hcl;dionine US Illegal/Scheduled Drug (Schedule 2)=Ethylmorphine	CCOc1ccc2c3c1O[C@@H]4[C@]35CC[NH+]([C@H](C2)[C@@H]5C=C[C@@H]4O)C	5359271 5360692	D07929	4514250 4514562	DB01466			codethyline<>5 ethylmorphine<>5 dionine<>5 3-o-ethylmorphine hydrochloride<>3 3-o-ethylmorphine<>3 125-30-4[rn]<>2 ethyl morphine<>2 ncgc00168251-01<>2 codethyline hydrochloride<>2 mor-1<>2 morphinan-6-alpha-ol<>2 dionin hydrochloride<>2 morphine<>2 dea no. 9190<>2 o-ethylmorphine hydrochloride<>2 dionine hydrochloride<>2 ethomorphine<>2 einecs 200-970-7<>2 6746-59-4[rn]<>1 76-58-4[rn]<>1 surecn2…	ARDP0006.cdx	0.921	0.723	0.198
SW01489_8	Indian Approved Name=cyclandelate	CC1CC(CC(C1)(C)C)OC(=O)C(c2ccccc2)O	2893	D00286	2790	DB04838	CHEBI:3988	PA164748026	cyclospasmol<>4 cyclandelate<>4 spasmocyclone<>3 cyclomandol<>3 capilan<>3 cyclolyt<>3 spasmocyclon<>3 dilatan<>3 clandilon<>3 ciclospasmol<>3 3 5 5-trimethylcyclohexyl mandelate<>2 3 3 5-trimethylcyclohexyl mandelate<>2 arto-espasmol<>2 perebral<>2 spasmione<>2 sancyclan<>2 sepyron<>2 saiclate<>2 3 5 5-trimethylcyclohexyl amygdalate<>2 a-hydroxybenzeneacetic acid 3 3 5-trimethylcyclohexyl ester<…	ARDP0006.cdx	0.921	0.643	0.278
SW02092_5	China Approved Name=norfloxacin Indian Approved Name=norfloxacin Australia Approved Name=NORFLOXACIN FDA Approved Drug=NORFLOXACIN	CCn1cc(c(=O)c2c1cc(c(c2)F)N3CC[NH2+]CC3)C(=O)[O-]	4539	D00210	4380	DB01059	CHEBI:100246	PA450654	noroxin<>16 chibroxin<>12 norfloxacin<>12 norfloxacine<>8 sebercim<>8 baccidal<>8 barazan<>8 1-ethyl-6-fluoro-4-oxo-7-piperazinylhydroquinoline-3-carboxylicacid<>4 lexinor<>4 1-ethyl-6-fluoro-4-oxo-7-(1-piperazinyl)-1 4-dihydro-3-quinolinecarboxylic acid[acd/iupac name]<>4 norfloxacino<>4 1-ethyl-6-fluoro-4-oxo-7-piperazin-1-yl-1 4-dihydro-quinoline-3-carboxylic acid(norfloxacin)<>4 cas-70458-96-…	ARDP0006.cdx	0.92	0.763	0.158
SW02600_4	NPC Approved Name=marbofloxacin	C[NH+]1CCN(CC1)c2c(cc3c4c2OCN(n4cc(c3=O)C(=O)[O-])C)F	60651	D08156	54663				marbofloxacin<>2 zeniquin<>2 marbocyl<>2 marbofloxacin (inn)<>1 115550-35-1<>1 marbofloxacine [inn-french]<>1 7h-1 3 4-oxadiazino[6 5 4-ij]quinoline-6-carboxylic acid 9-fluoro-2 3-dihydro-3-methyl-10-(4-methyl-1-piperazinyl)-7-oxo-<>1 marbofloxacin[wiki][inn]<>1 marbofloxacinum[latin]<>1 ncgc00166310-01<>1 marbofloxacine<>1 7h-pyrido(3 2 1-ij)(4 1 2)benzoxadiazine-6-carboxylicacid 2 3-dihydro-9-f…	ARDP0006.cdx	0.919	0.719	0.2
SW01283_1	Australia Approved Name=THALIDOMIDE FDA Approved Drug=THALIDOMIDE	c1ccc2c(c1)C(=O)N(C2=O)C3CCC(=O)NC3=O	5426	D00754	5233	DB01041	CHEBI:9513	PA451644	thalidomide<>10 sedoval<>6 talimol<>6 neurosedin<>6 gastrinide<>6 thalomid<>6 corronarobetin<>6 enterosediv<>6 distaval<>6 kedavon<>4 telargan<>4 calmorex<>4 neurosedyn<>4 neurosedym<>4 calmore<>4 asmadion<>4 pantosediv<>4 thalin<>4 nerosedyn<>4 quietoplex<>4 hippuzon<>4 quetimid<>4 bonbrain<>4 kevadon<>4 pangul<>4 imidene<>4 psychotablets<>4 profarmil<>4 ectiluran<>4 sedisperil<>4 glutanon<>4 ne…	ARDP0006.cdx	0.919	0.68	0.238
SW02373	NPC Approved Name=siccanin	Cc1cc(c2c(c1)OC3(CCC4C(CCCC45C3[C@H]2OC5)(C)C)C)O	443933	D01257					siccanin<>2 siccanin (tn)<>1 siccanin (jp16/inn)<>1 d01257<>1 22733-60-4<>1	ARDP0006.cdx	0.919	0.603	0.315
SW01138_2	Indian Approved Name=pyridoxal 5-phosphate;pyridoxal-5 phosphate	Cc1c(c(c(cn1)COP(=O)([O-])[O-])C=O)O	1051 20234555	D00006	14889867	DB00114	CHEBI:18405	PA164749650	pyridoxal 5?-phosphate<>3 pyridoxal-5?-phosphate<>3 pidopidon<>2 pyridoxal phosphate hydrate<>2 pyridoxal phosphate<>2 hiadelon<>2 codecarboxylase<>2 pyridoxal 5-phosphate<>2 vitazechs<>2 hairoxal<>2 pyromijin<>2 biosechs<>2 pyridoxal p<>2 hipyridoxin<>2 <>1 odc<>1 pyridoxal-5p<>1 pyridoxal 5'-phosphate<>1 pyridoxal-p<>1 plp<>1 ec 4.1.1.17<>1 himitan<>1 vitamin b6<>1	ARDP0006.cdx	0.918	0.614	0.305
SW02591_8	China Approved Name=ofloxacin Indian Approved Name=ofloxacin WHO Essential Medicine=ofloxacin Australia Approved Name=OFLOXACIN FDA Approved Drug=OFLOXACIN	CC1COc2c3n1cc(c(=O)c3cc(c2N4CC[NH+](CC4)C)F)C(=O)[O-]	4583	D00453	4422	DB01165	CHEBI:7731	PA450684	floxin<>15 ofloxacin<>15 oflocet<>15 tarivid<>15 exocin<>15 puiritol<>10 telbit<>10 kinflocin<>10 qipro<>10 mergexin<>10 marfloxacin<>10 floxil<>10 tabrin<>10 oflox<>10 ofloxacine<>10 ofloxin<>10 floxal<>10 fugacin<>10 rilox<>10 flotavid<>10 onexacin<>10 taravid<>10 oflocee<>10 o-flox<>10 quotavil<>10 zanocin<>10 bactocin<>10 ofus<>10 occidal<>10 flodemex<>10 loxinter<>10 viotisone<>10 ofcin<>10 …	ARDP0006.cdx	0.917	0.717	0.2
SW02590_8	China Approved Name=levofloxacin Indian Approved Name=levofloxacin FDA Approved Drug=LEVOFLOXACIN	C[C@H]1COc2c3n1cc(c(=O)c3cc(c2N4CC[NH+](CC4)C)F)C(=O)[O-]	149096	D08120	131410	DB01137	CHEBI:63598	PA450214	levofloxacin<>12 quixin<>9 elequine<>9 iquix<>9 cravit<>9 l-ofloxacin<>9 leroxacin<>6 mosardal<>6 levox<>6 ofloxacin s-(-)-form<>6 lesacin<>6 nofaxin<>6 volequin<>6 levoxacin<>6 levaquin<>6 reskuin<>6 levokacin<>6 floxel<>6 cravit ophthalmic<>6 tavanic<>6 levofloxacin[wiki]<>3 100986-85-4[rn]<>3 7h-1 4-oxazino[2 3 4-ij]quinoline-6-carboxylic acid 9-fluoro-2 3-dihydro-3-methyl-10-(4-methyl-1-piper…	ARDP0006.cdx	0.917	0.717	0.2
SW02204_1	China Approved Name=naloxone WHO Essential Medicine=naloxone FDA Approved Drug=NALOXONE;NALOXONE HYDROCHLORIDE	C=CC[NH+]1CC[C@]23c4c5ccc(c4O[C@H]2C(=O)CC[C@]3([C@H]1C5)O)O	5284596 5464092	D08249 D01340	4447644 4576530	DB01183	CHEBI:7459	PA450586	nalone<>11 narcanti<>11 naloxone<>10 l-naloxone<>10 nalossone [dcit]<>10 n-allylnoroxymorphone<>10 narcon<>10 en 1530 base<>10 narcan<>8 (-)-naloxone<>6 naloxone hcl<>6 narcan[wiki]<>4 er<>4 naloxonum [inn-latin]<>4 naloxona [inn-spanish]<>4 estradiol receptor<>4 er-alpha<>4 normorphinone n-allyl-dihydro-14-hydroxy-<>3 dbl naloxone<>3 465-65-6[rn]<>3 12-allyl-7 7a 8 9-tetrahydro-3 7a-dihydroxy-4a…	ARDP0006.cdx	0.916	0.678	0.239
SW02274_3	China Approved Name=mitomycin Indian Approved Name=mitomycin Australia Approved Name=MITOMYCIN C FDA Approved Drug=MITOMYCIN	CC1=C(C(=O)C2=C(C1=O)[NH+]3C[C@H]4[C@@H]([C@@]3([C@@H]2COC(=O)N)OC)N4)[NH3+]	5746	D00208	5544	DB00305	CHEBI:27504	PA450524	mitomycin<>16 ametycin<>12 muamycin<>12 mytozytrex<>12 ametycine<>12 mitomycin c<>12 mitocin-c<>12 mytomycin<>12 mitomycin-c<>12 mitomycinum<>12 mutamycin<>12 mitomycin (tn)<>8 mitamycin<>8 mito-c<>8 mitomycinum c<>8 mit-c<>8 mitozytrex<>8 mitomycyna c [polish]<>8 mitomycin c[jp15]<>4 [(1as 8s 8ar 8bs)-6-amino-8a-methoxy-5-methyl-4 7-dioxo-1 1a 2 4 7 8 8a 8b-octahydroazireno[2' 3':3 4]pyrrolo[1 2…	ARDP0006.cdx	0.916	0.714	0.203
SW01501_8	Indian Approved Name=entecavir FDA Approved Drug=ENTECAVIR	C=C1[C@H](C[C@@H]([C@H]1CO)O)n2cnc3c2nc([nH]c3=O)N	153941 16052026	D04008 D07896	10482312	DB00442	CHEBI:59902 CHEBI:473990	PA164784025	entecavir<>6 baraclude<>4 entecavir hydrate<>4 entecavir monohydrate<>4 tl8000933<>3 "2-amino-1 9-dihydro-9-[(1s 3r 4s)-4-hydroxy-3-(hydroxymethyl)-2-methylenecyclopentyl]-6h-purin-6-one monohydrate"<>2 entecavir[wiki][inn][usan]<>2 142217-69-4[rn]<>2 bms 200475-01<>2 2-amino-9-[(1s 3r 4s)-4-hydroxy-3-(hydroxymethyl)-2-methylidenecyclopentyl]-1 9-dihydro-6h-purin-6-one hydrate<>2 9-[(1s 3s 4r)-3-…	ARDP0006.cdx	0.915	0.656	0.26
SW00961_1	NPC Approved Name=coccidot	Cc1c(cc(cc1[N+](=O)[O-])[N+](=O)[O-])C(=O)N	3092	D07857	2982				dinitolmide<>3 zoalene [ansi]<>2 zoalene<>2 coccidine a<>2 methyldinitrobenzamide<>2 dinitrotoluamide<>2 zoamix<>2 coccidot<>2 1/6/148<>1 3-09-00-02316[beilstein]<>1 3-09-00-02316 (beilstein handbook reference)[beilstein]<>1 d.o.t.<>1 205-706-4[einecs]<>1 dinitolmide [ban:inn][inn]<>1 benzamide 2-methyl-3 5-dinitro-<>1 o-toluamide 3 5-dinitro-<>1 amide 3 5-dinitro-o-toluic acid<>1 dinitolmidum[la…	ARDP0006.cdx	0.915	0.656	0.26
SW01811_3	NPC Approved Name=azapropazone	CCCc1c(=O)n2c3cc(ccc3[nH+]c(n2c1=O)N(C)C)C	26098	D02966	24310		CHEBI:38010		prolixan<>3 azapropazonum<>2 cinnopropazone<>2 sinnamin<>2 mitrolan<>2 rheumox<>2 azapropazone<>2 apazone<>2 azapropazona<>2 1h-pyrazolo[1 2-a][1 2 4]benzotriazine-1 3 (2h)-dione 5-(dimethylamino)-9-methyl-2-propyl- (8ci 9ci)<>1 prolixan 300<>1 prolix[wiki]<>1 5-(dimethylamino)-9-methyl-2-propyl-1h-pyrazolo(1 2-a)(1 2 4)benzotriazine-1 3(2h)-dione<>1 azapropazone[wiki]<>1 1h-pyrazolo[1 2-a][1 2 4…	ARDP0006.cdx	0.915	0.775	0.139
SW01811_4	NPC Approved Name=azapropazone	CCCc1c(=O)n2c3cc(ccc3[nH+]c(n2c1=O)N(C)C)C	26098	D02966	24310		CHEBI:38010		prolixan<>3 azapropazonum<>2 cinnopropazone<>2 sinnamin<>2 mitrolan<>2 rheumox<>2 azapropazone<>2 apazone<>2 azapropazona<>2 1h-pyrazolo[1 2-a][1 2 4]benzotriazine-1 3 (2h)-dione 5-(dimethylamino)-9-methyl-2-propyl- (8ci 9ci)<>1 prolixan 300<>1 prolix[wiki]<>1 5-(dimethylamino)-9-methyl-2-propyl-1h-pyrazolo(1 2-a)(1 2 4)benzotriazine-1 3(2h)-dione<>1 azapropazone[wiki]<>1 1h-pyrazolo[1 2-a][1 2 4…	ARDP0006.cdx	0.914	0.775	0.139
SW01068_7	NPC Approved Name=proxyphylline	CC(Cn1cnc2c1c(=O)n(c(=O)n2C)C)O	4977	D01771	4806				proxyphylline<>3 purophyllin<>2 monophylline<>2 thean<>2 sanwaphyllin<>2 brontyl<>2 1h-purine-2 6-dione 3 7-dihydro-7-(2-hydroxypropyl)-1 3-dimethyl-<>2 proxiphylline<>2 spasmolysin<>2 monophyllin<>2 sigophyl<>2 proxyphylline [ban:inn:jan][inn][jan]<>1 monophyllin (tn)<>1 210-028-7[einecs]<>1 proxifilina[spanish][inn]<>1 proxyphyllinum[latin]<>1 603-00-9[rn]<>1 diprophylline imp. d (ep)<>1 1h-pur…	ARDP0006.cdx	0.914	0.712	0.202
SW02020_4	Indian Approved Name=ethylmorphine hcl;dionine US Illegal/Scheduled Drug (Schedule 2)=Ethylmorphine	CCOc1ccc2c3c1O[C@@H]4[C@]35CC[NH+]([C@H](C2)[C@@H]5C=C[C@@H]4O)C	5359271 5360692	D07929	4514250 4514562	DB01466			codethyline<>5 ethylmorphine<>5 dionine<>5 3-o-ethylmorphine hydrochloride<>3 3-o-ethylmorphine<>3 125-30-4[rn]<>2 ethyl morphine<>2 ncgc00168251-01<>2 codethyline hydrochloride<>2 mor-1<>2 morphinan-6-alpha-ol<>2 dionin hydrochloride<>2 morphine<>2 dea no. 9190<>2 o-ethylmorphine hydrochloride<>2 dionine hydrochloride<>2 ethomorphine<>2 einecs 200-970-7<>2 6746-59-4[rn]<>1 76-58-4[rn]<>1 surecn2…	ARDP0006.cdx	0.913	0.716	0.197
SW01248_3	Indian Approved Name=ethacridine lactate	CCOc1ccc2c(c1)c(c3ccc(cc3[nH+]2)N)N	15789	D01248	15012				rivinol<>2 flavitrol<>2 hectalin<>2 acrinolum<>2 amoebin<>2 ethacridine lactate<>2 metifex<>1 2-ethoxy-6 9-diaminoacridine lactate<>1 1837-57-6[rn]<>1 7-ethoxyacridine-3 9-diamine 2-hydroxypropanoic acid<>1 1837-57-6; 6402-23-9 (hydrate)<>1 acridine 6 9-diamino-2-ethoxy- lactate<>1 2-hydroxypropanoicacid compd. with7-ethoxy-3 9-acridinediamine (1:1)<>1 acrinol hydrate[jp15]<>1 acridine 6 9-diamin…	ARDP0006.cdx	0.911	0.691	0.22
SW01815	Indian Approved Name=dihydrocodeinone hcl FDA Approved Drug=HYDROCODONE BITARTRATE;HYDROCODONE POLISTIREX	C[NH+]1CC[C@]23c4c5ccc(c4O[C@H]2C(=O)CC[C@H]3[C@H]1C5)OC	5463977 44146799	D03725 D04461	4576476 4447623 20014295	DB00956	CHEBI:5780 CHEBI:5779		bekadid<>3 hydroconum<>3 dicodid<>3 hydrocodon<>3 codinovo<>3 multacodin<>3 hydrocone<>3 idrocodone [dcit]<>3 tussaminic dh forte syrup (hydrocodone bitartrate + pheniramine maleate + phenylpropanolamine hydrochloride + pyrilamine maleate)_mixture<>2 triaminic expectorant dh syrup (guaifenesin + hydrocodone bitartrate + pheniramine maleate + phenylpropanolamine hydrochloride + pyrilamine maleate)…	ARDP0006.cdx	0.911	0.681	0.23
SW02140_1	China Approved Name=dimefline	Cc1c(=O)c2ccc(c(c2oc1c3ccccc3)C[NH+](C)C)OC	3078	D07847					dimefline<>2 nsc169869<>1 dimeflinum [inn-latin]<>1 malivan<>1 hsdb 2110<>1 dimelfin<>1 dimeflina [inn-spanish]<>1 reanimil<>1 remeflin (van)<>1 dimeflin<>1	ARDP0006.cdx	0.91	0.729	0.181
SW02457_3	China Approved Name=vinpocetine Indian Approved Name=vinpocetine	CC[C@@]12CCC[NH+]3[C@@H]1c4c(c5ccccc5n4C(=C2)C(=O)OCC)CC3	443955	D01371	392007				ethyl (+)-cis-apovincaminate<>4 tcv-3b<>4 vinpocetine<>4 bravinton<>4 ethyl apovincamin-22-oate<>4 apovincaminic acid ethyl ester<>4 ethyl (+)-apovincaminate<>4 (3a 16a)-eburnamenine-14-carboxylic acid ethyl ester<>2 cis-apovincaminic acid ethyl ester<>2 (+)-cis-apovincaminic acid ethyl ester<>2 (3as 11bs)-3a-ethyl-1 2 3 3a 10 11b-hexahydro-11h-5a 11a-diaza-benzo[cd]fluoranthene-5-carboxylic acid…	ARDP0006.cdx	0.908	0.679	0.23
SW02534_0	FDA Approved Drug=METHYLNALTREXONE BROMIDE	C[N+]1(CC[C@]23c4c5ccc(c4O[C@H]2C(=O)CC[C@]3([C@H]1C5)O)O)CC6CC6	5361917	D06618	4514883				relistor<>3 methylnaltrexone bromide<>2 17-(cyclopropylmethyl)-4 5a-epoxy-3 14-dihydroxy-17-methyl-6-oxomorphinanium bromide<>1 unii-rfo6il3d3m<>1 relistor (tn)<>1 73232-52-7<>1 moa-728<>1 mntx-302<>1 methylnaltrexone bromide[usan]<>1 (1s 17s 5r 13r)-4-(cyclopropylmethyl)-10 17-dihydroxy-4-methyl-12-oxa-4-azapentacyclo[9.6.1.0<1 13>.0<5 17>.0<7 18>]octadeca-7(18) 8 10-trien-14-one bromide<>1 mntx…	ARDP0006.cdx	0.908	0.645	0.263
SW02516_4	NPC Approved Name=repirinast	Cc1ccc2c(c1C)[nH]c(=O)c3c2oc(cc3=O)C(=O)OCCC(C)C	5050	D01890	4874				repirinast<>3 romet<>3 4h-pyrano(3<>2 isopentyl 5<>2 isopentyl5 6-dihydro-7 8-dimethyl-4 5-dioxo-4h-pyrano[3 2-c]quinoline-2-carboxylate<>1 repirinastum[latin]<>1 4h-pyrano[3 2-c]quinoline-2-carboxylic acid 5 6-dihydro-7 8-dimethyl-4 5-dioxo- 3-methylbutyl ester<>1 romet (tn)<>1 73080-51-0[rn]<>1 3-methylbutyl 7 8-dimethyl-4 5-dioxo-6h-pyrano(5 6-c)quinoline-2-carboxylate<>1 75881-17-3[rn]<>1 iso…	ARDP0006.cdx	0.908	0.674	0.234
SW01644_9	Indian Approved Name=ritodrine FDA Approved Drug=RITODRINE HYDROCHLORIDE	C[C@@H]([C@@H](c1ccc(cc1)O)O)[NH2+]CCc2ccc(cc2)O	33572	D02359	30971	DB00867		PA451258	yutopar s.r<>6 ritodrine<>6 ritodrina [inn-spanish]<>4 ritodrine hydrochloride<>4 ritodrinium [inn-latin]<>4 ritodrinium<>4 ritodrina<>4 yutopar<>4 utopar<>4 1-(4-hydroxyphenyl)-2-[2-(4-hydroxyphenyl)ethylamino]propanol<>2 ritodrine[wiki][usan]<>2 4-[(1r 2s)-1-hydroxy-2-{[2-(4-hydroxyphenyl)ethyl]amino}propyl]phenol[acd/iupac name]<>2 4-((1r 2s)-1-hydroxy-2-{[2-(4-hydroxyphenyl)ethyl]amino}propyl…	ARDP0006.cdx	0.907	0.569	0.338
SW01068_0	NPC Approved Name=proxyphylline	CC(Cn1cnc2c1c(=O)n(c(=O)n2C)C)O	4977	D01771	4806				proxyphylline<>3 purophyllin<>2 monophylline<>2 thean<>2 sanwaphyllin<>2 brontyl<>2 1h-purine-2 6-dione 3 7-dihydro-7-(2-hydroxypropyl)-1 3-dimethyl-<>2 proxiphylline<>2 spasmolysin<>2 monophyllin<>2 sigophyl<>2 proxyphylline [ban:inn:jan][inn][jan]<>1 monophyllin (tn)<>1 210-028-7[einecs]<>1 proxifilina[spanish][inn]<>1 proxyphyllinum[latin]<>1 603-00-9[rn]<>1 diprophylline imp. d (ep)<>1 1h-pur…	ARDP0006.cdx	0.907	0.7	0.207
SW02355_5	Indian Approved Name=sucrose Traditional Herbal Isolate=saccharose;sucrose Australia Approved Name=SUCROSE FDA Approved Drug=INVERT SUGAR;IRON SUCROSE	C([C@@H]1[C@H]([C@@H]([C@H]([C@H](O1)O[C@]2([C@H]([C@@H]([C@H](O2)CO)O)O)CO)O)O)O)O	6850789 5988	D00025 D04616	5768 5254074		CHEBI:17992	PA451525	sucrose<>14 table sugar<>9 d-sucrose<>9 cane sugar<>9 white sugar<>9 amerfond<>9 amerfand<>9 icing sugar<>5 confectioner's sugar<>5 sugar spheres<>5 sucrose[wiki]<>5 sugar confectioner's<>5 d-(+)-saccharose<>5 b-d-fructofuranosyl-a-d-glucopyranoside<>5 b-d-fructofuranosyl a-d-glucopyranoside<>5 2-[(2s 3s 4s 5r)-2 5-bis(hydroxymethyl)-3 4-dihydroxyoxolan-2-yloxy](4s 5s 2r 3r 6r)-6-(hydroxymethyl)-…	ARDP0006.cdx	0.907	0.701	0.206
SW01243_8	FDA Approved Drug=DYPHYLLINE	Cn1c2c(c(=O)n(c1=O)C)n(cn2)CC(CO)O	3182	D00691	3070		CHEBI:4728	PA164748027	diprophylline<>3 corphyllin<>2 glyphylline<>2 astrophyllin<>2 lufyllin<>2 dyphylline<>2 aristophyllin<>2 asthmolysin<>2 diprofilline<>2 diprofillin<>2 diprophyllin<>2 1h-purine-2 6-dione 7-(2 3-dihydroxypropyl)-3 7-dihydro-1 3-dimethyl<>1 lufyllin (tn)<>1 52756-53-3[rn]<>1 theophylline 7- (2 3-dihydroxypropyl)-<>1 7-(2 3-dihydroxypropyl)-1 3-dimethyl-2 3 6 7-tetrahydro-1h-purine-2 6-dione<>1 neot…	ARDP0006.cdx	0.906	0.692	0.215
SW00545	NPC Approved Name=cloxiquine	c1cc2c(ccc(c2nc1)O)Cl	2817	D03572	2715				cloxiquine<>3 5-chloro-8-hydroxyquinoline<>2 5-chloroquinolin-8-ol<>2 dermofongin<>2 chlorisept<>2 cloxyquin<>2 5-chlorooxine<>2 5-chloro-8-hydroxy quinoline<>1 8-quinolinol 5-chloro-<>1 5-21-03-00279 (beilstein handbook reference)[beilstein]<>1 5-chloro-8-oxychinolin<>1 8-quinolinol 5-chloro-<>1 25395-13-5[rn]<>1 5-chlor-8-chinolinol<>1 130-16-5[rn]<>1 halquinol<>1 dermofungin<>1 8067-69-4[rn]<>…	ARDP0006.cdx	0.906	0.596	0.31
SW00996_0	China Approved Name=amiloride hydrochloride FDA Approved Drug=AMILORIDE HYDROCHLORIDE	c1(c(nc(c(n1)Cl)N)N)C(=O)NC(=[NH2+])N	16231 16230 68540	D00649 D07447	15402 15403	DB00549	CHEBI:2639 CHEBI:2640	PA448368	amiloride hcl<>3 midamor<>3 amiloride hydrochloride<>3 amipramizid<>2 zafirlukast<>2 amiloride hydrochloride[usp]<>2 amipramizide<>2 2016-88-8[rn]<>2 amiloride[wiki]<>2 3 5-diamino-6-chloro-n-(diaminomethylidene)pyrazine-2-carboxamide<>2 217-958-2[einecs]<>2 2609-46-3[rn]<>2 amipramidin<>2 c6h8cln7o.hcl<>2 amiloride chloride<>2 amiloride<>2 guanamprazin<>2 modamide<>2 guanamprazine<>2 amiclaran<>…	ARDP0006.cdx	0.905	0.647	0.258
SW01985_1	Indian Approved Name=xanthinol nicotinate	Cn1c2c(c(=O)n(c1=O)C)n(cn2)CC(C[NH+](C)CCO)O	9912	D06334	9525				complamin<>3 xanthinol niacinate<>2 xanthinol nicotinate<>2 nicotinicacid compd. with7-[2-hydroxy-3-[(2-hydroxyethyl)methylamino]propyl]theophylline (1:1)<>2 complamex<>2 teonicol<>2 stenalgil<>2 contamex<>2 sadamine<>2 landrina<>2 angioamin<>2 nicotinato de xantinol[spanish][inn]<>1 3-pyridinecarboxylic acid compd. with 3 7-dihydro-7-(2-hydroxy-3-((2-hydroxyethyl)methylamino)propyl)-1 3-dimethyl…	ARDP0006.cdx	0.905	0.682	0.223
SW02256_5	Indian Approved Name=pefloxacin	CCn1cc(c(=O)c2c1cc(c(c2)F)N3CC[NH+](CC3)C)C(=O)[O-]	51081	D02306	46291	DB00487	CHEBI:50199	PA164742856	pflx<>3 pefloxacin<>3 pefloxacine<>3 <>2 pefloxacin [inn-french]<>2 pefloxacinum [inn-latin]<>2 1589 rb<>1 274-611-8[einecs]<>1 labocton<>1 149676-40-4[rn]<>1 3-quinolinecarboxylic acid 1 4-dihydro-1-ethyl-6-fluoro-7-(4-methyl-1-piperazinyl)-4-oxo-<>1 1-ethyl-6-fluoro-7-(4-methyl-1-piperazinyl)-4-oxo-1 4-dihydro-3-quinolinecarboxylic acid[acd/iupac name]<>1 pefloxacin[wiki][usan]<>1 pefloxacinum<…	ARDP0006.cdx	0.904	0.747	0.157
SW00890_4	NPC Approved Name=ortho-benzyl-para-chlorophenol	c1ccc(cc1)Cc2cc(ccc2O)Cl	8425	D03564	8118				clorophene<>2 septiphene<>2 bio-clave<>2 chlorophene<>2 o-benzyl-p-chlorophenol<>2 neosabenyl<>2 benzylchlorophenol<>2 santophen 1<>2 clorofene<>2 4-chloro-2-benzyl phenol<>1 204-385-8[einecs]<>1 ketolin h<>1 benzyl-p-chlorophenol<>1 clorofeno[spanish][inn]<>1 p-chloro-o-benzylphenol<>1 4-06-00-04636[beilstein]<>1 orthobenzyl-p-chlorophenol<>1 santophen i germicide<>1 8013-49-8[rn]<>1 santophen<>…	ARDP0006.cdx	0.903	0.597	0.306
SW02772_4	Indian Approved Name=mefloquine hcl WHO Essential Medicine=mefloquine Australia Approved Name=MEFLOQUINE FDA Approved Drug=MEFLOQUINE HYDROCHLORIDE	c1cc2c(cc(nc2c(c1)C(F)(F)F)C(F)(F)F)C(C3CCCC[NH2+]3)O	441362 4046	D00831 D04895	390111	DB00358	CHEBI:63681	PA450348	mefloquine<>9 lariam<>8 mefloquinone<>6 prestwick2_000126<>3 prestwick3_000126<>3 prestwick1_000126<>3 mefloquine (usan/inn)<>3 mefloquine hcl<>3 ac1l1haj<>3 prestwick0_000126<>3 spectrum_001312<>3 mefloquine hydrochloride<>2 lariam (tn)<>1 2-[(2 8-bis-trifluoromethyl-quinolin-4-yl)-hydroxy-methyl]-piperidinium<>1 ac1l9b1j<>1 51773-92-3[rn]<>1 [2 8-bis(trifluoromethyl)quinolin-4-yl](piperidin-2-y…	ARDP0006.cdx	0.903	0.68	0.223
SW01489_8	Indian Approved Name=cyclandelate	CC1CC(CC(C1)(C)C)OC(=O)C(c2ccccc2)O	2893	D00286	2790	DB04838	CHEBI:3988	PA164748026	cyclospasmol<>4 cyclandelate<>4 spasmocyclone<>3 cyclomandol<>3 capilan<>3 cyclolyt<>3 spasmocyclon<>3 dilatan<>3 clandilon<>3 ciclospasmol<>3 3 5 5-trimethylcyclohexyl mandelate<>2 3 3 5-trimethylcyclohexyl mandelate<>2 arto-espasmol<>2 perebral<>2 spasmione<>2 sancyclan<>2 sepyron<>2 saiclate<>2 3 5 5-trimethylcyclohexyl amygdalate<>2 a-hydroxybenzeneacetic acid 3 3 5-trimethylcyclohexyl ester<…	ARDP0006.cdx	0.902	0.632	0.27
SW00950_5	China Approved Name=stavudine Indian Approved Name=stavudine WHO Essential Medicine=stavudine;stavudine Australia Approved Name=STAVUDINE FDA Approved Drug=LAMIVUDINE NEVIRAPINE AND STAVUDINE;STAVUDINE	Cc1cn(c(=O)[nH]c1=O)[C@H]2C=C[C@H](O2)CO	18283	D00445	17270	DB00649	CHEBI:63581	PA451494	stavudine<>28 sanilvudine<>27 zerit<>21 zerut xr<>20 3056-17-5<>19 2'<>14 ddethd<>13 3'-deoxy-2'-thymidinene<>13 estavudina<>13 zerit xr<>13 stavudinum<>13 2' 3'-didehydro-3'-deoxythimidine<>13 stv<>13 stavudinum [inn-latin]<>7 estavudina [inn-spanish]<>7 stavudine [usan:ban:inn]<>7 d 4t<>6 1-[(2r 5s)-5-(hydroxymethyl)-2 5-dihydro-2-furanyl]-5-methyl-2 4(1h 3h)-pyrimidinedione[acd/iupac name]<>6 …	ARDP0006.cdx	0.902	0.655	0.247
SW01815	Indian Approved Name=dihydrocodeinone hcl FDA Approved Drug=HYDROCODONE BITARTRATE;HYDROCODONE POLISTIREX	C[NH+]1CC[C@]23c4c5ccc(c4O[C@H]2C(=O)CC[C@H]3[C@H]1C5)OC	5463977 44146799	D03725 D04461	4576476 4447623 20014295	DB00956	CHEBI:5780 CHEBI:5779		bekadid<>3 hydroconum<>3 dicodid<>3 hydrocodon<>3 codinovo<>3 multacodin<>3 hydrocone<>3 idrocodone [dcit]<>3 tussaminic dh forte syrup (hydrocodone bitartrate + pheniramine maleate + phenylpropanolamine hydrochloride + pyrilamine maleate)_mixture<>2 triaminic expectorant dh syrup (guaifenesin + hydrocodone bitartrate + pheniramine maleate + phenylpropanolamine hydrochloride + pyrilamine maleate)…	ARDP0006.cdx	0.902	0.672	0.23
SW01885_6	FDA Approved Drug=DICHLORPHENAMIDE	c1c(cc(c(c1S(=O)(=O)N)Cl)Cl)S(=O)(=O)N	3038	D00518	2930	DB01144	CHEBI:101085	PA164745512	dichlorophenamide<>3 antidrasi<>3 daranide<>3 diclofenamide<>3 dichlorphenamid<>3 glaucol<>3 oratrol<>3 dichlofenamide<>3 dichlorphenamide<>3 dasanide<>2 <>1 4-11-00-00555<>1 daranide[wiki]<>1 1 3-disulfamyl-4 5-dichlorobenzene<>1 4 5-dichlorobenzene-1 3-disulfonamide<>1 cas-120-97-8<>1 4 5-dicholorobenzene-1 3-disulfonamide<>1 dichlophenamide<>1 ca-vii<>1 diclofenamidum[latin]<>1 4 5-dichloro-m-…	ARDP0006.cdx	0.901	0.67	0.231
SW03759_5	China Approved Name=daunorubicin WHO Essential Medicine=daunorubicin Indian Approved Name=daunorubicin hcl;daunorubicin FDA Approved Drug=DAUNORUBICIN CITRATE;DAUNORUBICIN HYDROCHLORIDE	C[C@H]1[C@H]([C@H](C[C@@H](O1)O[C@H]2C[C@@](Cc3c2c(c4c(c3[O-])C(=O)c5cccc(c5C4=O)OC)[O-])(C(=O)C)O)[NH3+])O	9961878 30323	D01264 C01907	8137483 28163	DB00694	CHEBI:4330	PA449212	cerubidine<>15 daunoxome<>14 daunorubicine<>14 rubidomycin<>14 daunorrubicina<>14 daunarubicinum<>14 acetyladriamycin<>14 daunamycin<>14 daunorubicin<>10 daunomycin<>10 cerubidin<>9 rubomycin c<>9 leukaemomycin c<>9 dm1<>9 daunoblastin<>9 anthracyline<>9 daunorubicin hydrochloride<>6 antibiotics from streptomyces coeruleorubidus<>5 daunorubicinum [inn-latin]<>5 daunomycin hydrochloride<>5 dna top…	ARDP0006.cdx	0.901	0.6	0.301
SW01666_0	NPC Approved Name=lobenzarit	c1ccc(c(c1)C(=O)[O-])Nc2cc(ccc2C(=O)[O-])Cl	3946	D01808	43183				lobenzarit disodium<>2 carfenil<>2 lobenzarit sodium<>1 benzoic acid 2-((2-carboxyphenyl)amino)-4-chloro- disodium salt<>1 82050-62-2[rn]<>1 4-chlor-2<>1 2-(2-carboxyanilino)-4-chlorobenzoic acid<>1 benzoic acid 2-[(2-carboxyphenyl)amino]-4-chloro- sodium salt(1:2)<>1 64808-48-6[rn]<>1 carfenil (tn)<>1 cca (same as lobenzarit sodium)<>1 disodium 4-chloro-2 2'-iminobenzoate<>1 lobenzarit disodium …	ARDP0006.cdx	0.9	0.654	0.246
SW01253_8	Indian Approved Name=ganciclovir Australia Approved Name=GANCICLOVIR FDA Approved Drug=GANCICLOVIR;GANCICLOVIR SODIUM	c1nc2c(=O)[nH]c(nc2n1COC(CO)CO)N		D00333	3336		CHEBI:465284		vitrasert<>8 ganciclovir [usan:ban:inn:jan][inn][jan][usan]<>4 86357-12-2[rn]<>4 gancyclovir<>4 mb3795<>4 9-(1 3-dihydroxy-2-propoxymethyl)guanine;<>4 t56 bn dn fvm inj b1oy1q1q hz[wln]<>4 2-amino-9-((1 3-dihydroxypropan-2-yloxy)methyl)-3h-purin-6(9h)-one<>4 ga2<>4 cymevene<>4 2-amino-1 9-dihydro-9-((2-hydroxy-1-(hydroxymethyl)ethoxy)methyl)-6h-purin-6-one<>4 ganciclovir[wiki]<>4 2-amino-9-{[(1 3…	ARDP0006.cdx	0.9	0.664	0.236
SW02070_4	China Approved Name=dioxopromethazine	CC(CN1c2ccccc2S(=O)(=O)c3c1cccc3)[NH+](C)C	63031	D07860	9591778				9<>2 1-(5 5-dioxido-10h-phenothiazin-10-yl)-n n-dimethylpropan-2-amine hydrochloride (1:1)<>1 13754-56-8<>1 15374-15-9[rn]<>1 15347-15-9<>1 prothanon gel<>1 1-(5<>1 10h-phenothiazine-10-ethanamine<>1 promethazine ss oxide<>1 prothanon<>1 promethazine 5<>1 5<>1 dioxopromethazine<>1 phenothiazine 10-(2-(dimethylamino)propyl)- 5 5-dioxide monohydrochloride<>1 5 5-dioxo-10-(2-(dimethylamino)propyl)ph…	ARDP0006.cdx	0.899	0.655	0.245
SW00842	FDA Approved Drug=CHLOROXINE	c1cc2c(cc(c(c2nc1)O)Cl)Cl	2722	D03472	2621	DB01243	CHEBI:59477	PA164754879	capitrol<>4 chlorquinol<>3 chloroxine<>3 quixalin<>3 dikhloroskin<>3 endiaron<>3 clofuzid<>3 quinolor<>2 chq<>2 dichloroxin<>2 5<>2 quesyl<>2 chlofucid<>2 <>1 5 7-dichlorooxine<>1 5-21-03-00286 (beilstein handbook reference)[beilstein]<>1 5 7-dichloro-8-quinoliol<>1 5 7-dichloro-8-oxyquinoline<>1 chloroxine[usan]<>1 5 7-dichloroxine<>1 5 7-dichloro-8-hydroxyquinoline<>1 5 7-dichloro-8-quinolinol[…	ARDP0006.cdx	0.899	0.589	0.31
SW01489_6	Indian Approved Name=cyclandelate	CC1CC(CC(C1)(C)C)OC(=O)C(c2ccccc2)O	2893	D00286	2790	DB04838	CHEBI:3988	PA164748026	cyclospasmol<>4 cyclandelate<>4 spasmocyclone<>3 cyclomandol<>3 capilan<>3 cyclolyt<>3 spasmocyclon<>3 dilatan<>3 clandilon<>3 ciclospasmol<>3 3 5 5-trimethylcyclohexyl mandelate<>2 3 3 5-trimethylcyclohexyl mandelate<>2 arto-espasmol<>2 perebral<>2 spasmione<>2 sancyclan<>2 sepyron<>2 saiclate<>2 3 5 5-trimethylcyclohexyl amygdalate<>2 a-hydroxybenzeneacetic acid 3 3 5-trimethylcyclohexyl ester<…	ARDP0006.cdx	0.899	0.629	0.271
SW00671	China Approved Name=caffeine WHO Essential Medicine=caffeine citrate Indian Approved Name=caffeine;caffeine citrate Traditional Herbal Isolate=caffeine FDA Approved Drug=CAFFEINE CITRATE	Cn1cnc2c1c(=O)n(c(=O)n2C)C	6241 2519	D07603 D00528	6005 2424		CHEBI:27732	PA448710	caffeine<>9 caffeine citrate<>9 citrated caffein<>6 anhydrous caffeine<>6 caffeina citrate<>6 alert-pep<>6 thein<>6 1<>6 mateina<>6 caffeine citrate (1:1)<>6 cafeina<>6 7-methyltheophylline<>3 shape plus<>3 kofein[czech]<>3 69-22-7<>3 tri-aqua<>3 8003-10-9[rn]<>3 200-362-1[einecs]<>3 caffein<>3 3 7-dihydro-1 3 7-trimethyl-1h-purine-2 6-dione<>3 nodaca<>3 dhcplus<>3 5-26-13-00558[beilstein]<>3 no-…	ARDP0006.cdx	0.898	0.694	0.204
SW03295_1	NPC Approved Name=brovincamine	CC[C@@]12CCC[NH+]3[C@@H]1c4c(c5ccc(cc5n4[C@](C2)(C(=O)OC)O)Br)CC3	68771	D01656	4445588				sabromin<>2 brovincamine fumarate<>2 bv 26-723<>2 11-bromovincamine<>1 brovincamine<>1 brovincamine hydogen fumurate<>1 brovincaminum [inn-latin]<>1 sabromin (tn)<>1 brovincamine fumarte<>1 (3a 14b 16a)-14 15-dihydro-11-bromo-14-hydroxy-eburnamenine-14-carboxylic acid methyl ester (e)-2-butenedioate (1:1)(salt)<>1 brovincamine [inn]<>1 11-bromovincamine fumarate<>1 9-bromvincamin<>1 brovincamina …	ARDP0006.cdx	0.898	0.689	0.209
SW02937_9	NPC Approved Name=orbifloxacin	C[C@@H]1CN(C[C@@H]([NH2+]1)C)c2c(c3c(c(=O)c(cn3C4CC4)C(=O)[O-])c(c2F)F)F	60605	D08299	54631				orbifloxacin<>2 orbax<>2 113617-63-3[rn]<>1 orbifloxacin (usp/inn)<>1 orbifloxacin[inn]<>1 1-cyclopropyl-7-(cis-3 5-dimethyl-1-piperazinyl)-5 6 8-trifluoro-1 4-dihydro-4-oxo-3-quinolinecarboxylic acid<>1 ac1l1tkw<>1 orbax [veterinary] (tn)<>1 orbax <>1 specplus_000366<>1 1-cyclopropyl-7-[(3r 5s)-3 5-dimethyl-1-piperazinyl]-5 6 8-trifluoro-4-oxo-1 4-dihydro-3-quinolinecarboxylicacid[acd/iupac name…	ARDP0006.cdx	0.897	0.74	0.158
SW01210_0	FDA Approved Drug=ALTEPLASE;RETEPLASE	CN(C)c1cccc2c1ccc(c2)S(=O)(=O)[O-]	4474224	D02837 D05721		DB00009 DB00015			<>2 5-(dimethylamino)naphthalene-2-sulfonic acid<>2 endothelial plasminogen activator inhibitor<>2 reteplase<>2 db07684<>2 pai<>2 plasminogen activator inhibitor 1 precursor<>2 pai-1<>2 alteplase<>2 ac1nbv3o<>2 alteplase (genetical recombination)<>1 activase (genentech inc)<>1 retavase (centocor)<>1 retevase<>1 retavase (roche)<>1 activase<>1	ARDP0006.cdx	0.896	0.709	0.187
SW01126_7	FDA Approved Drug=AZACITIDINE	c1nc(nc(=O)n1[C@H]2[C@@H]([C@@H]([C@H](O2)CO)O)O)N	9444	D03021	9072		CHEBI:2038	PA451996	5-azacytidine<>5 320-67-2<>2 azacitidine<>2 vidaza<>2 mylosar<>2 azacytidine<>2 azacitidine[wiki]<>1 5-ac<>1 1 3 5-triazin-2(1h)-one 4-amino-1-b-d-ribofuranosyl-<>1 5-azcr<>1 azacitidina[spanish][inn]<>1 [320-67-2]<>1 azacitidine [usan:inn][inn][usan]<>1 9005-49-6<>1 4-amino-1-[(2r 3r 4s 5r)-3 4-dihydroxy-5-(hydroxymethyl)tetrahydrofuran-2-yl]-1 3 5-triazin-2(1h)-on<>1 4-amino-1-[(2r 3r 4s 5r)-3 …	ARDP0006.cdx	0.894	0.681	0.213
SW01476_9	NPC Approved Name=sulfabenzamide	c1ccc(cc1)C(=O)[N-]S(=O)(=O)c2ccc(cc2)N	5319	D05946	5128				sulfabenzamide<>3 sulfabenzid<>2 n-sulfanilylbenzamide<>2 sulfabenzoylamide<>2 n-benzoylsulfanilamide<>2 sulfabenzide<>2 n(sup 1)-benzoylsulfanilamide<>1 sulfabenzamide [usan:inn][inn][usan]<>1 cas-127-71-9<>1 204-859-4[einecs]<>1 n1-benzoylsulfanilamide<>1 sulfanilamide n(sup1)-benzoyl-<>1 benzamide n- (4-aminophenyl)sulfonyl -<>1 4-14-00-02664 (beilstein handbook reference)[beilstein]<>1 compon…	ARDP0006.cdx	0.894	0.547	0.347
SW01213_0	US Illegal/Scheduled Drug (Schedule 1)=Methaqualone	Cc1ccccc1n2c(nc3ccccc3c2=O)C	6292	D00557	6055				methaqualone<>2 fadormir[wiki]<>1 qu.lovin.a.lovin.alude<>1 metolquizolone[wiki]<>1 2-methyl-3-o-tolyl-4(3h)-chinazolinon[german]<>1 somnafac[wiki]<>1 dormogen[wiki]<>1 dormigoa[wiki]<>1 quaalude[wiki]<>1 omnyl[wiki]<>1 dormigoa-schlafmittel<>1 hyptor base<>1 metaqualone [dcit]<>1 2-methyl-3-o-tolyl-4-quinazolone<>1 sopor[wiki]<>1 cateudyl<>1 tuazolone[wiki]<>1 2-methyl-3-o-tolyl-4(3h)-quinazolin…	ARDP0006.cdx	0.894	0.675	0.219
SW01288_6	FDA Approved Drug=ETHOXZOLAMIDE	CCOc1ccc2c(c1)sc(n2)S(=O)(=O)N	3295	D02441	3179	DB00311	CHEBI:101096	PA164754743	ethoxazolamide<>3 diuretic c<>3 cardrase<>3 etoxzolamide<>3 redupresin<>2 6-ethoxy-2-benzothiazolesulfonamide<>2 ethamide<>2 ethoxyzolamide<>2 glaucotensil<>2 ethoxzolamide<>2 <>1 2-benzothiazolesulfonamide 6-ethoxy- (8ci 9ci)<>1 etoxizolamida<>1 6-ethoxybenzothiazole-2-sulphonamide<>1 cardrase[wiki]<>1 2-benzothiazolesulfonamide 6-ethoxy-<>1 ca-vii<>1 4-27-00-04404 (beilstein handbook reference)…	ARDP0006.cdx	0.893	0.621	0.272
SW01424_0	US Illegal/Scheduled Drug (Schedule 1)=Mecloqualone	Cc1nc2ccccc2c(=O)n1c3ccccc3Cl	9567	D04877	9192				mecloqualone<>2 b 208-tropon<>2 mecloqualon<>2 nubarene<>2 casfen<>2 chi 8<>2 3-(o-chlorophenyl)-2-methyl-4(3h)-quinazolinone<>1 casfen;iasson;nubarene;nubirol;sepadin<>1 4 (3h)-quinazolinone 3-(o-chlorophenyl)-2-methyl-<>1 2-methyl-3-(o-chlorophenyl)-4-quinazolinone<>1 3-(2-chlorophenyl)-2-methylquinazolin-4(3h)-one<>1 206-432-8[einecs]<>1 4(3h)-quinazolinone 3-(2-chlorophenyl)-2-methyl-<>1 4(3h…	ARDP0006.cdx	0.893	0.673	0.219
SW01489_8	Indian Approved Name=cyclandelate	CC1CC(CC(C1)(C)C)OC(=O)C(c2ccccc2)O	2893	D00286	2790	DB04838	CHEBI:3988	PA164748026	cyclospasmol<>4 cyclandelate<>4 spasmocyclone<>3 cyclomandol<>3 capilan<>3 cyclolyt<>3 spasmocyclon<>3 dilatan<>3 clandilon<>3 ciclospasmol<>3 3 5 5-trimethylcyclohexyl mandelate<>2 3 3 5-trimethylcyclohexyl mandelate<>2 arto-espasmol<>2 perebral<>2 spasmione<>2 sancyclan<>2 sepyron<>2 saiclate<>2 3 5 5-trimethylcyclohexyl amygdalate<>2 a-hydroxybenzeneacetic acid 3 3 5-trimethylcyclohexyl ester<…	ARDP0006.cdx	0.893	0.628	0.264
SW02594_2	NPC Approved Name=piretanide	c1ccc(cc1)Oc2c(cc(cc2S(=O)(=O)N)C(=O)[O-])N3CCCC3	4849	D01634		DB02925			piretanide<>3 <>2 arelix (tn)<>2 piretanide (jan)<>2 55837-27-9<>1 piretanido [inn-spanish]<>1 piretanido [spanish]<>1 piretanidum [inn-latin]<>1 arelix<>1 kidney-specific na-k-cl symporter<>1 hoe 118<>1 bumetanide-sensitive sodium-(potassium)-chloride cotransporter 2<>1 tauliz<>1 einecs 259-852-9<>1	ARDP0006.cdx	0.892	0.614	0.278
SW01862_7	FDA Approved Drug=CLOFARABINE	c1nc2c(nc(nc2n1[C@H]3[C@H]([C@@H]([C@H](O3)CO)O)F)Cl)N	119182	D03546	106472		CHEBI:681569	PA164754863	clolar<>3 evoltra<>2 c1-f-ara-a<>2 cafda<>2 clofarabine<>2 clofarex<>2 clofarabine[wiki]<>1 123318-82-1<>1 clofarabina [inn_es]<>1 (2r 3r 4s 5r)-5-(6-amino-2-chloro-9h-purin-9-yl)-4-fluoro-2-(hydroxymethyl)tetrahydrofuran-3-ol<>1 123318-82-1[rn]<>1 clofarabinum [inn_la]<>1 clolar evoltra<>1 (4s 2r 3r 5r)-5-(6-amino-2-chloropurin-9-yl)-4-fluoro-2-(hydroxymethyl)oxolan-3-ol<>1 2-cl-2'-f-araa<>1 900…	ARDP0006.cdx	0.892	0.699	0.193
SW01167_3	NPC Approved Name=doranidazole	c1cn(c(n1)[N+](=O)[O-])CO[C@H](CO)[C@H](CO)O	636376	D01834	552171				doranidazole<>2 149838-23-3<>1 1<>1 doranidazole (jan/inn)<>1 (2s<>1 ctk0a9660<>1 d01834<>1 161903-09-9<>1 ac1lcs4q<>1 149838-23-3[rn]<>1 surecn8279382<>1	ARDP0006.cdx	0.892	0.661	0.231
SW01913_3	NPC Approved Name=2-hydroxy-4-methoxybenzophenone-5-sulfonic acid	COc1cc(c(cc1S(=O)(=O)[O-])C(=O)c2ccccc2)O	19988	D05964	18829				sulisobenzone<>3 sungard<>2 sulisobenzona<>2 uval<>2 uvinul<>2 benzophenone-4<>2 2-hydroxy-4-methoxybenzophenone-5-sulfonic acid<>2 sulisobenzonum<>2 sungard[wiki]<>1 2-hydroxy-4-methoxybenzophenone-5-sulfonic acid hydrate (contains 5-10%isopropylalcohol)<>1 4065-45-6<>1 2-hydroxy-4-methoxybenzophenone-5-sulfonicacid<>1 5-benzoyl-4-hydroxy-2-methoxybenzolsulfonsaeure<>1 6628-37-1[rn]<>1 2-hydroxy…	ARDP0006.cdx	0.892	0.569	0.322
SW02563_7	FDA Approved Drug=GREPAFLOXACIN HYDROCHLORIDE	Cc1c2c(cc(c1F)N3CC[NH2+]C(C3)C)n(cc(c2=O)C(=O)[O-])C4CC4	656829	D02178	571112	DB00365			grepafloxacin hydrochloride<>3 raxar<>3 <>2 lungaskin<>2 raxar (tn)<>2 gpfx<>2 vaxar<>2 grepafloxacin[wiki][inn]<>1 3-quinolinecarboxylic acid 1-cyclopropyl-6-fluoro-1 4-dihydro-5-methyl-7-(3-methyl-1-piperazinyl)-4-oxo- hydrochloride (1:1)<>1 3-quinolinecarboxylic acid 1-cyclopropyl-6-fluoro-1 4-dihydro-5-methyl-7-(3-methyl-1-piperazinyl)-4-oxo- monohydrochloride<>1 161967-81-3<>1 119914-60-2[rn…	ARDP0006.cdx	0.891	0.733	0.158
SW02474_1	Indian Approved Name=griseofulvin WHO Essential Medicine=griseofulvin Australia Approved Name=GRISEOFULVIN FDA Approved Drug=GRISEOFULVIN;GRISEOFULVIN MICROCRYSTALLINE;GRISEOFULVIN ULTRAMICROCRYSTALLINE	C[C@@H]1CC(=O)C=C([C@]12C(=O)c3c(cc(c(c3O2)Cl)OC)OC)OC	441140	D00209	389934	DB00400	CHEBI:27779	PA449814	fulvicin<>18 griseofulvin<>18 grisefuline<>18 grizeofulvin<>18 grisofulvin<>18 gris-peg<>18 grifulvin<>18 grisovin<>18 grisactin<>18 spirofulvin<>12 fulvicin-u/f<>12 fulvinil<>12 grisovin fp<>12 amudane<>12 grifulin<>12 curling factor<>12 sporostatin<>12 grifulvin v<>12 griseofulvinum<>12 murfulvin<>12 grysio<>12 greosin<>12 grisactin ultra<>12 griseofulvin forte<>12 griseo<>12 griseomix<>12 fulc…	ARDP0006.cdx	0.89	0.617	0.274
SW01489_6	Indian Approved Name=cyclandelate	CC1CC(CC(C1)(C)C)OC(=O)C(c2ccccc2)O	2893	D00286	2790	DB04838	CHEBI:3988	PA164748026	cyclospasmol<>4 cyclandelate<>4 spasmocyclone<>3 cyclomandol<>3 capilan<>3 cyclolyt<>3 spasmocyclon<>3 dilatan<>3 clandilon<>3 ciclospasmol<>3 3 5 5-trimethylcyclohexyl mandelate<>2 3 3 5-trimethylcyclohexyl mandelate<>2 arto-espasmol<>2 perebral<>2 spasmione<>2 sancyclan<>2 sepyron<>2 saiclate<>2 3 5 5-trimethylcyclohexyl amygdalate<>2 a-hydroxybenzeneacetic acid 3 3 5-trimethylcyclohexyl ester<…	ARDP0006.cdx	0.89	0.625	0.265
SW01894_5	Traditional Herbal Isolate=leucocyanidol	c1cc(c(cc1[C@@H]2[C@H]([C@H](c3c(cc(cc3O2)O)O)O)O)O)O	440833	D08112	389677				leucocianidol<>3 leucocyanidol<>2 procyanidol<>2 leucoanthocyanidol<>2 resivit<>2 leukocyanidine<>2 (2r 3s 4s)-2-(3 4-dihydroxyphenyl)chromane-3 4 5 7-tetrol<>1 6574536[beilstein]<>1 3 4-cyanidiol<>1 rel-(2r 3s 4s)-2-(3 4-dihydroxyphenyl)-3 4-dihydro-2h-chromene-3 4 5 7-tetrol<>1 2 3-trans-3 4-cis-leucocyanidin<>1 leucocyanidin<>1 480-17-1[rn]<>1 (2r 3s 4s)-2-(3 4-dihydroxyphenyl)-3 4-dihydro-2h-…	ARDP0006.cdx	0.89	0.657	0.232
SW02920	NPC Approved Name=rubitecan	CC[C@@]1(c2cc-3n(c(=O)c2COC1=O)Cc4c3nc5ccccc5c4[N+](=O)[O-])O	11954380	D04031					rubitecan (usan/inn)<>1 rubitecan<>1 d04031<>1	ARDP0006.cdx	0.889	0.66	0.23
SW01632_1	NPC Approved Name=piromidic acid	CCn1cc(c(=O)c2c1nc(nc2)N3CCCC3)C(=O)[O-]	4855	D01431	4689				piromidic acid<>3 panacid<>3 enterol<>2 reelon<>2 bactramyl<>2 gastrurol<>2 zaomeal<>2 actrun c<>2 urisept<>2 pirodal<>1 19562-30-2<>1 pyrido(2 3-d)pyrimidine-6-carboxylicacid 5 8-dihydro-8-ethyl-5-oxo-2-(1-pyrrolidinyl)-<>1 panacid (tn)<>1 19562-30-2[rn]<>1 8-ethyl-5-oxo-2-pyrrolidin-1-yl-5 8-dihydro-pyrido[2 3-d]pyrimidine-6-carboxylicacid<>1 acidum piromidicum[latin]<>1 uropir<>1 pyrido[2 3-d]…	ARDP0006.cdx	0.889	0.718	0.171
SW02563_9	FDA Approved Drug=GREPAFLOXACIN HYDROCHLORIDE	Cc1c2c(cc(c1F)N3CC[NH2+]C(C3)C)n(cc(c2=O)C(=O)[O-])C4CC4	656829	D02178	571112	DB00365			grepafloxacin hydrochloride<>3 raxar<>3 <>2 lungaskin<>2 raxar (tn)<>2 gpfx<>2 vaxar<>2 grepafloxacin[wiki][inn]<>1 3-quinolinecarboxylic acid 1-cyclopropyl-6-fluoro-1 4-dihydro-5-methyl-7-(3-methyl-1-piperazinyl)-4-oxo- hydrochloride (1:1)<>1 3-quinolinecarboxylic acid 1-cyclopropyl-6-fluoro-1 4-dihydro-5-methyl-7-(3-methyl-1-piperazinyl)-4-oxo- monohydrochloride<>1 161967-81-3<>1 119914-60-2[rn…	ARDP0006.cdx	0.888	0.731	0.158
SW02204_2	China Approved Name=naloxone WHO Essential Medicine=naloxone FDA Approved Drug=NALOXONE;NALOXONE HYDROCHLORIDE	C=CC[NH+]1CC[C@]23c4c5ccc(c4O[C@H]2C(=O)CC[C@]3([C@H]1C5)O)O	5284596 5464092	D08249 D01340	4447644 4576530	DB01183	CHEBI:7459	PA450586	nalone<>11 narcanti<>11 naloxone<>10 l-naloxone<>10 nalossone [dcit]<>10 n-allylnoroxymorphone<>10 narcon<>10 en 1530 base<>10 narcan<>8 (-)-naloxone<>6 naloxone hcl<>6 narcan[wiki]<>4 er<>4 naloxonum [inn-latin]<>4 naloxona [inn-spanish]<>4 estradiol receptor<>4 er-alpha<>4 normorphinone n-allyl-dihydro-14-hydroxy-<>3 dbl naloxone<>3 465-65-6[rn]<>3 12-allyl-7 7a 8 9-tetrahydro-3 7a-dihydroxy-4a…	ARDP0006.cdx	0.888	0.649	0.239
SW01245_6	Indian Approved Name=ketorolac FDA Approved Drug=KETOROLAC TROMETHAMINE	c1ccc(cc1)C(=O)c2ccc3n2CCC3C(=O)[O-]	84003 3826	D00813 D08104	75795 3694	DB00465		PA450150	toradol<>5 acular ls<>5 acular<>4 ketorolac tromethamine<>4 ketoralac<>4 ketorolac<>4 acular preservative free<>3 ketorolaco [spanish]<>3 ketorolacum [latin]<>3 ketorolac tromethamine[usp]<>2 ketorolac[wiki]<>2 acular[wiki]<>2 prostaglandin-endoperoxide synthase 1<>2 ketorolac tris salt<>2 phs 1<>2 74103-07-4<>2 toradol[wiki]<>2 acular pf<>2 pghs-1<>2 5-benzoyl-2 3-dihydro-1h-pyrrolizine-1-carbox…	ARDP0006.cdx	0.888	0.635	0.253
SW01245_6	Indian Approved Name=ketorolac FDA Approved Drug=KETOROLAC TROMETHAMINE	c1ccc(cc1)C(=O)c2ccc3n2CCC3C(=O)[O-]	84003 3826	D00813 D08104	75795 3694	DB00465		PA450150	toradol<>5 acular ls<>5 acular<>4 ketorolac tromethamine<>4 ketoralac<>4 ketorolac<>4 acular preservative free<>3 ketorolaco [spanish]<>3 ketorolacum [latin]<>3 ketorolac tromethamine[usp]<>2 ketorolac[wiki]<>2 acular[wiki]<>2 prostaglandin-endoperoxide synthase 1<>2 ketorolac tris salt<>2 phs 1<>2 74103-07-4<>2 toradol[wiki]<>2 acular pf<>2 pghs-1<>2 5-benzoyl-2 3-dihydro-1h-pyrrolizine-1-carbox…	ARDP0006.cdx	0.887	0.635	0.252
SW02050	Australia Approved Name=OXYCODONE HYDROCHLORIDE US Illegal/Scheduled Drug (Schedule 2)=Oxycodone FDA Approved Drug=OXYCODONE HYDROCHLORIDE;OXYCODONE TEREPHTHALATE	C[NH+]1CC[C@]23c4c5ccc(c4O[C@H]2C(=O)CC[C@]3([C@H]1C5)O)OC	5284603	D05312 D03783	4447649	DB00497	CHEBI:7852	PA450741	oxycodone<>15 oxycodeinone<>12 oxycodon<>12 dihydroxycodeinone<>12 percobarb<>12 eucodalum<>12 dihydrone<>12 diphydrone<>12 thekodin<>8 eubine<>8 combunox<>8 endone<>8 endocet<>8 tecodin<>8 oxanest<>8 thecodine<>8 oxicon<>8 oxikon<>8 percodan<>8 dihydrohydroxycodeinone<>8 eukodal<>8 pancodine<>8 dihydrohydroxycondeinone<>8 tekodin<>8 dinarkon<>8 eutagen<>8 oxicone<>8 oxycon<>8 pti-821<>4 oxycodon…	ARDP0006.cdx	0.886	0.677	0.209
SW01957_7	FDA Approved Drug=NADOLOL	CC(C)(C)[NH2+]CC(COc1cccc2c1C[C@@H]([C@@H](C2)O)O)O	39147	D00432	35815	DB01203	CHEBI:7444	PA450573	anabet<>3 solgol<>3 corgard<>3 nadolol<>3 <>2 corgaretic<>2 nadic<>2 2 3-naphthalenediol 5-(3-((1 1-dimethylethyl)amino)-2-hydroxypropoxy)-1 2 3 4-tetrahydro- cis-<>1 2508986[beilstein]<>1 mfcd00079476<>1 nadololum[latin]<>1 corzide<>1 42200-33-9[rn]<>1 (2r 3s)-5-({3-[(1 1-dimethylethyl)amino]-2-hydroxypropyl}oxy)-1 2 3 4-tetrahydronaphthalene-2 3-diol<>1 1-(tert-butylamino)-3-((5 6 7 8-tetrahydr…	ARDP0006.cdx	0.886	0.71	0.176
SW01603_1	FDA Approved Drug=CLADRIBINE	c1nc2c(nc(nc2n1[C@H]3C[C@@H]([C@H](O3)CO)O)Cl)N	20279	D01370	19105		CHEBI:567361	PA449027	4291-63-8<>2 2-cda<>2 chlorodeoxyadenosine<>2 leustatin<>2 cladribine<>2 2-chlorodeoxyadenosine<>2 leustatin (tn)<>1 rwj-26251<>1 2-chloro-deoxyadenosine<>1 2-chloro-6-amino-9-(2-deoxy-b-d-erythro-pentofuranosyl)purine<>1 cladarabine<>1 cladaribine<>1 leustatin[wiki]<>1 2-chloro-2&#39;-deoxyadenosine<>1 2-chloro-2'-deoxy-b-adenosine<>1 cladribine (jan/usan)[jan][usan]<>1 adenosine 2-chloro-2'-deo…	ARDP0006.cdx	0.885	0.689	0.196
SW02125_5	NPC Approved Name=esquinon	CC1=C(C(=O)C(=C(C1=O)[NH+]2CC2)C(COC(=O)N)OC)[NH+]3CC3	2569	D01270	2471				esquinon<>3 carbazilquinone<>2 carboquone<>2 carbaziloquinone<>2 carbazilequinone<>2 carboquone[wiki][inn][jan][usan]<>1 carboquone [inn:jan]<>1 2 5-bis(1-aziridinyl)-3-(2-hydroxy-1- methoxyethyl)-6-methyl-1 4-benzoquinone carbamate (ester)<>1 24279-91-2[rn]<>1 carboquona[spanish][inn]<>1 2-[2 5-bis(aziridin-1-yl)-4-methyl-3 6-dioxocyclohexa-1 4-dien-1-yl]-2-methoxyethyl carbamate<>1 2 5-bis(1-az…	ARDP0006.cdx	0.884	0.707	0.177
SW01425_7	NPC Approved Name=clofenamide	c1cc(c(cc1S(=O)(=O)N)S(=O)(=O)N)Cl	69594	D01822	62797				aquedux<>2 monochlorphenamide<>2 aponiere<>2 frictan<>2 clofenamide<>2 haflutan<>2 macashi<>2 indigatin<>2 diumide<>2 eleklin<>2 m-benzenedisulfonamide 4-chloro-<>1 chlorphenamide<>1 4-chloro-1 3-benzenedisulfonamide[acd/iupac name]<>1 clofenamide[wiki]<>1 clofenamida[spanish][inn]<>1 chlorfenamid[czech]<>1 1-chlorobenzene-2 4-disulfonamide<>1 4-chloro-3-sulfonamidobenzenesulfonamide<>1 salzen<>1…	ARDP0006.cdx	0.884	0.672	0.212
SW02125_1	NPC Approved Name=esquinon	CC1=C(C(=O)C(=C(C1=O)[NH+]2CC2)C(COC(=O)N)OC)[NH+]3CC3	2569	D01270	2471				esquinon<>3 carbazilquinone<>2 carboquone<>2 carbaziloquinone<>2 carbazilequinone<>2 carboquone[wiki][inn][jan][usan]<>1 carboquone [inn:jan]<>1 2 5-bis(1-aziridinyl)-3-(2-hydroxy-1- methoxyethyl)-6-methyl-1 4-benzoquinone carbamate (ester)<>1 24279-91-2[rn]<>1 carboquona[spanish][inn]<>1 2-[2 5-bis(aziridin-1-yl)-4-methyl-3 6-dioxocyclohexa-1 4-dien-1-yl]-2-methoxyethyl carbamate<>1 2 5-bis(1-az…	ARDP0006.cdx	0.884	0.705	0.178
SW01567_0	US Illegal/Scheduled Drug (Schedule 1)=Psilocybin	C[NH+](C)CCc1c[nH]c2c1c(ccc2)OP(=O)([O-])[O-]	10624	C07576	10178		CHEBI:8614		psilotsibin<>2 psilocin phosphate ester<>2 psilocibin<>2 indocybin<>2 1h-indol-4-ol 3-[2-(dimethylamino)ethyl]- dihydrogenphosphate (ester)<>1 chebi:8614<>1 208-294-4[einecs]<>1 4-phosphoryloxy-n n-dimethyltryptamine<>1 520-52-5[rn]<>1 psilocybine<>1 psilocibina[spanish][inn]<>1 psilocybine[wiki]<>1 teonanacatl[wiki]<>1 psilocybinum<>1 3-2'-dimethylaminoethylindol-4-phosphate<>1 273158[beilstein]…	ARDP0006.cdx	0.882	0.704	0.178
SW02522_8	China Approved Name=bithionol	c1c(cc(c(c1Sc2cc(cc(c2O)Cl)Cl)O)Cl)Cl	2406	D00802	2313	DB04813	CHEBI:3131		bithin<>4 lorothidol<>3 bitin<>3 bidiphen<>3 bisoxyphen<>3 actamer<>3 bithionol<>3 bithionolate<>3 bitionol<>3 2-hydroxy-3 5-dichlorophenyl sulphide<>2 2-hydroxy-3 5-dichlorophenyl sulfide<>2 2 2'-dihydroxy-3 3' 5 5'-tetrachlorodiphenyl sulfide<>2 bithionol sulfide<>2 vancide bl<>2 2 2'-thiobis (4 6-dichlorophenol)<>2 bis(2-hydroxy-3 5-dichlorophenyl) sulfide<>2 lorothiodol<>2 tbp<>2 bis(3 5-dich…	ARDP0006.cdx	0.882	0.598	0.284
SW00665_3	Indian Approved Name=temozolomide FDA Approved Drug=TEMOZOLOMIDE	Cn1c(=O)n2cnc(c2nn1)C(=O)N	5394	D06067	5201			PA451609	temozolomide<>4 temozolamide<>4 methazolastone<>4 temodal<>4 8-carbamoyl-3-methylimidazo(5 1-d)-1 2 3 5-tetrazin-4(3h)-one<>2 temozolodida [spanish]<>2 3-methyl-4-oxo-3 4-dihydroimidazo[5 1-d][1 2 3 5]tetrazin-8-carboxamid<>2 tl8005593<>2 85622-93-1<>2 3-methyl-4-oxoimidazo[5 1-d]1 2 3 5-tetraazine-8-carboxamide<>2 imidazo[5 1-d]-1 2 3 5-tetrazine-8-carboxamide 3 4-dihydro-3-methyl-4-oxo-<>2 temo…	ARDP0006.cdx	0.881	0.668	0.214
SW01282_4	NPC Approved Name=aceglatone	CC(=O)O[C@@H]1[C@@H]2[C@@H]([C@@H](C(=O)O2)OC(=O)C)OC1=O	636372	D01805					glucaron<>2 aceglatone<>2 ncgc00183831-01<>1 aceglatonum<>1 glucaron (tn)<>1 aceglatonum [inn-latin]<>1 aceglaton<>1 ccris 2774<>1 aceglatona [inn-spanish]<>1 aceglatona<>1	ARDP0006.cdx	0.88	0.685	0.195
SW00994_0	Indian Approved Name=propyphenazone	Cc1c(c(=O)n(n1C)c2ccccc2)C(C)C	3778	D01380	3646		CHEBI:135538		isopropylphenazone<>2 propyphenazone<>2 larodon<>2 yoshipyrin<>2 isopropyrine<>2 479-92-5<>2 isopropylantipyrinum<>2 4-isopropylantipyrine<>2 isopropylantipyrine<>2 antipyrine 4-isopropyl-<>1 207-539-2[einecs]<>1 arantil p<>1 budirol<>1 3-pyrazolin-5-one 4-isopropyl-2 3-dimethyl-1-phenyl-<>1 1 5-dimethyl-2-phenyl-4-(propan-2-yl)-1 2-dihydro-3h-pyrazol-3-one<>1 4-isopropyl-1 5-dimethyl-2-phenyl-1 …	ARDP0006.cdx	0.88	0.728	0.152
SW00804	Indian Approved Name=proflavine	c1cc(cc2c1cc3ccc(cc3n2)N)N	7099	C11181		DB01123	CHEBI:8452	PA164748742	3<>3 <>2 isoflav base<>2 proflavine<>2 proflavin<>2 proflavina<>1 pro-gen<>1 progesic<>1 2<>1 triple dye (brilliant green + gentian violet + proflavine hemisulfate)_mixture<>1 acridine-3<>1 profoliol-b<>1 progarmed<>1 profura<>1 proflavinum<>1 proformiphen<>1	ARDP0006.cdx	0.878	0.699	0.179
SW01099_3	NPC Approved Name=sapropterin FDA Approved Drug=SAPROPTERIN DIHYDROCHLORIDE	C[C@@H]([C@@H]([C@H]1CNc2c(c(=O)nc([nH]2)N)N1)O)O	636369 44257	D01798 D08505	552166 40270				r-thbp<>4 biopten<>3 sapropterin hydrochloride<>3 kuvan<>3 sapropterin<>2 l-erythro-tetrahydrobiopterin<>2 (6r)-tetrahydrobiopterin dihydrochloride<>2 sapropterina<>2 sapropterin dihydrochloride<>2 (6r)-tetrahydrobiopterin hydrochloride<>2 biobuden<>2 sapropterin[inn]<>2 sapropterinum<>2 62989-33-7[rn]<>1 -5 6 7 8-tetrahydro-l-biopterindihydrochloride<>1 dapropterin<>1 sapropterin dihydrochloride…	ARDP0006.cdx	0.878	0.726	0.152
SW01243_5	FDA Approved Drug=DYPHYLLINE	Cn1c2c(c(=O)n(c1=O)C)n(cn2)CC(CO)O	3182	D00691	3070		CHEBI:4728	PA164748027	diprophylline<>3 corphyllin<>2 glyphylline<>2 astrophyllin<>2 lufyllin<>2 dyphylline<>2 aristophyllin<>2 asthmolysin<>2 diprofilline<>2 diprofillin<>2 diprophyllin<>2 1h-purine-2 6-dione 7-(2 3-dihydroxypropyl)-3 7-dihydro-1 3-dimethyl<>1 lufyllin (tn)<>1 52756-53-3[rn]<>1 theophylline 7- (2 3-dihydroxypropyl)-<>1 7-(2 3-dihydroxypropyl)-1 3-dimethyl-2 3 6 7-tetrahydro-1h-purine-2 6-dione<>1 neot…	ARDP0006.cdx	0.878	0.654	0.224
SW01432_1	FDA Approved Drug=TOLCAPONE	Cc1ccc(cc1)C(=O)c2cc(c(c(c2)O)[O-])[N+](=O)[O-]	4659569	D00786	3848682	DB00323	CHEBI:63630	PA451720	tasmar<>4 tolcapone<>3 <>2 ro 40-7592<>2 tasmar (tn)<>2 ro-40-7592<>2 methanone (3 4-dihydroxy-5-nitrophenyl)(4-methylphenyl)-<>1 3 4-dihydroxy-5'-methyl-5-nitrobenzophenone<>1 3 4-dihydroxy-5-nitro-4'-methylbenzophenone<>1 c066340<>1 5-[(4-methylphenyl)carbonyl]-3-nitrobenzene-1 2-diol<>1 (3 4-dihydroxy-5-nitrophenyl)(4-methylphenyl)methanone<>1 ccris 7904<>1 (3 4-dihydroxy-5-nitrophenyl)(p-toly…	ARDP0006.cdx	0.877	0.643	0.234
SW01574_2	NPC Approved Name=airomate	Cc1ccccc1n2c(nc3ccc(cc3c2=O)N)CF	2040	D01638	1960				afloqualon<>2 6-amino-2-(fluoromethyl)-3-(2-methylphenyl)quinazolin-4(3h)-one<>2 afloqualone<>2 aroft<>2 airomate<>2 arofuto<>2 brn 0819769<>1 6-amino-2-(fluoromethyl)-3-(2-methylphenyl)-3-hydroquinazolin-4-one<>1 56287-74-2[rn]<>1 hq 495<>1 5-25-15-00102 (beilstein handbook reference)[beilstein]<>1 106792-29-4[rn]<>1 6-amino-3 4-dihydro-2-fluoromethyl-3-(2-methylphenyl)-4-chinazolinon<>1 4(3h)-q…	ARDP0006.cdx	0.877	0.684	0.193
SW02534_1	FDA Approved Drug=METHYLNALTREXONE BROMIDE	C[N+]1(CC[C@]23c4c5ccc(c4O[C@H]2C(=O)CC[C@]3([C@H]1C5)O)O)CC6CC6	5361917	D06618	4514883				relistor<>3 methylnaltrexone bromide<>2 17-(cyclopropylmethyl)-4 5a-epoxy-3 14-dihydroxy-17-methyl-6-oxomorphinanium bromide<>1 unii-rfo6il3d3m<>1 relistor (tn)<>1 73232-52-7<>1 moa-728<>1 mntx-302<>1 methylnaltrexone bromide[usan]<>1 (1s 17s 5r 13r)-4-(cyclopropylmethyl)-10 17-dihydroxy-4-methyl-12-oxa-4-azapentacyclo[9.6.1.0<1 13>.0<5 17>.0<7 18>]octadeca-7(18) 8 10-trien-14-one bromide<>1 mntx…	ARDP0006.cdx	0.876	0.612	0.264
SW02050	Australia Approved Name=OXYCODONE HYDROCHLORIDE US Illegal/Scheduled Drug (Schedule 2)=Oxycodone FDA Approved Drug=OXYCODONE HYDROCHLORIDE;OXYCODONE TEREPHTHALATE	C[NH+]1CC[C@]23c4c5ccc(c4O[C@H]2C(=O)CC[C@]3([C@H]1C5)O)OC	5284603	D05312 D03783	4447649	DB00497	CHEBI:7852	PA450741	oxycodone<>15 oxycodeinone<>12 oxycodon<>12 dihydroxycodeinone<>12 percobarb<>12 eucodalum<>12 dihydrone<>12 diphydrone<>12 thekodin<>8 eubine<>8 combunox<>8 endone<>8 endocet<>8 tecodin<>8 oxanest<>8 thecodine<>8 oxicon<>8 oxikon<>8 percodan<>8 dihydrohydroxycodeinone<>8 eukodal<>8 pancodine<>8 dihydrohydroxycondeinone<>8 tekodin<>8 dinarkon<>8 eutagen<>8 oxicone<>8 oxycon<>8 pti-821<>4 oxycodon…	ARDP0006.cdx	0.876	0.667	0.209
SW01027_7	NPC Approved Name=pyrimidine 4-methoxy-2-(5-methoxy-3-methyl-1h-pyrazol-1-yl)-6-methyl-	Cc1cc(nc(n1)n2c(cc(n2)C)OC)OC	3242	D01394	3129				mebron<>3 methopyrimazole<>2 epirizole<>2 mepirizole<>2 epirizol [inn-spanish]<>1 2-(3-methyl-5-methoxy-1-pyrazolyl)-4-methoxy-6-methylpyrimidine<>1 epirizole[wiki][usp][inn][jan][usan][jp15]<>1 mebron (tn)<>1 18694-40-1<>1 4-methoxy-2-(5-methoxy-3-methylpyrazol-1-yl)-6-methylpyrimidin[german]<>1 242-507-1[einecs]<>1 18694-40-1[rn]<>1 pyrimidine 4-methoxy-2-(5-methoxy-3-methyl-1h-pyrazol-1-yl)-6-…	ARDP0006.cdx	0.876	0.68	0.196
SW01082_0	Traditional Herbal Isolate=anthranilic acid Indian Approved Name=mefenamic acid FDA Approved Drug=MEFENAMIC ACID	Cc1cccc(c1C)Nc2ccccc2C(=O)[O-]	4044	D00151	3904	DB00784		PA450347	parkemed<>9 ponalar<>9 mefenamic acid<>9 mefacit<>9 bonabol<>9 ponstel<>9 vialidon<>9 coslan<>9 lysalgo<>9 ponstil<>6 ponstan<>6 mephenaminic acid<>6 namphen<>6 bafameritin-m<>6 mephenamic acid<>6 ponstyl<>6 tanston<>6 methenamic acid<>6 mefenacid<>6 mefanamic acid<>6 ponstan forte<>6 in-m<>6 hl 1<>6 bafhameritin-m<>6 tamany bonsan<>6 benzoic acid {2-[(2 3-dimethylphenyl)amino]-}<>3 2' 3'-dimethy…	ARDP0006.cdx	0.876	0.631	0.245
SW01890	Indian Approved Name=iodochlorhydroxyquin;quiniodochlor;chinoform;clioquinol;iodochlorohydroxyquinoline;iodochlorohydroxyquin FDA Approved Drug=CLIOQUINOL	c1cc2c(cc(c(c2nc1)O)I)Cl	2788	D03538	2686	DB04815			clioquinol<>21 chlorojodochin<>21 chloroiodoquin<>21 iodochlorhydroxyquin<>21 chloroiodoquine<>21 vioform<>21 iodochlorohydroxyquinoline<>21 enteroseptol<>21 enteroquinol<>21 chinoform<>21 mycoquin<>14 cremo-quin<>14 uad lotion<>14 cortin<>14 5-chloro-7-iodo-8-hydroxyquinoline<>14 jodchloroxychinolinum<>14 corque<>14 entero-septol<>14 dioquinol<>14 iodochloroxine<>14 5-chloro-8-hydroxy-7-iodoquin…	ARDP0006.cdx	0.876	0.587	0.289
SW02916_2	China Approved Name=flavoxate FDA Approved Drug=FLAVOXATE HYDROCHLORIDE	Cc1c(=O)c2cccc(c2oc1c3ccccc3)C(=O)OCC[NH+]4CCCCC4	441345 3354	D00718 D07961	390100 3237	DB01148	CHEBI:5088	PA164781386	flavoxate hcl<>5 urispas<>5 flavoxate<>4 flavoxate hci<>4 flavoxate hydrochloride<>4 flavoxatum<>2 flavoxato<>2 flavossato [dcit]<>2 flavoxate[wiki]<>2 urispas[wiki]<>2 3717-88-2[rn]<>2 2-piperidin-1-ylethyl-3-methyl-4-oxo-2-phenyl-4h-chromen-8-carboxylathydrochlorid<>1 2-piperidylethyl 3-methyl-4-oxo-2-phenylchromene-8-carboxylate chloride h<>1 bladuril<>1 dsstox_rid_82541<>1 4h-1-benzopyran-8-c…	ARDP0006.cdx	0.876	0.651	0.225
SW00972_0	NPC Approved Name=pemirolast FDA Approved Drug=PEMIROLAST POTASSIUM	Cc1cccn2c1ncc(c2=O)c3[n-]nnn3	443866 57697	D01088	51989 51990			PA164781018	pemirolast potassium<>3 pemilaston<>3 alamast<>3 pemirolast potassium salt<>2 alegysal<>2 tbx<>2 pemilaston (tn)<>1 4h-pyrido[1 2-a]pyrimidin-4-one 9-methyl-3-(1h-tetrazol-5-yl)- potassium salt (1:1)[acd/index name]<>1 bmy-26517<>1 kalium-5-(9-methyl-4-oxo-4h-pyrido[1 2-a]pyrimidin-3-yl)tetrazol-1-id[acd/iupac name]<>1 potassium5-(9-methyl-4-oxo-4h-pyrido[1 2-a]pyrimidin-3-yl)tetrazol-1-ide[acd/i…	ARDP0006.cdx	0.875	0.664	0.212
SW01735_6	China Approved Name=diclofenac diethylmamine;diclofenac;diclofenac sodium Traditional Herbal Isolate=neriodin Indian Approved Name=diclofenac pot;diclofenac sod;diclofenac diethylammonium;diclofenac;diclofenac with linseed oil;diclofenac diethylamine;diclofenac na;diclofenac dithylamine FDA Approved Drug=DICLOFENAC EPOLAMINE;DICLOFENAC POTASSIUM;DICLOFENAC SODIUM	c1ccc(c(c1)CC(=O)[O-])Nc2c(cccc2Cl)Cl	23657872 23667642 5018304 3033 66378 115087	D00903 D07816 D00904 D07817	102736 59753 25309 2925 102990	DB00586	CHEBI:48296 CHEBI:4507 CHEBI:4508	PA449293	diclofenac potassium<>23 cataflam<>23 pennsaid<>21 dichlofenac<>19 novapirina<>19 diclofenac<>19 solaraze<>19 diclofenac acid<>19 voltaren<>19 nu-diclo<>17 voltaren-xr<>17 novo-difenac<>17 apo-diclo<>17 diclofenac sodium<>16 allvoran<>16 delphimix<>16 dichronic<>16 prophenatin<>16 assaren<>15 primofenac<>15 dicloreum<>15 tsudohmin<>15 neriodin<>15 voldal<>15 diclo-phlogont<>15 valetan<>15 rhumalg…	ARDP0006.cdx	0.875	0.687	0.188
SW01489_5	Indian Approved Name=cyclandelate	CC1CC(CC(C1)(C)C)OC(=O)C(c2ccccc2)O	2893	D00286	2790	DB04838	CHEBI:3988	PA164748026	cyclospasmol<>4 cyclandelate<>4 spasmocyclone<>3 cyclomandol<>3 capilan<>3 cyclolyt<>3 spasmocyclon<>3 dilatan<>3 clandilon<>3 ciclospasmol<>3 3 5 5-trimethylcyclohexyl mandelate<>2 3 3 5-trimethylcyclohexyl mandelate<>2 arto-espasmol<>2 perebral<>2 spasmione<>2 sancyclan<>2 sepyron<>2 saiclate<>2 3 5 5-trimethylcyclohexyl amygdalate<>2 a-hydroxybenzeneacetic acid 3 3 5-trimethylcyclohexyl ester<…	ARDP0006.cdx	0.875	0.594	0.28
SW02097_1	NPC Approved Name=sodium dibunate	CC(C)(C)c1ccc2c(c1)ccc(c2S(=O)(=O)[O-])C(C)(C)C	23672302	D01700	76451				sodium dibunate<>3 dibunate sodium<>2 bechisan<>1 becantex<>1 dsstox_rid_82004<>1 2 6-bis(1 1-dimethylethyl)-1-naphthalenesulfonic acidsodium salt<>1 becantal<>1 14992-59-7<>1 dibunate de sodium<>1 dsstox_gsid_46905<>1 keuten<>1 natrii dibunas<>1 dibunato sodico[spanish]<>1 sodium dibunate [ban:inn][inn]<>1 sodium 2 6-di-tert-butylnaphthalene-1-sulfonate<>1 sodium 2 6-di-tert-butyl-1(or 3)-naphth…	ARDP0006.cdx	0.874	0.651	0.223
SW01107_0	Australia Approved Name=TELBIVUDINE FDA Approved Drug=TELBIVUDINE	Cc1cn(c(=O)[nH]c1=O)[C@@H]2C[C@H]([C@@H](O2)CO)O	159269	D06675	140081	DB01265	CHEBI:63624	PA164760861	tyzeka<>8 telbivudine<>8 epavudine<>6 l-deoxythymidine<>6 sebivo<>6 l-dt<>6 telbivudin<>6 2'-deoxy-l-thymidine<>6 l-thymidine<>6 beta-l-thymidine<>4 ldt<>4 telbivudine[wiki]<>2 tyzeka sebivo<>2 deoxyribonucleic acid<>2 2 4(1h 3h)-pyrimidinedione 1-(2-deoxy-b-l-erythro-pentofuranosyl)-5-methyl-<>2 1-[(2s 4r 5s)-4-hydroxy-5-(hydroxymethyl)tetrahydrofuran-2-yl]-5-methylpyrimidin-2 4(1h 3h)-dion<>2 n…	ARDP0006.cdx	0.874	0.7	0.175
SW01264_2	FDA Approved Drug=TOLMETIN SODIUM	Cc1ccc(cc1)C(=O)c2ccc(n2C)CC(=O)[O-]	5509	D00158	43143	DB00500		PA451721	tolectin<>3 tolmetin sodium<>3 tolmetinum [inn-latin]<>2 tolmetina [dcit]<>2 tolmetin<>2 tolmetine [inn-french]<>2 tolmetino [inn-spanish]<>2 tolmetine<>1 <>1 252-687-3[einecs]<>1 sodium 2-[1-methyl-5-(4-methylbenzoyl)pyrrol-2-yl]acetate<>1 prostaglandin-endoperoxide synthase 1<>1 64490-92-2 26171-23-3<>1 64490-92-2[rn]<>1 1h-pyrrole-2-acetic acid 1-methyl-5-(4-methylbenzoyl)- sodiumsalt<>1 phs 1…	ARDP0006.cdx	0.874	0.602	0.272
SW02064_1	FDA Approved Drug=NILUTAMIDE	CC1(C(=O)N(C(=O)N1)c2ccc(c(c2)C(F)(F)F)[N+](=O)[O-])C	4493	D00965	4337	DB00665	CHEBI:7573	PA450632	nilandron<>4 nilutamide<>3 nilandrone<>3 anandron<>3 <>2 nilutamidum [latin]<>2 nilutamida [spanish]<>2 63612-50-0<>2 toxic solid organic n.o.s. (nilutamide)<>1 5-24-05-00358 (beilstein handbook reference)[beilstein]<>1 ru 23908-10<>1 anandron;nilandron<>1 5 5-dimethyl-3-(4-nitro-3-trifluoromethyl-phenyl)-imidazolidine-2 4-dione<>1 5 5-dimethyl-3-(4-nitro-3-(trifluoromethyl)phenyl)-2 4-imidazolid…	ARDP0006.cdx	0.873	0.646	0.227
SW02002_3	FDA Approved Drug=SULFAPHENAZOLE	c1ccc(cc1)n2c(ccn2)[N-]S(=O)(=O)c3ccc(cc3)N	5335	D01954	5144	DB06729			sulfaphenazole<>4 sulfabid<>4 sulphenazole<>3 sulfafenazol<>3 sulphaphenazole<>3 sulfaphenylpipazol<>3 sulfaphenazon<>3 sulfaphenylpyrazole<>3 <>2 benzenesulfonamide 4-amino-n-(1-phenyl-1h-pyrazol-5-yl)-<>2 isarol<>2 firmazolo<>2 n(sup 1)-(1-phenylpyrazol-5-yl)sulfanilamide<>2 sulfaphenylpyrazol<>2 sulfafenazolo<>2 orisul<>2 raziosulfa<>2 paidazolo<>2 plisulfan<>2 depotsulfonamide<>2 n'-(1-phenyl…	ARDP0006.cdx	0.873	0.513	0.36
SW00606	Traditional Herbal Isolate=psoralen;ficusin	c1cc(=O)oc2c1cc3ccoc3c2	6199	D08450	5964		CHEBI:27616		psoralene<>6 ficusin<>4 psorline-p<>4 manaderm<>4 7h-furo(3<>2 furocoumarin[wiki]<>2 furo(3<>2 7h-furo(3 2-g)(1)benzopyran-7-one<>2 furocoumarin<>2 furano[3 2-g]chromen-2-one<>2 200-639-7[einecs]<>2 psoralen<>2 p-7850<>2 furo[2'.3':7.6]coumarin<>2 7h-furo[3<>2 7h-furo[3 2-g][1]benzopyran-7-one<>2 furo[4' 5':6 7]coumarin<>2 66-97-7<>2 7h-furo[3 2-g]benzopyran-7-one<>2 152784[beilstein]<>2 furo(2' …	ARDP0006.cdx	0.873	0.673	0.2
SW02994_9	NPC Approved Name=penflutizide	CCCCCC1Nc2cc(c(cc2S(=O)(=O)N1)S(=O)(=O)N)C(F)(F)F	4726	D01241	4564				penflutizide<>3 pentylhydroflumethiazide<>2 penfluzide<>2 penflutizidum[latin]<>1 brn 0769946<>1 ncgc00183012-01<>1 217-186-6[einecs]<>1 2h-1 2 4-benzothiadiazine-7-sulfonamide 3 4-dihydro-3-pentyl-6-(trifluoromethyl)- 1 1-dioxide<>1 penflutizidum [inn-latin]<>1 penflutizida[spanish][inn]<>1 penflutizida [inn-spanish]<>1 3-pentyl-6-(trifluoromethyl)-3 4-dihydro-2h-1 2 4-benzothiadiazine-7-sulfona…	ARDP0006.cdx	0.873	0.689	0.184
SW02677_7	NPC Approved Name=fleroxacin	C[NH+]1CCN(CC1)c2c(cc3c(c2F)n(cc(c3=O)C(=O)[O-])CCF)F	3357	D01716		DB04576			fleroxacin<>3 megalocin<>2 megalone<>2 <>1 fleroxacinum<>1 quinodis<>1 am-833<>1 ec 5.99.1.-<>1 fleroxicin<>1 topoisomerase iv subunit a<>1 am 833<>1 79660-72-3<>1 fleroxacino<>1	ARDP0006.cdx	0.873	0.715	0.158
SW03180_7	FDA Approved Drug=BENDROFLUMETHIAZIDE	c1ccc(cc1)CC2Nc3cc(c(cc3S(=O)(=O)N2)S(=O)(=O)N)C(F)(F)F	2315	D00650	2225	DB00436	CHEBI:3013	PA448563	naturetin<>4 bentride<>3 centyl<>3 neo-naclex<>3 pluryl<>3 bendroflumethiazide<>3 benzylrodiuran<>3 aprinox<>3 berkozide<>3 neo-rontyl<>2 sinesalin<>2 bristuron<>2 benzydroflumethiazide<>2 ft 8<>2 corzide<>2 poliuron<>2 intolex<>2 rauzide<>2 benzylhydroflumethiazide<>2 sodiuretic<>2 orsile<>2 flumesil<>2 benzy-rodiuran<>2 bendrofumethiazide<>2 benuron<>2 bendroflumethazide<>2 livesan<>2 nateretin…	ARDP0006.cdx	0.873	0.664	0.209
SW02887_6	Indian Approved Name=alfuzosin hcl FDA Approved Drug=ALFUZOSIN HYDROCHLORIDE	CN(CCCNC(=O)C1CCCO1)c2nc3cc(c(cc3c(n2)N)OC)OC	71764	D01692	64803		CHEBI:32286		alfuzosin hydrochloride<>6 alfuzosin hcl<>4 xatral retard<>4 alfetim<>4 xatral od<>4 uroxatral<>4 xatral sr<>4 2-furancarboxamide n-[3-[(4-amino-6 7-dimethoxy-2-quinazolinyl)methylamino]propyl]tetrahydro- chloride hydrogen salt (1:1)<>2 sl 77 499-10<>2 sl-77.0499-10<>2 alfuzosin hydrochloride (jan/usan)[jan][usan]<>2 2-furancarboxamide n-[3-[(4-amino-6 7-dimethoxy-2-quinazolinyl)methylamino]propy…	ARDP0006.cdx	0.873	0.607	0.266
SW01486_3	Indian Approved Name=flutamide Australia Approved Name=FLUTAMIDE FDA Approved Drug=FLUTAMIDE	CC(C)C(=O)Nc1ccc(c(c1)C(F)(F)F)[N+](=O)[O-]	3397	D00586	3280	DB00499	CHEBI:5132	PA449685	eulexin<>12 flutamide<>9 niftholide<>9 niftolide<>9 cebatrol<>9 flutamide usp25<>6 niftolid<>6 eulexine<>6 fta<>6 nfba<>6 propanamide 2-methyl-n-[4-nitro-3-(trifluoromethyl)phenyl]-<>6 drogenil<>6 fluta-cell<>3 novo flutamide<>3 4'-nitro-3'-trifluoromethylisobutyranilide<>3 133115-72-7[rn]<>3 4'-nitro-3'-trifluoromethylisobutyramilide<>3 flutamida[spanish][inn]<>3 fluta 1a pharma<>3 class e basic…	ARDP0006.cdx	0.872	0.54	0.333
SW01489_4	Indian Approved Name=cyclandelate	CC1CC(CC(C1)(C)C)OC(=O)C(c2ccccc2)O	2893	D00286	2790	DB04838	CHEBI:3988	PA164748026	cyclospasmol<>4 cyclandelate<>4 spasmocyclone<>3 cyclomandol<>3 capilan<>3 cyclolyt<>3 spasmocyclon<>3 dilatan<>3 clandilon<>3 ciclospasmol<>3 3 5 5-trimethylcyclohexyl mandelate<>2 3 3 5-trimethylcyclohexyl mandelate<>2 arto-espasmol<>2 perebral<>2 spasmione<>2 sancyclan<>2 sepyron<>2 saiclate<>2 3 5 5-trimethylcyclohexyl amygdalate<>2 a-hydroxybenzeneacetic acid 3 3 5-trimethylcyclohexyl ester<…	ARDP0006.cdx	0.872	0.594	0.278
SW01990_9	China Approved Name=praziquantel WHO Essential Medicine=praziquantel Indian Approved Name=praziquantel FDA Approved Drug=PRAZIQUANTEL	c1ccc2c(c1)CCN3C2CN(CC3=O)C(=O)C4CCCCC4	4891	D00471	4722	DB01058		PA164764583	biltricide<>16 praziquantel<>12 cesol<>8 droncit<>8 pyquiton<>8 2-(cyclohexanecarbonyl)-2 3 6 7-tetrahydro-1h-pyrazino[2 1-a]isoquinolin-4(11bh)-one<>4 5-24-03-00361 (beilstein handbook reference)[beilstein]<>4 praziquantel (jan/usp)[usp][jan]<>4 4h-pyrazino[2 1-a]isoquinolin-4-one 2-(cyclohexylcarbonyl)-1 2 3 6 7 11b-hexahydro-<>4 259-559-6[einecs]<>4 cutter[wiki]<>4 drontal plus tabs for medium…	ARDP0006.cdx	0.872	0.685	0.187
SW01990_7	China Approved Name=praziquantel WHO Essential Medicine=praziquantel Indian Approved Name=praziquantel FDA Approved Drug=PRAZIQUANTEL	c1ccc2c(c1)CCN3C2CN(CC3=O)C(=O)C4CCCCC4	4891	D00471	4722	DB01058		PA164764583	biltricide<>16 praziquantel<>12 cesol<>8 droncit<>8 pyquiton<>8 2-(cyclohexanecarbonyl)-2 3 6 7-tetrahydro-1h-pyrazino[2 1-a]isoquinolin-4(11bh)-one<>4 5-24-03-00361 (beilstein handbook reference)[beilstein]<>4 praziquantel (jan/usp)[usp][jan]<>4 4h-pyrazino[2 1-a]isoquinolin-4-one 2-(cyclohexylcarbonyl)-1 2 3 6 7 11b-hexahydro-<>4 259-559-6[einecs]<>4 cutter[wiki]<>4 drontal plus tabs for medium…	ARDP0006.cdx	0.871	0.685	0.187
SW01147_1	FDA Approved Drug=FLOXURIDINE	c1c(c(=O)[nH]c(=O)n1[C@H]2C[C@@H]([C@H](O2)CO)O)F	5790	D04197	5586	DB00322	CHEBI:60761	PA449652	fudr<>4 deoxyfluorouridine<>3 fluorodeoxyuridine<>3 fdurd<>3 floxuridine<>3 floxuridin<>3 fluoruridine deoxyribose<>3 5-fluorodeoxyuridine<>2 5 fluorodeoxyuridine<>2 5fdu<>2 fdur<>2 <>1 floxuridine [usan:inn][inn][usan]<>1 5-fluoro-1-[(2r 4s 5r)-4-hydroxy-5-(hydroxymethyl)tetrahydro-2-furanyl]-2 4(1h 3h)-pyrimidinedione<>1 floxuridine[wiki]<>1 200-072-5[einecs]<>1 5-fluoro-2-desoxyuridine<>1 flox…	ARDP0006.cdx	0.871	0.697	0.175
SW02158_4	Indian Approved Name=dorzolamide Australia Approved Name=DORZOLAMIDE HYDROCHLORIDE FDA Approved Drug=DORZOLAMIDE HYDROCHLORIDE	CC[NH2+][C@H]1C[C@@H](S(=O)(=O)c2c1cc(s2)S(=O)(=O)N)C	6918132 5284549	D07871 D00653	4447604	DB04507	CHEBI:4703 CHEBI:4702		trusopt<>8 dorzolamide<>5 dorzolamide hydrochloride<>3 (4s 6s)-4-(ethylamino)-6-methyl-5 6-dihydro-4h-thieno[2 3-b]thiopyran-2-sulfonamide 7 7-dioxide<>2 4h-thieno(2 3-b)thiopyran-2-sulfonamide 4-(ethylamino)-5 6-dihydro-6-methyl- 7 7-dioxide (4s 6s)-<>2 4h-thieno(2 3-b)thiopyran-2-sulfonamide 4-(ethylamino)-5 6-dihydro-6-methyl- 7 7-dioxide (4s-trans)-<>2 chebi:4703<>2 dorzolamide[wiki]<>2 dxa<>…	ARDP0006.cdx	0.871	0.631	0.24
SW01237_9	Australia Approved Name=KETOPROFEN FDA Approved Drug=KETOPROFEN	CC(c1cccc(c1)C(=O)c2ccccc2)C(=O)[O-]	3825	D00132	3693	DB01009	CHEBI:6128	PA450149	alrheumat<>6 epatec<>6 profenid<>6 orudis<>6 alrheumun<>6 capisten<>6 ketoprofen<>6 2-(3-benzoylphenyl)propionic acid<>4 actron<>4 orudis kt<>4 toprek<>4 22071-15-4<>4 toprec<>4 orugesic<>4 ketopron<>4 meprofen<>4 fastum<>4 kefenid<>4 oruvail<>4 lertus<>4 oscorel<>4 menamin<>4 m-benzoylhydratropic acid<>4 dexal<>4 iso-k<>4 rp-19583<>2 orudis;oruvail;ketoflam;orudis kt;actron<>2 racemic ketoprofen…	ARDP0006.cdx	0.87	0.63	0.24
SW01238_9	Indian Approved Name=dexketoprofen	C[C@@H](c1cccc(c1)C(=O)c2ccccc2)C(=O)[O-]	667550	D07269	5293536				dexketoprofen<>2 quiralam<>1 dexketoprofen (inn)<>1 dexketoprofen trometamol<>1 (+)-ketoprofen<>1 (+)-3-benzoylhydratropic acid<>1 22161-81-5<>1 nosatel<>1 dexketoprofen [inn]<>1 (s)-ketoprofen<>1 (s)-(+)-ketoprofen<>1 ketesse<>1 viaxal<>1 (s)-(+)-ketoprofen trometamol<>1 st066909<>1 keral<>1 hydratropic acid<>1	ARDP0006.cdx	0.87	0.63	0.24
SW01480_8	NPC Approved Name=meradimate	CC1CCC(C(C1)OC(=O)c2ccccc2N)C(C)C	8633	D04927					meradimate<>2 134-09-8<>1 stk083062<>1 menthyl anthranilate<>1 meradimate [inn]<>1 menthyl-o-aminobenzoate<>1 menthyl o-aminobenzoate<>1 einecs 205-129-8<>1 anthranilic acid<>1 ccris 2468<>1	ARDP0006.cdx	0.87	0.613	0.257
SW02492_0	FDA Approved Drug=IDOXURIDINE	c1c(c(=O)[nH]c(=O)n1[C@H]2C[C@@H]([C@H](O2)CO)O)I	5905	D00342		DB00249	CHEBI:147675	PA164781019	idoxuridine<>3 idoxuridin<>2 iudr<>2 herplex<>2 5-iododeoxyuridine<>2 dendrid<>2 iodoxuridine<>2 stoxil<>2 iododeoxyridine<>2 joddeoxiuridin<>2 herpid<>2 <>1 emanil<>1 iduviran<>1 idoxene<>1 iduridin<>1 herpidu<>1 antizona<>1 5idu<>1 idu oculos<>1 id2<>1 herpes-gel<>1 ec 2.7.1.21<>1 heratil<>1 allergan 211<>1 synmiol<>1 virudox<>1 spectanefran<>1 ophthalmadine<>1 herpesil<>1 idur<>1 5iudr<>1 herp…	ARDP0006.cdx	0.87	0.704	0.166
SW01909_1	NPC Approved Name=broxuridine	c1c(c(=O)[nH]c(=O)n1[C@H]2C[C@@H]([C@H](O2)CO)O)Br	6035	D01763			CHEBI:472552		broxuridine<>2 5-bromo-2'-deoxyuridine<>1 bromodeoxyuridine<>1 59-14-3<>1 bromouracil deoxyriboside<>1 budr<>1 5-bromouracil deoxyriboside<>1 5-bromodeoxyuridine<>1 brdu<>1 5-bromodesoxyuridine<>1	ARDP0006.cdx	0.87	0.704	0.166
SW01480_9	NPC Approved Name=meradimate	CC1CCC(C(C1)OC(=O)c2ccccc2N)C(C)C	8633	D04927					meradimate<>2 134-09-8<>1 stk083062<>1 menthyl anthranilate<>1 meradimate [inn]<>1 menthyl-o-aminobenzoate<>1 menthyl o-aminobenzoate<>1 einecs 205-129-8<>1 anthranilic acid<>1 ccris 2468<>1	ARDP0006.cdx	0.87	0.613	0.257
SW01244_8	NPC Approved Name=amfenac	c1ccc(cc1)C(=O)c2cccc(c2N)CC(=O)[O-]	2136	D07443	2051				amfenac<>3 61941-56-8[rn]<>1 amfenac (inn)<>1 amfenaco<>1 (2-amino-3-benzoylphenyl)acetic acid[acd/iupac name]<>1 ac1q5enx<>1 2-(2-amino-3-benzoylphenyl)acetic acid<>1 2-amino-3-benzoylphenylacetic acid<>1 515579-82-9<>1 2-amino-3-benzoylbenzeneacetic acid<>1 nsc 309467<>1 6312-68-1[rn]<>1 amfenaco[spanish]<>1 amfenacum [inn-latin]<>1 51579-82-9<>1 amfenacum[latin]<>1 61618-27-7[rn]<>1 (2-amino-3…	ARDP0006.cdx	0.87	0.663	0.207
SW02562_7	NPC Approved Name=nadifloxacin	CC1CCc2c3n1cc(c(=O)c3cc(c2N4CCC(CC4)O)F)C(=O)[O-]	4410	D01147			CHEBI:31889		acuatim<>2 nadifloxacin<>2 nadifloxacine<>1 s-nadifloxacin<>1 nadifloxacino<>1 124858-35-1<>1 opc-7251<>1 nadixa<>1 nadifloxacinum<>1 jinofloxacin<>1	ARDP0006.cdx	0.869	0.719	0.15
SW01858_7	China Approved Name=pipemidic acid	CCn1cc(c(=O)c2c1nc(nc2)N3CC[NH2+]CC3)C(=O)[O-]	4831	D08379	4665				pipemidic acid<>3 uromidin<>2 dolcol<>2 pipemid<>2 palin<>2 deblaston<>2 piperamic acid<>2 pipram<>2 pipedac<>2 pyrido(2 3-d)pyrimidine-6-carboxylicacid 5 8-dihydro-8-ethyl-5-oxo-2-(1-piperazinyl)-<>1 5 8-dihydro-8-ethyl-5-oxo-2-(1-piperazinyl)pyrido(2 3-d)pyrimidine-6-carboxylic acid<>1 pipemidic acid [dcf:inn][inn]<>1 pipemidic acid trihydrate[jp15]<>1 pyrido(2 3-d)pyrimidine-6-carboxylicacid 8…	ARDP0006.cdx	0.868	0.714	0.154
SW02994_3	NPC Approved Name=penflutizide	CCCCCC1Nc2cc(c(cc2S(=O)(=O)N1)S(=O)(=O)N)C(F)(F)F	4726	D01241	4564				penflutizide<>3 pentylhydroflumethiazide<>2 penfluzide<>2 penflutizidum[latin]<>1 brn 0769946<>1 ncgc00183012-01<>1 217-186-6[einecs]<>1 2h-1 2 4-benzothiadiazine-7-sulfonamide 3 4-dihydro-3-pentyl-6-(trifluoromethyl)- 1 1-dioxide<>1 penflutizidum [inn-latin]<>1 penflutizida[spanish][inn]<>1 penflutizida [inn-spanish]<>1 3-pentyl-6-(trifluoromethyl)-3 4-dihydro-2h-1 2 4-benzothiadiazine-7-sulfona…	ARDP0006.cdx	0.868	0.684	0.184
SW00477_4	Indian Approved Name=pyridoxine;vitamin b6;pyridoxine hcl Traditional Herbal Isolate=pyridoxin Australia Approved Name=PYRIDOXINE HYDROCHLORIDE China Approved Name=pyridoxine WHO Essential Medicine=pyridoxine FDA Approved Drug=PYRIDOXINE;PYRIDOXINE HYDROCHLORIDE	Cc1c(c(c(cn1)CO)CO)O	1054 6019	D08454 D02179	1025 5797	DB00165	CHEBI:16709	PA451897	gravidox<>21 pyridoxine<>21 hydoxin<>21 vitaped<>16 vitamin b6<>16 pyridoxine hydrochloride<>16 hexavibex<>14 pyridoxol hydrochloride<>14 hexermin<>14 benadon<>14 alestrol<>14 hexobion<>14 becilan<>14 aderoxine<>12 pyridoxol<>12 adermine<>12 pyridoxine hydrogen chloride<>12 beesix<>12 pyridoxin hydrochloride<>12 pydox<>12 hexabione hydrochloride<>12 adermine hydrochloride<>12 pyridox<>12 aderomin…	ARDP0006.cdx	0.867	0.6	0.267
SW01583_5	China Approved Name=tropicamide WHO Essential Medicine=tropicamide Indian Approved Name=tropicamide FDA Approved Drug=TROPICAMIDE	CCN(Cc1ccncc1)C(=O)C(CO)c2ccccc2	5593	D00397	5391	DB00809		PA164749389	tropicacyl<>12 minims tropicamide<>12 mydriafair<>12 mydriacyl<>12 tropicamide<>12 mydriaticum<>12 mydrum<>8 i-picamide<>8 1508-75-4<>8 opticyl<>8 bistropamide<>8 spectro-cyl<>8 ocu-tropic<>8 tropicamid<>8 paremyd<>8 phenyltrope oph soln (phenylephrine hydrochloride + tropicamide)_mixture<>4 n-ethyl-3-hydroxy-2-phenyl-n-(pyridin-4-ylmethyl)propanamide<>4 tropicamide[wiki]<>4 n-ethyl-3-hydroxy-2-p…	ARDP0006.cdx	0.867	0.603	0.264
SW01002_0	China Approved Name=aminopyrine;aminophenazone	Cc1c(c(=O)n(n1C)c2ccccc2)N(C)C	6009	D00556	5787	DB01424	CHEBI:160246	PA164748135	4-dimethylaminoantipyrine<>6 dipyrine<>6 aminopyrine<>6 aminophenazone<>6 <>4 3-keto-1 5-dimethyl-4-dimethylamino-2-phenyl-2 3-dihydropyrazole<>4 amidopyrine<>4 amidophen<>4 amidazophen<>4 dimethylaminophenazone<>4 eufibron<>4 febron<>2 (dimethylamino)phenazone<>2 pyramidon<>2 aminophenazone[wiki]<>2 novamidon<>2 4-(dimethylamino)-1 2-dihydro-1 5-dimethyl-2-phenyl-3h-pyrazol-3-one<>2 aminophenazo…	ARDP0006.cdx	0.866	0.703	0.163
SW02562_6	NPC Approved Name=nadifloxacin	CC1CCc2c3n1cc(c(=O)c3cc(c2N4CCC(CC4)O)F)C(=O)[O-]	4410	D01147			CHEBI:31889		acuatim<>2 nadifloxacin<>2 nadifloxacine<>1 s-nadifloxacin<>1 nadifloxacino<>1 124858-35-1<>1 opc-7251<>1 nadixa<>1 nadifloxacinum<>1 jinofloxacin<>1	ARDP0006.cdx	0.866	0.714	0.153
SW02265_2	US Illegal/Scheduled Drug (Schedule 1)=Drotebanol	C[NH+]1CC[C@]23C[C@@H](CC[C@]2([C@H]1Cc4c3c(c(cc4)OC)OC)O)O	5463863	D01496	16736125				drotebanol<>3 metebanyl<>3 oxymetebanol<>3 oxymethebanol<>2 dihydro-14-hydroxy-4-o-methyl-6b-thebainol<>1 dihydro-14-hydroxy-4-o-methyl-6-beta-thebainol<>1 drotebanolum [inn-latin]<>1 14-hydroxydihydro-6b-thebainol 4-methyl ether<>1 3/2/3176<>1 3<>1 3176-03-2[rn]<>1 dea no. 9335<>1 14-hydroxy-6-beta-thebainol 4-methyl ether<>1 ram-326<>1 dihydro-14-hydroxy-6b-thebainol 4-methyl ether<>1 6b 14-dih…	ARDP0006.cdx	0.866	0.729	0.137
SW01170_3	China Approved Name=tinidazole Indian Approved Name=tinidazole Australia Approved Name=TINIDAZOLE FDA Approved Drug=TINIDAZOLE	CCS(=O)(=O)CCn1c(ncc1[N+](=O)[O-])C	5479	D01426	5279	DB00911	CHEBI:63627	PA10813	tinidazole<>16 tindamax<>16 fasigyn<>12 simplotan<>8 bioshik<>8 tinidazol<>8 fasigin<>8 haisigyn<>8 tricolam<>8 1-[2-(ethylsulfonyl)ethyl]-2-methyl-5-nitro-1h-imidazole[acd/iupac name]<>4 deoxyribonucleic acid<>4 19387-91-8<>4 cp-12574<>4 ethyl (2-(2-methyl-5-nitro-1-imidazolyl)ethyl)sulfone<>4 1h-imidazole 1-(2-(ethylsulfonyl)ethyl)-2-methyl-5-nitro-<>4 imidazole 1-(2-(ethylsulfonyl)ethyl)-2-met…	ARDP0006.cdx	0.865	0.662	0.203
SW01381_0	FDA Approved Drug=VIDARABINE	c1nc(c2c(n1)n(cn2)[C@H]3[C@H]([C@@H]([C@H](O3)CO)O)O)N	32326	D00406	20400		CHEBI:45327	PA451876	vira-a<>3 arabinosyl adenine<>2 adenine arabinoside<>2 spongoadenosine<>2 arabinoside adenine<>2 vidarabin<>2 ara-a<>2 2-(6-amino-purin-9-yl)-5-hydroxymethyl-tetrahydro-furan-3 4-diol<>1 226-893-9[einecs]<>1 rab<>1 [58-61-7]<>1 24356-66-9 5536-17-4<>1 araadenosine<>1 24356-66-9[rn]<>1 vidarabine[wiki]<>1 5536-17-4[rn]<>1 (2r 3s 4s 5r)-2-(6-aminopurin-9-yl)-5-(hydroxymethyl)oxolane-3 4-diol<>1 vid…	ARDP0006.cdx	0.864	0.688	0.176
SW00598	NPC Approved Name=dibenzothiophene	c1ccc2c(c1)c3ccccc3s2	3023	D03777	2915		CHEBI:23681		diphenylene sulfide<>2 a-thiafluorene<>2 9-thiafluorene<>2 dibenzothiophene<>2 dibenzo[b d]thiophene[acd/iupac name]<>1 121101[beilstein]<>1 8-thiatricyclo[7.4.0.02 7]trideca-1(9) 2(7) 3 5 10 12-hexaene<>1 dibenzo(b d)thiophene<>1 c1ccc2c(c1)sc3ccccc23<>1 2<>1 205-072-9[einecs]<>1 (1 1'-biphenyl)-2 2'-diyl sulfide<>1 dibenzothiophene[wiki][usan]<>1 tl8000774<>1 132-65-0[rn]<>1 [1<>1 [1 1'-bipheny…	ARDP0006.cdx	0.864	0.686	0.177
SW02433_6	NPC Approved Name=sorivudine	c1c(c(=O)[nH]c(=O)n1[C@H]2[C@H]([C@@H]([C@H](O2)CO)O)O)/C=C/Br	5282192	D01734	4445384				bravavir<>3 sorivudine<>3 bv-arau<>2 bvau<>2 5-bromovinyl-arau<>2 brovavir<>2 bv-ara-u<>2 usevir<>2 sorivudina[spanish][inn]<>1 yn-72<>1 sorivudinum[latin]<>1 1-b-d-arabinofuranosyl-(e)-5-(2-bromovinyl)uracil<>1 5-((e)-2-bromo-vinyl)-1-((2r 3s 4s 5r)-3 4-dihydroxy-5-hydroxymethyl-tetrahydro-furan-2-yl)-4-hydroxy-1h-pyrimidin-2-one<>1 77181-69-2[rn]<>1 bromovinyluridine<>1 sorivudine [usan:ban:inn…	ARDP0006.cdx	0.864	0.711	0.153
SW01235_5	FDA Approved Drug=PENCICLOVIR SODIUM	c1nc2c(n1CCC(CO)CO)[nH]c(nc2=O)N	23678982	D02124	571040				penciclovir sodium<>2 denavir<>2 9-[4-hydroxy-3-(hydroxymethyl)but-1-yl]guanine monosodium salt<>1 sodium 4-(2-amino-6-oxo-3 6-dihydro-9h-purin-9-yl)-2-(hydroxymethyl)butan-1-olate<>1 penciclovir sodium [usan]<>1 97845-62-0[rn]<>1 unii-p06226385l<>1 9-(4-hydroxy-3-(hydroxymethyl)butyl)guanine monosodium salt<>1 97845-62-0<>1 2-amino-1 9-dihydro-9-[4-hydroxy-3-(hydroxymethyl)butyl]-6h-purin-6-onem…	ARDP0006.cdx	0.863	0.642	0.221
SW02265_2	US Illegal/Scheduled Drug (Schedule 1)=Drotebanol	C[NH+]1CC[C@]23C[C@@H](CC[C@]2([C@H]1Cc4c3c(c(cc4)OC)OC)O)O	5463863	D01496	16736125				drotebanol<>3 metebanyl<>3 oxymetebanol<>3 oxymethebanol<>2 dihydro-14-hydroxy-4-o-methyl-6b-thebainol<>1 dihydro-14-hydroxy-4-o-methyl-6-beta-thebainol<>1 drotebanolum [inn-latin]<>1 14-hydroxydihydro-6b-thebainol 4-methyl ether<>1 3/2/3176<>1 3<>1 3176-03-2[rn]<>1 dea no. 9335<>1 14-hydroxy-6-beta-thebainol 4-methyl ether<>1 ram-326<>1 dihydro-14-hydroxy-6b-thebainol 4-methyl ether<>1 6b 14-dih…	ARDP0006.cdx	0.863	0.726	0.137
SW01359_0	Indian Approved Name=vitamin b1;thiamine hcl;thiamine propyl disulphide;thiamine;thiamine mononitrate Traditional Herbal Isolate=vitamin b1 Australia Approved Name=THIAMINE HYDROCHLORIDE China Approved Name=thiamine WHO Essential Medicine=thiamine FDA Approved Drug=THIAMINE;THIAMINE HYDROCHLORIDE	Cc1c(sc[n+]1Cc2cnc(nc2N)C)CCO	1130 6202 6042 10762	u08580 D02094 D08580 D03277	5819 1098 5967 10308		CHEBI:33283 CHEBI:49105 CHEBI:18385	PA451652	vitamin b1<>19 3-((4-amino-2-methyl-5-pyrimidinyl)methyl)-5-(2-hydroxyethyl)-4-methylthiazoliumchloride<>14 apatate drape<>12 oryzanine<>12 beivon<>12 bethiamin<>12 oryzanin<>12 thiamine<>10 thiaminium chloride<>9 thiamin[wiki]<>8 thiamine[wiki]<>8 59-43-8[rn]<>8 aneurin[wiki]<>8 3581326[beilstein]<>7 thiamine(1+) chloride<>7 b-amin<>7 aurora ka-7821<>7 aneurine[wiki]<>7 2-{3-[(4-amino-2-methylpy…	ARDP0006.cdx	0.863	0.564	0.299
SW01367_6	China Approved Name=doxofylline Indian Approved Name=doxofylline	Cn1c2c(c(=O)n(c1=O)C)n(cn2)CC3OCCO3	50942	D03898	46175				maxivent<>6 abc 12/3<>4 doxofylline<>4 doxophylline<>4 ventax<>4 ansimar<>4 dioxyfilline<>4 7-[1 3]dioxolan-2-ylmethyl-1 3-dimethyl-3 7-dihydro-purine-2 6-dione<>2 abc-12/3<>2 doxofilina [inn-spanish]<>2 7-(1 3-dioxolan-2-ylmethyl)theophylline<>2 ansimar;<>2 doxofylline [usan:inn][inn][usan]<>2 69975-86-6<>2 doxofylline[usan]<>2 2-(7'-teofillinmetil)-1 3-diossolano[italian]<>2 maxivent (tn)<>2 do…	ARDP0006.cdx	0.863	0.656	0.207
SW01773_3	FDA Approved Drug=AMLEXANOX	CC(C)c1ccc2c(c1)c(=O)c3cc(c(nc3o2)N)C(=O)[O-]	2161	D01828	2076	DB01025	CHEBI:31205	PA164745310	amlexanox<>4 aphthasol<>4 solfa<>3 amoxanox<>3 amlenanox<>3 elics<>3 amlexanoxum [latin]<>2 amlexanoxo [spanish]<>2 5h-[1]benzopyrano[2 3-b]pyridine-3-carboxylicacid 2-amino-7-(1-methylethyl)-5-oxo-<>1 2-amino-5-oxo-7-(propan-2-yl)-5h-chromeno[2 3-b]pyridine-3-carboxylic acid<>1 <>1 aphthasol (tn)<>1 oradisc<>1 oradisc a<>1 amlexanox[wiki]<>1 beta-endothelial cell growth factor<>1 amlexanox [usan…	ARDP0006.cdx	0.863	0.648	0.215
SW01504_7	NPC Approved Name=mebhydrolin	C[NH+]1CCc2c(c3ccccc3n2Cc4ccccc4)C1	22530	D08161					mebhydrolin<>2 einecs 208-364-4<>1 mebhidrolina [inn-spanish]<>1 mebhydroline [inn-french]<>1 mebhydroline<>1 3-benzyl-6-methyl-1<>1 mebhydrolinum [inn-latin]<>1 524-81-2<>1 bexidal<>1 bas 07119675<>1 5-benzyl-2-methyl-2<>1	ARDP0006.cdx	0.863	0.677	0.186
SW03180_5	FDA Approved Drug=BENDROFLUMETHIAZIDE	c1ccc(cc1)CC2Nc3cc(c(cc3S(=O)(=O)N2)S(=O)(=O)N)C(F)(F)F	2315	D00650	2225	DB00436	CHEBI:3013	PA448563	naturetin<>4 bentride<>3 centyl<>3 neo-naclex<>3 pluryl<>3 bendroflumethiazide<>3 benzylrodiuran<>3 aprinox<>3 berkozide<>3 neo-rontyl<>2 sinesalin<>2 bristuron<>2 benzydroflumethiazide<>2 ft 8<>2 corzide<>2 poliuron<>2 intolex<>2 rauzide<>2 benzylhydroflumethiazide<>2 sodiuretic<>2 orsile<>2 flumesil<>2 benzy-rodiuran<>2 bendrofumethiazide<>2 benuron<>2 bendroflumethazide<>2 livesan<>2 nateretin…	ARDP0006.cdx	0.862	0.653	0.209
SW01504_4	NPC Approved Name=mebhydrolin	C[NH+]1CCc2c(c3ccccc3n2Cc4ccccc4)C1	22530	D08161					mebhydrolin<>2 einecs 208-364-4<>1 mebhidrolina [inn-spanish]<>1 mebhydroline [inn-french]<>1 mebhydroline<>1 3-benzyl-6-methyl-1<>1 mebhydrolinum [inn-latin]<>1 524-81-2<>1 bexidal<>1 bas 07119675<>1 5-benzyl-2-methyl-2<>1	ARDP0006.cdx	0.862	0.677	0.185
SW01840_0	Indian Approved Name=isoxsuprine hcl	CC(COc1ccccc1)[NH2+]C(C)C(c2ccc(cc2)O)O	11368	D01748	10890				isoxsuprine hydrochloride<>3 isoxsuprin hydrochloride<>2 duvadilan<>2 vasodilan<>2 579-56-6[rn]<>1 isoxsuprine hcl<>1 vasotran<>1 suprilent<>1 1-(4-hydroxyphenyl)-2-[(1-methyl-2-phenoxyethyl)amino]propan-1-ol chloride<>1 vasoplex<>1 isolait<>1 norephedrine p-hydroxy-n-(1-methyl-2-phenoxyethyl)- hydrochloride<>1 4-{1-hydroxy-2-[(1-methyl-2-phenoxyethyl)amino]propyl}benzololhydrochlorid<>1 isoxsupr…	ARDP0006.cdx	0.862	0.64	0.222
SW02003_3	Indian Approved Name=oseltamivir WHO Essential Medicine=oseltamivir Australia Approved Name=OSELTAMIVIR PHOSPHATE FDA Approved Drug=OSELTAMIVIR PHOSPHATE	CCC(CC)O[C@@H]1C=C(C[C@@H]([C@H]1NC(=O)C)[NH3+])C(=O)OCC	65028	D00900	58540 70384	DB00198	CHEBI:7798	PA450721	tamiflu<>12 oseltamivir phosphate<>9 oseltamivir<>8 204255-11-8[rn]<>4 oseltamivirum<>4 hsdb 7433<>4 196618-13-0<>4 n-acetyl-alpha- neuraminidase 2<>4 gs 4104<>4 tamiflu-free<>4 oseltamivir[wiki]<>4 gs-4104<>4 ec 3.2.1.18<>4 agucort<>4 tamvir<>4 cytosolic sialidase<>4 (3r-(3a 4b 5a))-4-(acetylamino)-5-amino-3-(1-ethylpropoxy)-1-cyclohexene-1-carboxylic acidethyl ester<>3 gs4104<>3 ethyl (3r 4r 5s…	ARDP0006.cdx	0.862	0.64	0.223
SW01499_7	FDA Approved Drug=CIDOFOVIR	c1cn(c(=O)nc1N)C[C@@H](CO)OCP(=O)([O-])[O-]	60613	D00273	54636		CHEBI:3696	PA448997	vistide<>3 hpmpc<>2 forvade<>2 cidofovir anhydrous<>2 cidofovir<>2 (s)-hpmpc<>2 phosphonic acid [[(1s)-2-(4-amino-2-oxo-1(2h)-pyrimidinyl)-1-(hydroxymethyl)ethoxy]methyl]-<>1 120362-37-0[rn]<>1 149394-66-1(dihydrate)<>1 gs-504<>1 cdv<>1 [1-(4-amino-2-oxo-pyrimidin-1-yl)-3-hydroxy-propan-2-yl]oxymethylphosphonic acid<>1 113852-37-2<>1 (s)-1-[3-hydroxy-2-(phosphonomethoxy)propyl]cytosine<>1 113852-…	ARDP0006.cdx	0.861	0.583	0.278
SW02637_1	FDA Approved Drug=ATOVAQUONE	c1cc2c(cc1)C(=O)C(=C(C2=O)[C@H]3CC[C@@H](CC3)c4ccc(cc4)Cl)[O-]		D00236	10482034	DB01117	CHEBI:575568		<>2 atovaquone<>2 malarone pediatric<>1 mepron[wiki]<>1 malarone (atovaquone + proguanil hydrochloride)_mixture<>1 mepron;malarone<>1 95233-18-4[rn]<>1 2-[trans-4-(p-chlorophenyl)cyclohexyl]-3-hydroxy-1 4-naphthoquinone<>1 2-(trans-4-(p-chlorophenyl)cyclohexyl)-3-hydroxy-1 4-naphthoquinone<>1 mepron<>1 atovaquone [inn_en]<>1 ec 1.3.3.1<>1 trans-2-[4-(4-chlorophenyl)cyclohexyl]-3-hydroxy-1 4-napht…	ARDP0006.cdx	0.86	0.593	0.267
SW02929_1	FDA Approved Drug=BESIFLOXACIN HYDROCHLORIDE	c1c2c(c(c(c1F)N3CCCC[C@H](C3)[NH3+])Cl)n(cc(c2=O)C(=O)[O-])C4CC4	10224595	D08872	8400086				besifloxacin hydrochloride<>3 besivance<>2 405165-61-9[rn]<>1 unii-7506a6j57t<>1 besivance (tn)<>1 besifloxacin hcl<>1 chembl1201761<>1 405165-61-9<>1 d08872<>1 besifloxacin hydrochloride (usan)<>1	ARDP0006.cdx	0.86	0.703	0.158
SW01380_6	China Approved Name=adenosine mecobalamin Indian Approved Name=adenosine Traditional Herbal Isolate=adenosine Australia Approved Name=ADENOSINE FDA Approved Drug=ADENOSINE	c1nc(c2c(n1)n(cn2)[C@H]3[C@@H]([C@@H]([C@H](O3)CO)O)O)N	60961	D00045	54923	DB00640	CHEBI:16335	PA448049	adenoscan<>18 adenosine<>18 adenocard<>14 myocol<>13 boniton<>13 nucleocardyl<>13 sandesin<>13 adenine nucleoside<>9 adenine riboside<>9 adenocor<>8 adenosin<>8 beta-d-adenosine<>5 200-389-9[einecs]<>4 apr<>4 pallacor<>4 46969-16-8[rn]<>4 d-adenosine<>4 6-amino-9-b-d-ribofuranosyl-9h-purine<>4 ade-rib<>4 (2r 3r 4s 5r)-2-(6-amino-9h-purin-9-yl)-5-(hydroxymethyl)oxolane-3 4-diol<>4 adenosin[german]…	ARDP0006.cdx	0.859	0.69	0.169
SW00707	Traditional Herbal Isolate=s-guaiazulene	Cc1ccc(cc-2c(ccc12)C)C(C)C	3515	D01037			CHEBI:5550		eucazulen<>1 7-isopropyl-1<>1 guiazulene<>1 guaiazulene<>1 cuteazul<>1 gurjunazulen<>1 azulon<>1 1<>1 azunol<>1 vetivazulen<>1 guajazulene<>1 1 4-dimethyl-7-isopropylazulene<>1	ARDP0006.cdx	0.858	0.717	0.142
SW02005_1	FDA Approved Drug=OLANZAPINE PAMOATE	Cc1cc2=C(Nc3ccccc3N=c2s1)N4CC[NH+](CC4)C	4585 24848071 22995473 12085238	D00454 D06623	10442212	DB00334	CHEBI:7735	PA450688	olanzapine<>4 zyprexa intramuscular<>3 zyprexa zydis<>3 zyprexa<>3 132539-06-1<>2 olansek<>2 symbyax<>2 lanzac<>2 2-methyl-4-(4-methyl-1-piperazinyl)-10h-thieno[2 3-b][1 5]benzodiazepine<>2 olanzapine pamoate<>2 <>1 5- ht-1d-alpha<>1 zyprexa;<>1 olanzapine-fluoxetine combination<>1 olanzapine tautomer[redirect]<>1 ls-187962<>1 zalasta<>1 olanzapine intermediate<>1 zyprexa[wiki]<>1 serotonin recep…	ARDP0006.cdx	0.857	0.706	0.152
SW02703_3	Indian Approved Name=amisulpride	CC[NH+]1CCCC1CNC(=O)c2cc(c(cc2OC)N)S(=O)(=O)CC	2159	D07310	2074	DB06288	CHEBI:64045	PA162565877	deniban<>4 amisulpride<>4 aminosultopride<>3 solian<>3 71675-85-9<>2 amisulpridum<>2 amisulpiride<>2 aminosultopride;<>2 socian<>2 amisulprida<>2 <>1 4-amino-n-((1-ethyl-2-pyrrolidinyl)methyl)-5-(ethylsulfonyl)-2-methoxybenzamide;4-amino-n-((1-ethyl-2-pyrrolidinyl)methyl)-5-(ethylsulfonyl)-o-anisamide; aminosultopride<>1 amisulprida[spanish][inn]<>1 solian[wiki]<>1 [71675-85-9]<>1 sl-91.1077<>1 a…	ARDP0006.cdx	0.856	0.627	0.229
SW00805_4	Indian Approved Name=minoxidil Australia Approved Name=MINOXIDIL FDA Approved Drug=MINOXIDIL	c1c([n+](c(nc1N2CCCCC2)N)[O-])N		D00418	10438564	DB00350	CHEBI:6942		minoxidil<>6 prexidil<>6 lonolox<>6 normoxidil<>6 minoximen<>6 loniten<>6 theroxidil<>6 tricoxidil<>6 alostil<>6 riup<>6 alopexil<>6 pdp<>6 rogaine<>6 apo-gain<>6 2 6-diamino-4-piperidylpyrimidin-1-ol<>3 2 4-diamino-6-piperidino-pyrimidine-3-oxide<>3 6-(1-piperidinyl)pyrimidine-2 4-diamine 3-oxide<>3 regaine avacor and mintop<>3 gen-minoxidil<>3 6-piperidin-1-ylpyrimidin-2 4-diamin-3-oxid<>3 2 4-…	ARDP0006.cdx	0.856	0.657	0.198
SW01169_0	WHO Essential Medicine=emtricitabine;emtricitabine FDA Approved Drug=EMTRICITABINE	c1c(c(nc(=O)n1[C@@H]2CS[C@@H](O2)CO)N)F	60877	D01199	54859		CHEBI:31536	PA10069	emtricitabine<>9 racivir<>6 emtriva<>6 bw524w91<>6 dotfc<>6 (-)-ftc<>6 524w91<>5 bw-524w91<>5 2-ftc<>4 (-)-cis-4-amino-5-fluoro-1-(2-hydroxymethyl-1 3-oxathiolan-5-yl)-(1h)-pyrimidin-2-one<>3 truvada[wiki]<>3 2' 3' 5-ftc<>3 4-amino-5-fluoro-1-(2-hydroxymethyl-[1 3]oxathiolan-5-yl)-1h-pyrimidin-2-one<>3 4-amino-5-fluoro-1-((2r 5s)-2-hydroxymethyl-[1 3]oxathiolan-5-yl)-1h-pyrimidin-2-one<>3 2(1h)-p…	ARDP0006.cdx	0.855	0.572	0.283
SW01362_0	Australia Approved Name=MIANSERIN HYDROCHLORIDE	C[NH+]1CCN2c3ccccc3Cc4ccccc4C2C1	68551	D01358	61825	DB06148	CHEBI:51137		mianserin hydrochloride<>3 mianserine hydrochloride<>2 bolvidon<>2 mianserine [inn-french]<>1 org gb 94<>1 5htt<>1 <>1 mianserin hydrochloride (jan/usan)[jan][usan]<>1 mianserin<>1 mianserina [inn-spanish]<>1 tolvon<>1 tolvin<>1 mianserinum [inn-latin]<>1 21535-47-7 24219-97-4 [mianserin]<>1 4280594[beilstein]<>1 mianseryna [polish]<>1 dibenzo[c f]pyrazino[1 2-a]azepine 1 2 3 4 10 14b-hexahydro-2…	ARDP0006.cdx	0.855	0.675	0.18
SW01362_0	Australia Approved Name=MIANSERIN HYDROCHLORIDE	C[NH+]1CCN2c3ccccc3Cc4ccccc4C2C1	68551	D01358	61825	DB06148	CHEBI:51137		mianserin hydrochloride<>3 mianserine hydrochloride<>2 bolvidon<>2 mianserine [inn-french]<>1 org gb 94<>1 5htt<>1 <>1 mianserin hydrochloride (jan/usan)[jan][usan]<>1 mianserin<>1 mianserina [inn-spanish]<>1 tolvon<>1 tolvin<>1 mianserinum [inn-latin]<>1 21535-47-7 24219-97-4 [mianserin]<>1 4280594[beilstein]<>1 mianseryna [polish]<>1 dibenzo[c f]pyrazino[1 2-a]azepine 1 2 3 4 10 14b-hexahydro-2…	ARDP0006.cdx	0.855	0.675	0.18
SW01867_3	FDA Approved Drug=ENTACAPONE	CCN(CC)C(=O)/C(=C/c1cc(c(c(c1)O)[O-])[N+](=O)[O-])/C#N	5281081	D00781	4444537	DB00494	CHEBI:4798	PA164748726	entacapone<>4 comtan<>3 comtess<>3 entacaponum<>2 entacapone [usan:inn]<>2 entacapona [inn-spanish]<>2 entacapona<>2 entacaponum [inn-latin]<>2 entacaponum[latin]<>1 <>1 comtan[wiki]<>1 (e)-entacapone<>1 entacapona[spanish][inn]<>1 (e)-2-cyano-3-(3 4-dihydroxy-5-nitrophenyl)-n n-diethyl-2-propenamide<>1 comtan (tn)<>1 116314-67-1[rn]<>1 or-611<>1 130929-57-6[rn]<>1 entacapone [usan:inn][inn][usan…	ARDP0006.cdx	0.855	0.632	0.223
SW02328_1	Traditional Herbal Isolate=aesculin Indian Approved Name=esculoside NPC Approved Name=esculoside anhydride	c1cc(=O)oc2c1cc(c(c2)O)O[C@H]3[C@@H]([C@H]([C@@H]([C@H](O3)CO)O)O)O	5281417 11954382	D04697	4444765 10128677		CHEBI:4853		esculoside<>5 aesculin<>4 esculin<>4 enallachrome<>3 esculetin 6-o-glucoside<>3 polychrom<>2 esculetin-6-o-glucoside<>2 7-hydroxy-6-{[3 4 5-trihydroxy-6-(hydroxymethyl)tetrahydro-2h-pyran-2-yl]oxy}-2h-chromen-2-one<>2 escosyl<>2 66778-17-4[rn]<>2 aesculetin glukosid<>2 esculine<>2 tl8003492<>2 aesculin[wiki]<>2 esculetin 6-b-d-glucoside<>2 vitamin c2<>2 7-hydroxy-6-{[(2s 3r 4s 5s 6r)-3 4 5-trihyd…	ARDP0006.cdx	0.855	0.657	0.198
SW01789_1	FDA Approved Drug=ARTEMETHER	C[C@@H]1CC[C@H]2[C@H]([C@H](O[C@H]3[C@@]24[C@H]1CC[C@](O3)(OO4)C)OC)C	68911	D02483Â	62138	DB06697	CHEBI:195280		dihydroartemisinin methyl ether<>3 coartem<>2 methyl-dihydroartemisinine<>2 artemether<>2 artemetero<>2 artemetherum<>2 artemisininelactol methyl ether<>2 <>1 3 12-epoxy-12h-pyrano[4 3-j]-1 2-benzodioxepin decahydro-10-methoxy-3 6 9-trimethyl- (5as 6r 8as 9r 10s 12r 12ar)-<>1 artemether[wiki][inn]<>1 artemetherum[latin]<>1 paluther<>1 artemetero [inn-spanish]<>1 (3r 5as 6r 8as 9r 10s 12r 12ar)-de…	ARDP0006.cdx	0.855	0.605	0.25
SW02953	Indian Approved Name=di-iodohydroxyquin;di-iodohydroxyquinoline	c1cc2c(cc(c(c2nc1)O)I)I		D00581	3597				yodoxin<>4 moebiquin<>2 zoaquin<>2 diiodoquin<>2 5 7-diiod-8-chinolinol<>2 201-497-9[einecs]<>2 diiodohydroxyquinolin<>2 8-hydroxy-5 7-diiodoquinoline<>2 amebaquin<>2 fluoraquin<>2 5 7-diiodooxine<>2 diiodohydroxyquinolinum[latin]<>2 yodoxin (tn)<>2 5-21-03-00296 (beilstein handbook reference)[beilstein]<>2 5 7-diiodo-8-hydroxyquinoline<>2 quinadome<>2 di-quinol<>2 floraquin<>2 5 7-diiodo-quinoli…	ARDP0006.cdx	0.854	0.583	0.271
SW01957_3	FDA Approved Drug=NADOLOL	CC(C)(C)[NH2+]CC(COc1cccc2c1C[C@@H]([C@@H](C2)O)O)O	39147	D00432	35815	DB01203	CHEBI:7444	PA450573	anabet<>3 solgol<>3 corgard<>3 nadolol<>3 <>2 corgaretic<>2 nadic<>2 2 3-naphthalenediol 5-(3-((1 1-dimethylethyl)amino)-2-hydroxypropoxy)-1 2 3 4-tetrahydro- cis-<>1 2508986[beilstein]<>1 mfcd00079476<>1 nadololum[latin]<>1 corzide<>1 42200-33-9[rn]<>1 (2r 3s)-5-({3-[(1 1-dimethylethyl)amino]-2-hydroxypropyl}oxy)-1 2 3 4-tetrahydronaphthalene-2 3-diol<>1 1-(tert-butylamino)-3-((5 6 7 8-tetrahydr…	ARDP0006.cdx	0.854	0.681	0.172
SW01798_7	Indian Approved Name=tazobactum FDA Approved Drug=TAZOBACTAM SODIUM	C[C@@]1([C@@H](N2[C@H](S1(=O)=O)CC2=O)C(=O)[O-])Cn3ccnn3	23663400 6917877	D03707	5293097				tazobac<>2 tazobactam sodium[usan]<>2 tazobactam sodium salt<>2 4-thia-1-azabicyclo[3.2.0]heptane-2-carboxylic acid 3-methyl-7-oxo-3-(1h-1 2 3-triazol-1-ylmethyl)- 4 4-dioxide sodium salt (2s 3s 5r)- (1:1)<>2 ytr-830h<>2 4-thia-1-azabicyclo(3.2.0)heptane-2-carboxylic acid 3-methyl-7-oxo-3-(1h-1 2 3-triazol-1-ylmethyl)- 4 4-dioxide sodium salt (2s 3s 5r)-<>2 cl 307 579<>2 61477-96-1[rn]<>2 natrium…	ARDP0006.cdx	0.853	0.662	0.191
SW00526_2	Traditional Herbal Isolate=ebelin lactone FDA Approved Drug=GLUCONOLACTONE	C([C@@H]1[C@H]([C@@H]([C@H](C(=O)O1)O)O)O)O	7027	D04332	6760	DB04564	CHEBI:16217		gluconolactone<>6 d-gluconolactone<>4 d-gluconic acid lactone<>4 gluconic acid lactone<>4 gluconic lactone<>4 glucono 1 5-lactone<>2 glc<>2 gluconic acid lactone (6ci)<>2 delta-gluconolactone<>2 glucarolactone<>2 1335-57-5[rn]<>2 71033-49-3[rn]<>2 83286[beilstein]<>2 90-80-2[rn]<>2 54910-68-8[rn]<>2 4253-68-3[rn]<>2 glucono delta lactone<>2 d-(+)-glucono-1 5-lactone<>2 (3r 4s 5s 6r)-3 4 5-trihydr…	ARDP0006.cdx	0.853	0.55	0.303
SW01324_2	NPC Approved Name=homosalate	CC1CC(CC(C1)(C)C)OC(=O)c2ccccc2O	8362	D04450	8059				m-homomenthyl salicylate<>2 eusolex<>2 heliopan<>2 homosalate<>2 homomenthyl salicylate<>2 filtersol ''a''<>2 heliophan<>2 homosalatum[latin]<>1 coppertone[wiki]<>1 component of coppertone<>1 homosalate [usan:inn][inn][usan]<>1 3 3 5-trimethylcyclohexyl salicylate(cis- and trans-mixture)<>1 benzoic acid 2-hydroxy- 3 3 5-trimethylcyclohexyl ester<>1 3 3 5-trimethylcyclohexylsalicylate (homosalate)…	ARDP0006.cdx	0.853	0.562	0.292
SW01622_8	NPC Approved Name=isothipendyl	CC(CN1c2ccccc2Sc3c1nccc3)[NH+](C)C	3781	D08091	3649				isothipendyl<>3 udantol<>2 andanton<>2 odantol<>2 actapront<>2 nilergex<>2 10h-pyrido(3 2-b)(1 4)benzothiazine 10-(2-(dimethylamino)propyl)-<>1 1225-65-6[rn]<>1 10h-pyrido[3 2-b][1 4]benzothiazine-10-ethanamine n n 2-trimethyl- monohydrochloride<>1 10-(2-dimethylaminopropyl)-9-thia-1 10-diazaanthracene<>1 n n a-trimethyl-10h-pyrido[3 2-b][1 4]benzothiazine-10-ethanamine<>1 adantol<>1 10h-pyrido[3…	ARDP0006.cdx	0.853	0.668	0.185
SW01985_2	Indian Approved Name=xanthinol nicotinate	Cn1c2c(c(=O)n(c1=O)C)n(cn2)CC(C[NH+](C)CCO)O	9912	D06334	9525				complamin<>3 xanthinol niacinate<>2 xanthinol nicotinate<>2 nicotinicacid compd. with7-[2-hydroxy-3-[(2-hydroxyethyl)methylamino]propyl]theophylline (1:1)<>2 complamex<>2 teonicol<>2 stenalgil<>2 contamex<>2 sadamine<>2 landrina<>2 angioamin<>2 nicotinato de xantinol[spanish][inn]<>1 3-pyridinecarboxylic acid compd. with 3 7-dihydro-7-(2-hydroxy-3-((2-hydroxyethyl)methylamino)propyl)-1 3-dimethyl…	ARDP0006.cdx	0.853	0.668	0.185
SW01324_2	NPC Approved Name=homosalate	CC1CC(CC(C1)(C)C)OC(=O)c2ccccc2O	8362	D04450	8059				m-homomenthyl salicylate<>2 eusolex<>2 heliopan<>2 homosalate<>2 homomenthyl salicylate<>2 filtersol ''a''<>2 heliophan<>2 homosalatum[latin]<>1 coppertone[wiki]<>1 component of coppertone<>1 homosalate [usan:inn][inn][usan]<>1 3 3 5-trimethylcyclohexyl salicylate(cis- and trans-mixture)<>1 benzoic acid 2-hydroxy- 3 3 5-trimethylcyclohexyl ester<>1 3 3 5-trimethylcyclohexylsalicylate (homosalate)…	ARDP0006.cdx	0.853	0.562	0.291
SW01962_9	Traditional Herbal Isolate=cannabinol	CCCCCc1cc(c-2c(c1)OC(c3c2cc(cc3)C)(C)C)O	2543	C07580	2447				521-35-7<>2 cannabinolo [dcit]<>2 cannabinol solution<>2 6h-dibenzo(b d)pyran-1-ol 6 6 9-trimethyl-3-pentyl-<>1 6h-dibenzo(b<>1 6 6 9-trimethyl-3-pentyl-6h-benzo[c]chromen-1-ol(cannabinol)<>1 3-amyl-1-hydroxy-6 6 9-trimethyl-6h-dibenzo[b d]pyran<>1 cannabinolum[latin]<>1 cannabinolum [inn-latin]<>1 6h-dibenzo[b d]pyran-1-ol 6 6 9-trimethyl-3-pentyl-<>1 6 6 9-trimethyl-3-pentyl-6h-dibenzo(b d)pyra…	ARDP0006.cdx	0.853	0.613	0.24
SW01148_0	Indian Approved Name=doxifluridine	C[C@@H]1[C@H]([C@H]([C@@H](O1)n2cc(c(=O)[nH]c2=O)F)O)O	18343	D01309					furtulon<>2 doxifluridine<>2 5'dfurd<>1 flutron<>1 5'-doxifluridine<>1 5'-dfur<>1 uridine<>1 5'-deoxy-5-fluorouridine<>1 5-fluoro-5'-deoxyuridine<>1 uridine-5'-deoxy-5-fluoro-<>1	ARDP0006.cdx	0.852	0.633	0.219
SW00990_6	China Approved Name=lamivudine WHO Essential Medicine=lamivudine;lamivudine Indian Approved Name=lamivudine FDA Approved Drug=LAMIVUDINE	c1cn(c(=O)nc1N)[C@@H]2CS[C@@H](O2)CO	60825	D00353	54812		CHEBI:63577	PA450163	heptivir<>10 gr-109714x<>10 lamivudine<>10 heptodin<>10 heptovir<>10 hepitec<>10 zeffix<>10 epivir<>10 (-)-bch 189<>5 3-[(5s 2r)-2-(hydroxymethyl)(1 3-oxathiolan-5-yl)]-6-amino-3-hydropyrimidin-2- one<>5 4-amino-1-[(2r 5s)-2-(hydroxymethyl)-1 3-oxathiolan-5-yl]-2(1h)-pyrimidinone[acd/iupac name]<>5 (-)-2'-deoxy-3'-thiacytidine<>5 2(1h)-pyrimidinone 4-amino-1-(2-(hydroxymethyl)-1 3-oxathiolan-5-yl…	ARDP0006.cdx	0.851	0.624	0.228
SW01850_1	NPC Approved Name=mibolerone	C[C@@H]1CC2=CC(=O)CC[C@@H]2[C@@H]3[C@@H]1[C@@H]4CC[C@]([C@]4(CC3)C)(C)O	251636	D05025	220460		CHEBI:34849		miboleron<>2 mibolerone<>2 u-10<>1 7a 17a-dimethyl-19-nortestosterone<>1 u 10997<>1 (7r 8r 9s 10r 13s 14s 17s)-17-hydroxy-7 13 17-trimethyl-1 2 6 7 8 9 10 11 12 13 14 15 16 17-tetradecahydro-cyclopenta[a]phenanthren-3-one<>1 cheque drops<>1 u-10 997<>1 3704-09-4[rn]<>1 mibolerone[wiki]<>1 cheque<>1 cdb 904<>1 miboleronum<>1 (7a 17b)-17-hydroxy-7 17-dimethylestr-4-en-3-one<>1 9/4/3704<>1 matenon<>…	ARDP0006.cdx	0.851	0.601	0.25
SW01305_4	China Approved Name=propranolol Indian Approved Name=propranolol hcl WHO Essential Medicine=propranolol Australia Approved Name=PROPRANOLOL HYDROCHLORIDE;PROPRANOLOL FDA Approved Drug=PROPRANOLOL HYDROCHLORIDE	CC(C)[NH2+]CC(COc1cccc2c1cccc2)O	4946	D00483 D08443	4777 56610	DB00571	CHEBI:8499	PA451145	propranolol<>24 euprovasin<>15 propanalol<>15 propanix<>15 inderal<>13 dociton<>13 propanolol<>12 beta-propranolol<>12 avlocardyl<>12 innopran xl<>11 betalong<>9 propranololo<>9 corpendol<>9 reducor<>9 proprasylyt<>9 propranolol hydrochloride<>8 sagittol<>7 apsolol<>7 efektolol<>7 rapynogen<>7 caridolol<>7 propranur<>7 beprane<>7 angilol<>7 bedranol<>7 oposim<>7 sloprolol<>7 duranol<>7 sumial<>7 …	ARDP0006.cdx	0.851	0.687	0.164
SW02353_7	Australia Approved Name=LACTOSE	C([C@@H]1[C@@H]([C@@H]([C@H]([C@@H](O1)O[C@@H]2[C@H](OC([C@@H]([C@H]2O)O)O)CO)O)O)O)O		D00046	389820	DB04465			<>2 lactose<>2 tentoxylysin<>1 (3r 4r 5s 6r)-6-(hydroxymethyl)-5-{[(2s 3r 4s 5r 6r)-3 4 5-trihydroxy-6-(hydroxymethyl)tetrahydro-2h-pyran-2-yl]oxy}tetrahydro-2h-pyran-2 3 4-triol<>1 galbeta1-4-glc<>1 lactose anhydrous<>1 milk sugar<>1 1292745[beilstein]<>1 63-42-3[rn]<>1 lactobiose<>1 ec 3.4.24.68<>1 (gal)1 (glc)1<>1 lactose[wiki][jp15]<>1 betad-galactopyranosyl-(1->4)-d-glucose<>1 tetanus toxin …	ARDP0006.cdx	0.85	0.651	0.2
SW01863_5	NPC Approved Name=glyclopyramide	c1cc(ccc1S(=O)(=O)[N-]C(=O)N[NH+]2CCCC2)Cl	71793	D01799	64820				glyclopyramide<>3 deamelin-s<>2 1-(p-chlorobenzenesulfonyl)-3-pyrrolidin-1-ylurea<>2 deamelin s<>2 cpbu 7<>2 5-20-01-00519[beilstein]<>1 brn 1350984<>1 ncgc00182989-01<>1 gliclopiramida [inn-spanish]<>1 urea 1-((p-chlorophenyl)sulfonyl)-3-(1-pyrrolidinyl)-<>1 glyclopyramide [inn:jan][inn][jan]<>1 benzenesulfonamide 4-chloro-n-[(1-pyrrolidinylamino)carbonyl]-<>1 4-chloro-n-(1-pyrrolidinylcarbamoyl…	ARDP0006.cdx	0.85	0.628	0.222
SW01716_0	FDA Approved Drug=SULFACYTINE	CCn1ccc(nc1=O)[N-]S(=O)(=O)c2ccc(cc2)N	5322	D02519	5131	DB01298		PA164754808	renoquid<>4 1-ethyl-n-sulfanilylcytosine<>3 1-ethyl n4-sulfanilylcytosin<>3 sulfacytine<>3 sulfacitinum [inn-latin]<>2 sulfacitine<>2 sulfacitina [inn-spanish]<>2 <>1 sulfanilamide n1-(1-ethyl-1 2-dihydro-2-oxo-4-pyrimidinyl)-<>1 sulfacytine[usan]<>1 n'-(1-ethyl-1 2-dihydro-2-oxo-4-pyrimidinyl)sulfanilamide<>1 dhps<>1 sulfacitinum<>1 sulfacitina<>1 n-sulfanilyl-1-ethylcytosine<>1 n(sup1)-(1-ethyl…	ARDP0006.cdx	0.85	0.552	0.298
SW02777_4	NPC Approved Name=cyclopenthiazide	c1c2c(cc(c1Cl)S(=O)(=O)N)S(=O)(=O)NC(N2)CC3CCCC3	2904	D02061	2801				navidrex<>3 cyclopentiazid<>2 salimed<>2 cyclopenthiazide<>2 cyclometiazid<>2 ultra-minzil<>2 navidreks<>2 navidrix<>2 cyclomethiazide<>2 salimid<>2 3-cyclopentylmethyl-6-chloro-7-sulfamyl-3 4-dihydro-1 2 4-benzothiadiazine 1 1-dioxide<>1 6-chloro-3-(cyclopentylmethyl)-3 4-dihydro-2h-1 2 4-benzothiadiazine-7-sulfonamide 1 1-dioxide[acd/iupac name]<>1 ciba 8341-su<>1 742-20-1[rn]<>1 212-012-5[eine…	ARDP0006.cdx	0.85	0.641	0.209
SW01665_7	Indian Approved Name=triclosan Australia Approved Name=TRICLOSAN FDA Approved Drug=TRICLOSAN	c1cc(c(cc1Cl)O)Oc2ccc(cc2Cl)Cl	5564	D06226	5363	DB08604	CHEBI:164200		triclosan<>9 irgasan<>6 irgasan dp300<>6 irgasan dp 300<>6 stri-dex cleansing bar<>6 cloxifenolum<>6 3380-34-5[rn]<>3 14175-14-5[rn]<>3 irgasan dp 200<>3 5-chlor-2-(2 4-dichlorphenoxy)phenol<>3 ster-zac<>3 2 4 4'-trichloro-2'-hydroxy diphenyl ether<>3 irgasan dp 30<>3 irgasan dp 3000<>3 trientinum[latin]<>3 5-chloro-2-(2<>3 5-chloro-2-(2 4-dichloro-phenoxy)-phenol<>3 irgasan pg 60<>3 triclosanum …	ARDP0006.cdx	0.85	0.543	0.306
SW01585_0	China Approved Name=methylthioninium chloride;methylene blue WHO Essential Medicine=methylthioninium chloride;methylene blue Australia Approved Name=METHYLENE BLUE;METHYLTHIONINIUM CHLORIDE Traditional Herbal Isolate=methylene-bis-methylphloroacetophenon	CN(C)c1ccc2c(c1)sc-3cc(=[N+](C)C)ccc3n2	6099	D02312	5874		CHEBI:6872		methylthionine chloride<>14 swiss blue<>14 chromosmon<>14 methylthioninium chloride<>14 urolene blue<>14 bleu de methylene<>14 basic blue 9<>14 methylene blue<>10 m-b tabs<>7 tetramethylene blue<>7 hidaco methylene blue salt free<>7 6476-03-5[rn]<>7 3 7-bis(dimethylamino)phenothiazin-5-ium chloride<>7 d and c blue no. 1<>7 mitsui methylene blue<>7 methylenblau[german]<>7 ci basic blue 9<>7 121067…	ARDP0006.cdx	0.85	0.624	0.226
SW01929_1	NPC Approved Name=ubenimex	CC(C)C[C@H](C(=O)[O-])NC(=O)[C@H]([C@@H](Cc1ccccc1)[NH3+])O	60196274	D00087					bestatin<>1 tox21_111217<>1 ncgc00093685-01<>1 ubenimex hydrochloride<>1 dsstox_gsid_45759<>1 cas-65391-42-6<>1 dsstox_cid_25759<>1 ubenimex<>1 dsstox_rid_81102<>1	ARDP0006.cdx	0.849	0.598	0.251
SW02610_4	FDA Approved Drug=FLUDARABINE PHOSPHATE	c1nc2c(nc(nc2n1[C@H]3[C@H]([C@@H]([C@H](O3)COP(=O)([O-])[O-])O)O)F)N	30751	D01907	28532		CHEBI:63599	PA449655	fludarabine phosphate<>3 2-fluoro-ara amp<>2 fludarabine 5'-monophosphate<>2 fludarabine monophosphate<>2 2-fluoroadenine arabinoside 5'-monophosphate<>2 famp<>2 fludara<>2 fludura<>2 beneflur<>1 [(2r 3s 4s 5r)-5-(6-amino-2-fluoro-9h-purin-9-yl)-3 4-dihydroxytetrahydrofuran-2-yl]methyldihydrogen phosphate<>1 [(2r 3s 4s 5r)-5-(6-amino-2-fluor-9h-purin-9-yl)-3 4-dihydroxytetrahydrofuran-2-yl]methyl…	ARDP0006.cdx	0.848	0.641	0.208
SW01622_1	NPC Approved Name=isothipendyl	CC(CN1c2ccccc2Sc3c1nccc3)[NH+](C)C	3781	D08091	3649				isothipendyl<>3 udantol<>2 andanton<>2 odantol<>2 actapront<>2 nilergex<>2 10h-pyrido(3 2-b)(1 4)benzothiazine 10-(2-(dimethylamino)propyl)-<>1 1225-65-6[rn]<>1 10h-pyrido[3 2-b][1 4]benzothiazine-10-ethanamine n n 2-trimethyl- monohydrochloride<>1 10-(2-dimethylaminopropyl)-9-thia-1 10-diazaanthracene<>1 n n a-trimethyl-10h-pyrido[3 2-b][1 4]benzothiazine-10-ethanamine<>1 adantol<>1 10h-pyrido[3…	ARDP0006.cdx	0.848	0.663	0.185
SW02353_8	Australia Approved Name=LACTOSE	C([C@@H]1[C@@H]([C@@H]([C@H]([C@@H](O1)O[C@@H]2[C@H](OC([C@@H]([C@H]2O)O)O)CO)O)O)O)O		D00046	389820	DB04465			<>2 lactose<>2 tentoxylysin<>1 (3r 4r 5s 6r)-6-(hydroxymethyl)-5-{[(2s 3r 4s 5r 6r)-3 4 5-trihydroxy-6-(hydroxymethyl)tetrahydro-2h-pyran-2-yl]oxy}tetrahydro-2h-pyran-2 3 4-triol<>1 galbeta1-4-glc<>1 lactose anhydrous<>1 milk sugar<>1 1292745[beilstein]<>1 63-42-3[rn]<>1 lactobiose<>1 ec 3.4.24.68<>1 (gal)1 (glc)1<>1 lactose[wiki][jp15]<>1 betad-galactopyranosyl-(1->4)-d-glucose<>1 tetanus toxin …	ARDP0006.cdx	0.847	0.688	0.159
SW01489_0	Indian Approved Name=cyclandelate	CC1CC(CC(C1)(C)C)OC(=O)C(c2ccccc2)O	2893	D00286	2790	DB04838	CHEBI:3988	PA164748026	cyclospasmol<>4 cyclandelate<>4 spasmocyclone<>3 cyclomandol<>3 capilan<>3 cyclolyt<>3 spasmocyclon<>3 dilatan<>3 clandilon<>3 ciclospasmol<>3 3 5 5-trimethylcyclohexyl mandelate<>2 3 3 5-trimethylcyclohexyl mandelate<>2 arto-espasmol<>2 perebral<>2 spasmione<>2 sancyclan<>2 sepyron<>2 saiclate<>2 3 5 5-trimethylcyclohexyl amygdalate<>2 a-hydroxybenzeneacetic acid 3 3 5-trimethylcyclohexyl ester<…	ARDP0006.cdx	0.847	0.62	0.226
SW02381_1	Indian Approved Name=lactitol monohydrate;lactitol monohydrate usp	C([C@@H]1[C@@H]([C@@H]([C@H]([C@@H](O1)O[C@H]([C@@H](CO)O)[C@@H]([C@H](CO)O)O)O)O)O)O	3067270	D02039	2327416				d-lactitol monohydrate<>4 lactitol monohydrate<>4 lactitol hydrate (jan)<>2 4-o-beta-d-galactopyranosyl-d-glucitol monohydrate<>2 lactitol (monohydrate)<>2 d-glucitol<>2 81025-04-9<>2 4-o-beta-d-galactopyranosyl-d-glucitol<>2 smr000499577<>2 portolac (tn)<>2 81025-04-9[rn]<>2 portolac<>1 lactitol hydrate<>1	ARDP0006.cdx	0.846	0.635	0.212
SW01602_5	China Approved Name=promethazine Indian Approved Name=promethazine;promethazine theoclate;promethazine hcl Australia Approved Name=PROMETHAZINE HYDROCHLORIDE FDA Approved Drug=PROMETHAZINE HYDROCHLORIDE	CC(CN1c2ccccc2Sc3c1cccc3)[NH+](C)C	6014 4927 63030	D00480 D00494 D01242	5792 4758 56725	DB01069	CHEBI:8462 CHEBI:8461	PA451128	diphergan<>13 fellozine<>12 promethazine<>11 promazinamide<>10 prometazin<>10 phensedyl<>10 phencen<>10 fenetazina<>10 proazamine<>10 fenergan<>10 fargan<>10 promethazine hcl<>10 hiberna<>10 lergigan<>10 prorex<>10 duplamin<>10 provigan<>10 pyrethia<>10 phenargan<>10 remsed<>10 fenazil<>10 dorme<>10 phenergan<>9 thiergan<>8 isophenergan<>8 protazine<>8 isopromethazine<>8 prothazin<>8 genphen<>8 p…	ARDP0006.cdx	0.846	0.653	0.194
SW01985_8	Indian Approved Name=xanthinol nicotinate	Cn1c2c(c(=O)n(c1=O)C)n(cn2)CC(C[NH+](C)CCO)O	9912	D06334	9525				complamin<>3 xanthinol niacinate<>2 xanthinol nicotinate<>2 nicotinicacid compd. with7-[2-hydroxy-3-[(2-hydroxyethyl)methylamino]propyl]theophylline (1:1)<>2 complamex<>2 teonicol<>2 stenalgil<>2 contamex<>2 sadamine<>2 landrina<>2 angioamin<>2 nicotinato de xantinol[spanish][inn]<>1 3-pyridinecarboxylic acid compd. with 3 7-dihydro-7-(2-hydroxy-3-((2-hydroxyethyl)methylamino)propyl)-1 3-dimethyl…	ARDP0006.cdx	0.846	0.663	0.183
SW01134_0	FDA Approved Drug=FROVATRIPTAN SUCCINATE	C[NH2+][C@@H]1CCc2c(c3cc(ccc3[nH]2)C(=O)N)C1	77992	D07997	134800	DB00998		PA164754891	frovatriptan<>4 frovelan<>2 miguard<>2 frovatriptan succinate<>2 frova<>2 <>1 butanedioic acid compd. with (3r)-2 3 4 9-tetrahydro-3-(methylamino)-1h-carbazole-6-carboxamide (1:1)<>1 5-ht-1b<>1 vml 251 {succinate}<>1 allegro<>1 158930-17-7 {succinate}<>1 allergo filmtabletten<>1 1h-carbazole-6-carboxamide 2 3 4 9-tetrahydro-3-(methylamino)- (3r)- butanedioate (1:1)<>1 serotonin 1d beta receptor<>…	ARDP0006.cdx	0.846	0.711	0.134
SW00605_1	NPC Approved Name=5-methyl-1-phenyl-2-(1h)-pyridone	Cc1ccc(=O)n(c1)c2ccccc2	40632	D01583	37115				pirfenidone<>3 5-methyl-1-phenyl-2-(1h)-pyridone<>2 deskar<>2 53179-13-8[rn]<>1 pirfenidonum [inn-latin]<>1 pirfenidonum[latin]<>1 5-21-07-00197 (beilstein handbook reference)[beilstein]<>1 5-methyl-1-phenylpyridin-2(1h)-one<>1 [53179-13-8]<>1 5-methyl-1-phenyl-2(1h)-pyridinone[acd/iupac name]<>1 c093844<>1 pirfenidone (jan/usan)[jan][usan]<>1 53179-13-8<>1 esbriet<>1 pirfenidona<>1 2(1h)-pyridin…	ARDP0006.cdx	0.845	0.664	0.182
SW01709_0	Indian Approved Name=melitracen	CC1(c2ccccc2C(=CCC[NH+](C)C)c3c1cccc3)C	25382	D08171	23697				melitracen<>2 1-propanamine 3-(10 10-dimethyl-9(10h)-anthracenylidene)-n n-dimethyl- hydrochloride<>2 adaptol<>2 melitracene<>2 thymeol<>2 adelax<>1 melitraceno[spanish][inn]<>1 melitracen [inn]<>1 melitraceno [inn-spanish]<>1 3-(10 10-dimethyl-9(10h)-anthracenylidene)-n n-dimethyl-1-propanamine<>1 u 24973 (*hydrochloride*)<>1 melitracenum [inn-latin]<>1 [3-(10 10-dimethyl-10h-anthracen-9-ylidene…	ARDP0006.cdx	0.845	0.662	0.184
SW02703_1	Indian Approved Name=amisulpride	CC[NH+]1CCCC1CNC(=O)c2cc(c(cc2OC)N)S(=O)(=O)CC	2159	D07310	2074	DB06288	CHEBI:64045	PA162565877	deniban<>4 amisulpride<>4 aminosultopride<>3 solian<>3 71675-85-9<>2 amisulpridum<>2 amisulpiride<>2 aminosultopride;<>2 socian<>2 amisulprida<>2 <>1 4-amino-n-((1-ethyl-2-pyrrolidinyl)methyl)-5-(ethylsulfonyl)-2-methoxybenzamide;4-amino-n-((1-ethyl-2-pyrrolidinyl)methyl)-5-(ethylsulfonyl)-o-anisamide; aminosultopride<>1 amisulprida[spanish][inn]<>1 solian[wiki]<>1 [71675-85-9]<>1 sl-91.1077<>1 a…	ARDP0006.cdx	0.845	0.618	0.227
SW01560_2	Indian Approved Name=phentolamine mesylate FDA Approved Drug=PHENTOLAMINE MESYLATE	Cc1ccc(cc1)N(CC2=[NH+]CCN2)c3cccc(c3)O	91430	D00509	82560	DB00692			phentolamine mesilate<>8 phentolamine methanesulfonate<>6 regitin methanesulphonate<>6 regitine<>6 phentolamine mesylate<>6 phentolamine methanesulphonate<>6 regitin<>4 phentolamine methyl sulfonate<>4 rogitine<>4 regitine methanesulfonate<>4 regitine mesylate<>4 regitin mesylate<>2 alpha-1c adrenergic receptor<>2 phentalamine<>2 phenol m-(n-(2-imidazolin-2-ylmethyl)-p-toluidino)- monomethanesulf…	ARDP0006.cdx	0.845	0.638	0.207
SW01037_3	NPC Approved Name=riemser brand of meptazinol hydrochloride	CCC1(CCCC[NH+](C1)C)c2cccc(c2)O	65483	D04924	58932				meptazinol hydrochloride<>3 3-(3-ethylhexahydro-1-methyl-1h-azepin-3-yl)phenol hydrochloride<>2 meptazinol hcl<>2 3-(3-ethyl-1-methylazepan-3-yl)phenol hydrochloride (1:1)<>1 3-(3-ethyl-1-methylperhydroazepin-3-yl)phenol hydrochloride<>1 59263-76-2<>1 meptid<>1 il 22811<>1 [59263-76-2]<>1 phenol 3-(3-ethylhexahydro-1-methyl-1h-azepin-3-yl)- hydrochloride (1:1)<>1 59263-76-2[rn]<>1 phenol 3-(3-eth…	ARDP0006.cdx	0.844	0.62	0.224
SW03326_4	FDA Approved Drug=POLYTHIAZIDE	CN1C(Nc2cc(c(cc2S1(=O)=O)S(=O)(=O)N)Cl)CSCC(F)(F)F	4870	D00657	4704	DB01324		PA164748763	polythiazide<>4 renese<>3 <>2 drenusil<>2 renese (tn)<>2 nephril<>2 6-chloro-3 4-dihydro-2-methyl-3-(((2 2 2-trifluoroethyl)thio)methyl)-2h-1 2 4-benzothiadiazine-7-sulfonamide1 1-dioxide<>1 renese-r<>1 2h-1 2 4-benzothiadiazine-7-sulfonamide 6-chloro-3 4-dihydro-2-methyl-3-[[(2 2 2-trifluoroethyl)thio]methyl]- 1 1-dioxide<>1 6-chloro-3 4-dihydro-2-methyl-3-[[(2 2 2-trifluoroethyl)thio]methyl]-2h…	ARDP0006.cdx	0.844	0.617	0.227
SW01379_3	China Approved Name=zidovudine;human erythropoietin WHO Essential Medicine=zidovudine;zidovudine Indian Approved Name=zidovudine FDA Approved Drug=INTERFERON ALFACON-1;LAMIVUDINE AND ZIDOVUDINE;ZIDOVUDINE;Zidovudine	Cc1cn(c(=O)[nH]c1=O)[C@H]2C[C@@H]([C@H](O2)CO)N=[N+]=[N-]	35370 160352	D02744 D00413	32555 140919	DB00069 DB00495	CHEBI:10110	PA451954	zidovudine<>30 azt<>24 retrovir<>22 3'-azido-3'-deoxythymidine<>16 aztec<>15 zidovudine ep iii<>15 azidothymidine<>15 compound s<>15 novo-azt<>15 apo-zidovudine<>15 1-[(2r 4s 5s)-4-azido-5-(hydroxymethyl)tetrahydrofuran-2-yl]-5-methylpyrimidine-2 4(1h 3h)-dione<>8 1-((2r 4s 5s)-4-azido-5-(hydroxymethyl)tetrahydrofuran-2-yl)-5-methylpyrimidine-2 4(1h 3h)-dione<>8 thymidine 3'-azido-3'-deoxy-<>8 zi…	ARDP0006.cdx	0.844	0.649	0.195
SW01844_1	US Illegal/Scheduled Drug (Schedule 2)=Dihydrocodeine FDA Approved Drug=DIHYDROCODEINE BITARTRATE	C[NH+]1CC[C@]23c4c5ccc(c4O[C@H]2[C@H](CC[C@H]3[C@H]1C5)O)OC	5492624 5284543	D03825 D07831	4447600	DB01551			dihydrocodeine<>4 dihydroneopine<>3 paracodin<>3 novicondin<>3 dehacodin<>3 hydrocodin<>3 hydrocodeine<>3 paracodine<>3 codhydrine<>3 cohydrin<>3 nadeine<>2 novicodin<>2 dh-codeine<>2 6-hydroxy-3-methoxy-n-methyl-4 5-epoxymorphinan<>2 227-747-7[einecs]<>2 7 8-dihydrocodeine<>2 dihydrocodeine[wiki]<>2 dico<>2 dihydrokodein[czech]<>2 didrate<>2 (-)-dihydrocodeine<>2 codeine 7 8-dihydro-<>2 8 14-dih…	ARDP0006.cdx	0.844	0.634	0.21
SW03326_4	FDA Approved Drug=POLYTHIAZIDE	CN1C(Nc2cc(c(cc2S1(=O)=O)S(=O)(=O)N)Cl)CSCC(F)(F)F	4870	D00657	4704	DB01324		PA164748763	polythiazide<>4 renese<>3 <>2 drenusil<>2 renese (tn)<>2 nephril<>2 6-chloro-3 4-dihydro-2-methyl-3-(((2 2 2-trifluoroethyl)thio)methyl)-2h-1 2 4-benzothiadiazine-7-sulfonamide1 1-dioxide<>1 renese-r<>1 2h-1 2 4-benzothiadiazine-7-sulfonamide 6-chloro-3 4-dihydro-2-methyl-3-[[(2 2 2-trifluoroethyl)thio]methyl]- 1 1-dioxide<>1 6-chloro-3 4-dihydro-2-methyl-3-[[(2 2 2-trifluoroethyl)thio]methyl]-2h…	ARDP0006.cdx	0.844	0.616	0.227
SW02024_2	Indian Approved Name=olanzapine Australia Approved Name=OLANZAPINE FDA Approved Drug=OLANZAPINE	Cc1cc2c(s1)Nc3ccccc3[NH+]=C2N4CC[NH+](CC4)C		D00454	10442212		CHEBI:7735		2-methyl-4-(4-methyl-1-piperazinyl)-10h-thieno[2 3-b][1 5]benzodiazepine<>6 zyprexa;<>3 olanzapine tautomer[redirect]<>3 zyprexa[wiki]<>3 132539-06-1<>3 2-methyl-4-(4-methyl-1-piperazinyl)-10h-thieno(2 3-b)(1 5)benzodiazepine<>3 2-methyl-4-(4-methylpiperazin-1-yl)-10h-thieno[2 3-b][1 5]benzodiazepin<>3 zyprexa zalasta zolafren olzapin oferta<>3 olanzapine intermediate<>3 10h-thieno[2 3-b][1 5]ben…	ARDP0006.cdx	0.843	0.699	0.144
SW02752_3	Indian Approved Name=fluorometholone FDA Approved Drug=FLUOROMETHOLONE	C[C@H]1C[C@H]2[C@@H]3CC[C@@]([C@]3(C[C@@H]([C@@]2([C@@]4(C1=CC(=O)C=C4)C)F)O)C)(C(=O)C)O	9878	D01367	9494	DB00324		PA164781355	oxylone<>8 fluor-op<>8 fml forte<>6 delmeson<>6 fml liquifilm<>6 cortilet<>6 fml<>6 fluorometholone<>6 fluormetholone<>6 flumetholon<>6 trilcin<>6 ursnon<>4 fluaton<>4 fluormetholon<>4 loticort<>4 fluoromethalone<>4 efflumidex<>4 fluorometholone[wiki]<>2 flarex[wiki]<>2 (6s 8s 9r 10s 11s 13s 14s 17r)-17-acetyl-9-fluoro-11 17-dihydroxy-6 10 13-trimethyl-6 7 8 9 10 11 12 13 14 15 16 17-dodecahydro-…	ARDP0006.cdx	0.843	0.59	0.253
SW02404_4	Indian Approved Name=formoterol fumarate;formoterol FDA Approved Drug=FORMOTEROL FUMARATE;FORMOTEROL FUMARATE DIHYDRATE	CC(Cc1ccc(cc1)OC)[NH2+]CC(c2ccc(c(c2)NC=O)O)O	3410	D01373 D07990	3292	DB00983		PA134687907	formoterol<>10 foradil<>8 oxeze turbuhaler foradil<>7 oxeze turbuhaler<>7 oxis<>7 foradile<>6 formoterol fumarate<>5 formoterol tartrate<>3 formoterol (inn)<>3 symbicort 200 turbuhaler (budesonide + formoterol fumarate dihydrate)_mixture<>3 formoterolum [inn-latin]<>3 ac1l1fve<>3 beta-2 adrenoceptor<>3 symbicort 100 turbuhaler (budesonide + formoterol fumarate dihydrate)_mixture<>3 oxis (tn)<>3 b…	ARDP0006.cdx	0.843	0.579	0.264
SW01844_1	US Illegal/Scheduled Drug (Schedule 2)=Dihydrocodeine FDA Approved Drug=DIHYDROCODEINE BITARTRATE	C[NH+]1CC[C@]23c4c5ccc(c4O[C@H]2[C@H](CC[C@H]3[C@H]1C5)O)OC	5492624 5284543	D03825 D07831	4447600	DB01551			dihydrocodeine<>4 dihydroneopine<>3 paracodin<>3 novicondin<>3 dehacodin<>3 hydrocodin<>3 hydrocodeine<>3 paracodine<>3 codhydrine<>3 cohydrin<>3 nadeine<>2 novicodin<>2 dh-codeine<>2 6-hydroxy-3-methoxy-n-methyl-4 5-epoxymorphinan<>2 227-747-7[einecs]<>2 7 8-dihydrocodeine<>2 dihydrocodeine[wiki]<>2 dico<>2 dihydrokodein[czech]<>2 didrate<>2 (-)-dihydrocodeine<>2 codeine 7 8-dihydro-<>2 8 14-dih…	ARDP0006.cdx	0.843	0.632	0.21
SW02777_2	NPC Approved Name=cyclopenthiazide	c1c2c(cc(c1Cl)S(=O)(=O)N)S(=O)(=O)NC(N2)CC3CCCC3	2904	D02061	2801				navidrex<>3 cyclopentiazid<>2 salimed<>2 cyclopenthiazide<>2 cyclometiazid<>2 ultra-minzil<>2 navidreks<>2 navidrix<>2 cyclomethiazide<>2 salimid<>2 3-cyclopentylmethyl-6-chloro-7-sulfamyl-3 4-dihydro-1 2 4-benzothiadiazine 1 1-dioxide<>1 6-chloro-3-(cyclopentylmethyl)-3 4-dihydro-2h-1 2 4-benzothiadiazine-7-sulfonamide 1 1-dioxide[acd/iupac name]<>1 ciba 8341-su<>1 742-20-1[rn]<>1 212-012-5[eine…	ARDP0006.cdx	0.843	0.633	0.209
SW03012_8	NPC Approved Name=tosufloxacin	c1cc(c(cc1F)F)n2cc(c(=O)c3c2nc(c(c3)F)N4CCC(C4)[NH3+])C(=O)[O-]	5517	D02317	5316				tosufloxacin tosilate<>2 tosufloxacin<>2 abbott 61827<>2 ozex<>2 115964-29-9[rn]<>1 100490-36-6<>1 107097-79-0 (monohydrate)<>1 100490-36-6[rn]<>1 tosufloxacin (unspecified)<>1 ccris 6304<>1 abbott-61827<>1 7-(3-amino-pyrrolidin-1-yl)-1-(2 4-difluoro-phenyl)-6-fluoro-4-oxo-1 4-dihydro-[1 8]naphthyridine-3-carboxylic acid (tosufloxacin)<>1 7-(3-aminopyrrolidin-1-yl)-1-(2 4-difluorophenyl)-6-fluoro…	ARDP0006.cdx	0.843	0.688	0.155
SW01037_9	NPC Approved Name=riemser brand of meptazinol hydrochloride	CCC1(CCCC[NH+](C1)C)c2cccc(c2)O	65483	D04924	58932				meptazinol hydrochloride<>3 3-(3-ethylhexahydro-1-methyl-1h-azepin-3-yl)phenol hydrochloride<>2 meptazinol hcl<>2 3-(3-ethyl-1-methylazepan-3-yl)phenol hydrochloride (1:1)<>1 3-(3-ethyl-1-methylperhydroazepin-3-yl)phenol hydrochloride<>1 59263-76-2<>1 meptid<>1 il 22811<>1 [59263-76-2]<>1 phenol 3-(3-ethylhexahydro-1-methyl-1h-azepin-3-yl)- hydrochloride (1:1)<>1 59263-76-2[rn]<>1 phenol 3-(3-eth…	ARDP0006.cdx	0.842	0.635	0.208
SW01079_7	NPC Approved Name=emorfazone	CCOc1c(cnn(c1=O)C)N2CCOCC2	3221	D01353	3108				emorfazone<>3 pentoil<>2 nandron<>2 m73101<>2 emorfazone [inn-french]<>1 4-ethoxy-2-methyl-5-morpholin-4-ylpyridazin-3(2h)-one<>1 4-ethoxy-2-methyl-5-(morpholin-4-yl)pyridazin-3(2h)-one<>1 4-ethoxy-2-methyl-5-morpholino-3(2h)-pyridazinone<>1 3(2h)-pyridazinone 4-ethoxy-2-methyl-5-morpholino-<>1 emorfazonum [inn-latin]<>1 emorfazona [inn-spanish]<>1 38957-41-4[rn]<>1 emorfazone(jan)<>1 3(2h)-pyrid…	ARDP0006.cdx	0.842	0.621	0.221
SW01907_0	NPC Approved Name=epitiostanol	C[C@]12CC[C@H]3[C@H]([C@@H]1CC[C@@H]2O)CC[C@@H]4[C@@]3(C[C@@H]5[C@H](C4)S5)C	443935	D01265					epitiostanol<>2 10275s<>1 nsc 194684<>1 epitiostanolum [inn-latin]<>1 2363-58-8<>1 thiodrol<>1 epithiostanol<>1 epitiostanol [inn:jan]<>1 epitiostanolum<>1 10275-s<>1	ARDP0006.cdx	0.842	0.604	0.238
SW02823_3	NPC Approved Name=fosfluconazole	c1cc(c(cc1F)F)C(Cn2cncn2)(Cn3cncn3)OP(=O)([O-])[O-]	214356	D01429	185843				fosfluconazole<>2 procif<>2 prodif (tn)<>2 prodif<>2 unii-3jij299ewh<>1 fosfluconazole[wiki][inn]<>1 ac1l4wom<>1 fosfluconazole [inn]<>1 surecn378428<>1 ncgc00182029-01<>1 194798-83-9<>1 194798-83-9[rn]<>1 uk-292<>1	ARDP0006.cdx	0.842	0.602	0.24
SW00907_0	Traditional Herbal Isolate=destrose di-p-coumaroylmethane	Cc1cc(c(c(c1)C(C)(C)C)O)C(C)(C)C	31404	D02413	13835296				bht<>2 dbpc<>2 impruvol<>2 butylated hydroxytoluene<>2 2<>2 butylhydroxytoluene<>2 ionol<>2 dibunol<>2 catalin cao-3<>1 128-37-0[rn]<>1 2 6-di-t-butyl-4-hydroxytoluene<>1 phenol 2 6-bis(1 1-dimethylethyl)-4-methyl<>1 embanox bht<>1 phenol 2 6-bis(1 1-dimethylethyl)-4-methyl-<>1 tonarol<>1 butylated hydroxytoluene[wiki][nf]<>1 4-hydroxy-3 5-di-tert-butyltoluene<>1 128-37-0<>1 1911640[beilstein]<>1…	ARDP0006.cdx	0.842	0.717	0.125
SW03040_6	Traditional Herbal Isolate=bacteriostatic FDA Approved Drug=HEXACHLOROPHENE	c1c(c(c(c(c1Cl)Cl)Cc2c(c(cc(c2Cl)Cl)Cl)O)O)Cl	3598	D00859	3472	DB00756		PA449871	hexachlorofen<>6 almederm<>6 hexachlorophen<>6 tersaseptic<>6 cotofilm<>6 dermadex<>6 distodin<>6 acigena<>6 phisohex<>5 hexachlorophene<>5 hexachlorophane<>5 surgi-cin<>4 hexosan<>4 fesia-sin<>4 isobac<>4 soy-dome<>4 septi-soft<>4 fomac<>4 germa-medica<>4 isobac 20<>4 septisol<>4 phiso-scrub<>4 g-eleven<>4 surofene<>4 hexide<>4 turgex<>4 hexascrub<>4 dial<>4 hexophene<>4 hexabalm<>4 hexafen<>4 s…	ARDP0006.cdx	0.842	0.647	0.194
SW02564_9	NPC Approved Name=enrofloxacin	CC[NH+]1CCN(CC1)c2cc3c(cc2F)c(=O)c(cn3C4CC4)C(=O)[O-]	71188	D02473	64326		CHEBI:35720		enrofloxacin<>2 baytril<>2 bay-vp-2674<>2 cfpq<>2 bay vp 2674<>2 enrofloxacine<>2 1-cyclopropyl-7-(4-ethyl-piperazin-1-yl)-6-fluoro-4-oxo-1 4-dihydro-quinoline-3-carboxylicacid<>1 enrofloxacino<>1 baytril[wiki]<>1 pd160788<>1 1-cyclopropyl-7-(4-ethylpiperazinyl)-6-fluoro-4-oxohydroquinoline-3-carboxylicacid<>1 erfx<>1 1-cyclopropyl-7-(4-ethylpiperazin-1-yl)-6-fluoro-4-oxo-1 4-dihydroquinoline-3-c…	ARDP0006.cdx	0.842	0.684	0.158
SW00638_1	China Approved Name=isosorbide mononitrate Indian Approved Name=isosorbide-5 mononitrate Australia Approved Name=ISOSORBIDE MONONITRATE FDA Approved Drug=ISOSORBIDE MONONITRATE	C1[C@@H]([C@@H]2[C@H](O1)[C@@H](CO2)O[N+](=O)[O-])O	27661	D00630	25736	DB01020	CHEBI:6062	PA450126	isosorbide mononitrate<>15 ismo<>12 imdur<>11 imtrate<>11 corangin<>11 monosordil<>11 monoket<>11 ismexin<>11 monosorbitrate<>11 elantan<>11 mononit<>11 monocord 40<>8 isopen-20<>8 mono corax<>8 multitab<>8 ismn heumann<>8 imazin<>8 percorina<>8 monisid<>8 is 5mn<>8 mono mack<>8 monosorb<>8 ismn abz<>8 isomon<>8 vasdilat<>8 corangin sr<>8 iturol<>8 monoket od<>8 ismn<>8 monizid<>8 olicardin<>8 pe…	ARDP0006.cdx	0.842	0.562	0.279
SW03108_3	Traditional Herbal Isolate=narcotine Indian Approved Name=noscapine	C[NH+]1CCc2cc3c(c(c2[C@@H]1[C@@H]4c5ccc(c(c5C(=O)O4)OC)OC)OC)OCO3	275196	D01036	242139				noscapine<>6 capval<>4 narcosine<>4 methoxyhydrastine<>4 tusscapine<>4 opianin<>4 narcompren<>4 coscopin<>4 terbenol<>4 gnoscopine;opianine;anarkotin;tusscapine<>2 vadebex<>2 narcotine (8ci)<>2 narcotine[wiki]<>2 1(3h)-isobenzofuranone 6 7-dimethoxy-3-(5 6 7 8-tetrahydro-4-methoxy-6-methyl-1 3-dioxolo[4 5-g]isoquinolin-5-yl)-<>2 nicolane<>2 noscapalin<>2 1(3h)-isobenzofuranone 6 7-dimethoxy-3-(5 …	ARDP0006.cdx	0.841	0.668	0.173
SW01043_3	China Approved Name=didanosine WHO Essential Medicine=didanosine Indian Approved Name=didanosine FDA Approved Drug=DIDANOSINE	c1[nH]c(=O)c2c(n1)n(cn2)[C@H]3CC[C@H](O3)CO		D00296			CHEBI:490877		videx<>4 didanosine<>4	ARDP0006.cdx	0.841	0.625	0.216
SW02369_5	China Approved Name=sulpiride	CC[NH+]1CCCC1CNC(=O)c2cc(ccc2OC)S(=O)(=O)N	5355	D01226	5162	DB00391	CHEBI:32168	PA164745485	miradol<>3 dogmatil<>3 sulpirid<>3 sulpiride<>3 dolmatil<>3 sulpyrid<>3 guastil<>3 aiglonyl<>3 dogmatyl<>3 mirbanil<>3 neogama<>2 splotin<>2 alimoral<>2 enimon<>2 abilit<>2 nufarol<>2 darleton<>2 lisopiride<>2 normum<>2 omiryl<>2 synedil<>2 zemorcon<>2 valirem<>2 isnamide<>2 calmoflorine<>2 dresent<>2 coolspan<>2 fidelan<>2 levobren<>2 trilan<>2 suprium<>2 norestran<>2 pyrikappl<>2 equilid<>2 far…	ARDP0006.cdx	0.841	0.658	0.183
SW01645_1	China Approved Name=galanthamine Traditional Herbal Isolate=galanthamine Indian Approved Name=galantamin FDA Approved Drug=GALANTAMINE HYDROBROMIDE	C[NH+]1CC[C@@]23C=C[C@@H](C[C@@H]2Oc4c3c(ccc4OC)C1)O	121587 9651	D04292	9272	DB00674	CHEBI:5264	PA449726	reminyl<>13 galantamin<>11 galantamine<>11 (-)-galanthamine<>11 jilkon<>11 lycoremine<>11 galanthamine hydrobromide<>9 galanthamine<>8 lycoremin<>7 nivalin<>5 galantamine[wiki]<>4 69353-21-5[rn]<>4 3 4-dihydrogalanthamine<>4 357-70-0[rn]<>4 10h-benzofuro[3a 3 2-ef][2]benzazepin-10-ol 1 2 3 4 8a 9-hexahydro-7-methoxy-3-methyl- (8as 10r 12as)-<>4 6h-benzofuro(3a 3 2-ef)(2)benzazepin-6-ol 4a 5 9 10 …	ARDP0006.cdx	0.841	0.645	0.196
SW03077_6	NPC Approved Name=iomazenil ((sup 123)i)	CCOC(=O)c1c2n(cn1)-c3cccc(c3C(=O)N(C2)C)[123I]	65959	D02283	59362				iomazenil (123i)<>3 [123i]iomazenil<>2 benzodine<>2 iomazenil<>2 [123i]imz<>2 benzodine (tn)<>2 127396-36-5<>1 ac1l24bw<>1 4h-imidazo(1 5-a)(1 4)benzodiazepine-3-carboxylic acid 5 6-dihydro-7-(iodo-123i)-5-methyl-6-oxo- ethyl ester<>1 chembl2105020<>1 127396-36-5[rn]<>1 iomazenil ((sup 123)i)<>1 ethyl 5 6-dihydro-7-iodo-(sup 123)i-5-methyl-6-oxo-4h-imidazo(1 5-a)(1 4)benzodiazepine-3-carboxylate<…	ARDP0006.cdx	0.841	0.635	0.205
SW01511_4	NPC Approved Name=clidanac	c1c2c(cc(c1C3CCCCC3)Cl)C(CC2)C(=O)[O-]	120108	D01330	107224				clidanac<>3 indanal<>2 dl-tai 284<>2 dl-clidanac<>2 britai<>2 6-chloro-5-cyclohexylindanecarboxylic acid<>1 (+)-6-chloro-5-cyclohexylindan-1-carboxylic acid<>1 6-chloro-5-cyclohexyl-indan-1-carboxylic acid<>1 34148-01-1<>1 clidanacum [inn-latin]<>1 1h-indene-1-carboxylic acid 6-chloro-5-cyclohexyl-2 3-dihydro-<>1 28968-07-2[rn]<>1 clidanaco[spanish][inn]<>1 (+-)-clidanac<>1 28968-09-4[rn]<>1 1-in…	ARDP0006.cdx	0.84	0.61	0.23
SW02369_1	China Approved Name=sulpiride	CC[NH+]1CCCC1CNC(=O)c2cc(ccc2OC)S(=O)(=O)N	5355	D01226	5162	DB00391	CHEBI:32168	PA164745485	miradol<>3 dogmatil<>3 sulpirid<>3 sulpiride<>3 dolmatil<>3 sulpyrid<>3 guastil<>3 aiglonyl<>3 dogmatyl<>3 mirbanil<>3 neogama<>2 splotin<>2 alimoral<>2 enimon<>2 abilit<>2 nufarol<>2 darleton<>2 lisopiride<>2 normum<>2 omiryl<>2 synedil<>2 zemorcon<>2 valirem<>2 isnamide<>2 calmoflorine<>2 dresent<>2 coolspan<>2 fidelan<>2 levobren<>2 trilan<>2 suprium<>2 norestran<>2 pyrikappl<>2 equilid<>2 far…	ARDP0006.cdx	0.84	0.656	0.184
SW01645	China Approved Name=galanthamine Traditional Herbal Isolate=galanthamine Indian Approved Name=galantamin FDA Approved Drug=GALANTAMINE HYDROBROMIDE	C[NH+]1CC[C@@]23C=C[C@@H](C[C@@H]2Oc4c3c(ccc4OC)C1)O	121587 9651	D04292	9272	DB00674	CHEBI:5264	PA449726	reminyl<>13 galantamin<>11 galantamine<>11 (-)-galanthamine<>11 jilkon<>11 lycoremine<>11 galanthamine hydrobromide<>9 galanthamine<>8 lycoremin<>7 nivalin<>5 galantamine[wiki]<>4 69353-21-5[rn]<>4 3 4-dihydrogalanthamine<>4 357-70-0[rn]<>4 10h-benzofuro[3a 3 2-ef][2]benzazepin-10-ol 1 2 3 4 8a 9-hexahydro-7-methoxy-3-methyl- (8as 10r 12as)-<>4 6h-benzofuro(3a 3 2-ef)(2)benzazepin-6-ol 4a 5 9 10 …	ARDP0006.cdx	0.84	0.644	0.196
SW01840_7	Indian Approved Name=isoxsuprine hcl	CC(COc1ccccc1)[NH2+]C(C)C(c2ccc(cc2)O)O	11368	D01748	10890				isoxsuprine hydrochloride<>3 isoxsuprin hydrochloride<>2 duvadilan<>2 vasodilan<>2 579-56-6[rn]<>1 isoxsuprine hcl<>1 vasotran<>1 suprilent<>1 1-(4-hydroxyphenyl)-2-[(1-methyl-2-phenoxyethyl)amino]propan-1-ol chloride<>1 vasoplex<>1 isolait<>1 norephedrine p-hydroxy-n-(1-methyl-2-phenoxyethyl)- hydrochloride<>1 4-{1-hydroxy-2-[(1-methyl-2-phenoxyethyl)amino]propyl}benzololhydrochlorid<>1 isoxsupr…	ARDP0006.cdx	0.84	0.612	0.228
SW01059_1	NPC Approved Name=carbazochrome China Approved Name=carbazochrome adenochrome semicarbazone Indian Approved Name=adrenochrome monosemicarbazone	C[NH+]1CC(C2=C/C(=N/NC(=O)N)/C(=O)C=C21)O	5360410	D01864	4514501				adrenoxyl<>2 sangostazin<>2 carbazochrome<>2 adchnon<>2 carbazochrom<>2 adrenochrome semicarbazone<>2 sangostasin<>2 cromadrenal<>2 adedolon<>2 adrenostazin<>2 hydrazinecarboxamide 2-(1 2 3 6-tetrahydro-3-hydroxy-1-methyl-6-oxo-5h-indol-5-ylidene)-<>1 adroxon<>1 cartabes<>1 carbazochromum[latin]<>1 adrokson<>1 carbazochrome[wiki][inn][jan][usan]<>1 (2z)-2-(3-hydroxy-1-methyl-6-oxo-1 2 3 6-tetrahy…	ARDP0006.cdx	0.84	0.643	0.196
SW01530_2	FDA Approved Drug=PHENPROCOUMON	CCC(c1ccccc1)c2c(c3ccccc3oc2=O)[O-]		D05457	10441592		CHEBI:50438		liquamar<>2 fenprocumone<>1 207-108-9[einecs]<>1 marcoumar marcumar and falithrom<>1 phenprocumone<>1 ro 1-4849<>1 phenprocoumon[wiki]<>1 phenprocoumon<>1 4-hydroxy-3-(1-phenylpropyl)-2h-1-benzopyran-2-one<>1 marcumar<>1 falithrom<>1 1291115[beilstein]<>1 fencumar<>1 3-(1-phenylpropyl)-4-hydroxycoumarin<>1 3-(a-ethylbenzyl)-4-hydroxycoumarin<>1 marcoumar;marcumar and falithrom;marcumar<>1 phenpro…	ARDP0006.cdx	0.839	0.635	0.204
SW01405_2	FDA Approved Drug=PENTOSTATIN	c1nc2c(n1[C@H]3C[C@@H]([C@H](O3)CO)O)NC=[NH+]C[C@H]2O	439693	D001155	388759	DB00552		PA450863	pentostatin<>3 deoxycoformycin<>3 covidarabine<>3 vidarbine<>3 2'-deoxycoformycin<>3 nipent<>3 2'-dcf<>2 coforin<>2 oncopent<>2 co-vidarabine<>2 pd-adi<>2 <>1 nipent (tn)<>1 co-v<>1 [53910-25-1]<>1 53910-25-1[rn]<>1 ncgc00182045-01<>1 adenosine aminohydrolase<>1 pentostatin[wiki]<>1 vira a deaminase inhibitor<>1 pd-81565<>1 dcf<>1 (r)-3-(2-deoxy-b-d-erythro-pentofuranosyl)-3 6 7 8-tetrahydroimida…	ARDP0006.cdx	0.839	0.711	0.128
SW01480_7	NPC Approved Name=meradimate	CC1CCC(C(C1)OC(=O)c2ccccc2N)C(C)C	8633	D04927					meradimate<>2 134-09-8<>1 stk083062<>1 menthyl anthranilate<>1 meradimate [inn]<>1 menthyl-o-aminobenzoate<>1 menthyl o-aminobenzoate<>1 einecs 205-129-8<>1 anthranilic acid<>1 ccris 2468<>1	ARDP0006.cdx	0.839	0.55	0.29
SW01530_1	FDA Approved Drug=PHENPROCOUMON	CCC(c1ccccc1)c2c(c3ccccc3oc2=O)[O-]		D05457	10441592		CHEBI:50438		liquamar<>2 fenprocumone<>1 207-108-9[einecs]<>1 marcoumar marcumar and falithrom<>1 phenprocumone<>1 ro 1-4849<>1 phenprocoumon[wiki]<>1 phenprocoumon<>1 4-hydroxy-3-(1-phenylpropyl)-2h-1-benzopyran-2-one<>1 marcumar<>1 falithrom<>1 1291115[beilstein]<>1 fencumar<>1 3-(1-phenylpropyl)-4-hydroxycoumarin<>1 3-(a-ethylbenzyl)-4-hydroxycoumarin<>1 marcoumar;marcumar and falithrom;marcumar<>1 phenpro…	ARDP0006.cdx	0.839	0.635	0.204
SW01480_9	NPC Approved Name=meradimate	CC1CCC(C(C1)OC(=O)c2ccccc2N)C(C)C	8633	D04927					meradimate<>2 134-09-8<>1 stk083062<>1 menthyl anthranilate<>1 meradimate [inn]<>1 menthyl-o-aminobenzoate<>1 menthyl o-aminobenzoate<>1 einecs 205-129-8<>1 anthranilic acid<>1 ccris 2468<>1	ARDP0006.cdx	0.839	0.549	0.29
SW02348_6	NPC Approved Name=terguride	CCN(CC)C(=O)N[C@H]1C[C@@H]2c3cccc4c3c(c[nH]4)C[C@H]2[NH+](C1)C	443951	D01348	392004				teluron<>3 37686-84-3<>2 trans-dihydrolisuride<>2 terguride<>2 transdihydrolisuride<>2 teluron (tn)<>2 mysalfon<>1 n-(d-6-methyl-8-isoergolin-1-yl)-n' n'-diethylurea<>1 9 10a-dihydrolisuride<>1 tdhl<>1 tergurid<>1 37686-85-4[rn]<>1 9 10-transdihydrolisuride<>1 253-624-2[einecs]<>1 dironyl<>1 37686-84-3[rn]<>1 s(+)-terguride (5r<>1 6-methyl-8a-(diethylcarbamoylamino)ergoline<>1 terguride[inn]<>1 3…	ARDP0006.cdx	0.839	0.646	0.193
SW01059_1	NPC Approved Name=carbazochrome China Approved Name=carbazochrome adenochrome semicarbazone Indian Approved Name=adrenochrome monosemicarbazone	C[NH+]1CC(C2=C/C(=N/NC(=O)N)/C(=O)C=C21)O	5360410	D01864	4514501				adrenoxyl<>2 sangostazin<>2 carbazochrome<>2 adchnon<>2 carbazochrom<>2 adrenochrome semicarbazone<>2 sangostasin<>2 cromadrenal<>2 adedolon<>2 adrenostazin<>2 hydrazinecarboxamide 2-(1 2 3 6-tetrahydro-3-hydroxy-1-methyl-6-oxo-5h-indol-5-ylidene)-<>1 adroxon<>1 cartabes<>1 carbazochromum[latin]<>1 adrokson<>1 carbazochrome[wiki][inn][jan][usan]<>1 (2z)-2-(3-hydroxy-1-methyl-6-oxo-1 2 3 6-tetrahy…	ARDP0006.cdx	0.839	0.644	0.195
SW01736_1	FDA Approved Drug=MECLOFENAMATE SODIUM	Cc1ccc(c(c1Cl)Nc2ccccc2C(=O)[O-])Cl	23663959	D02341	3897	DB00939			meclomen (free acid)<>2 meclofenamic acid<>2 arquel<>2 meclofenamate<>2 meclophenamic acid<>2 meclomen<>2 <>1 meclodol<>1 acide meclofenamique [inn-french]<>1 meclomen (tn)<>1 acide meclofenamique[french][inn]<>1 n-(2 6-dichloro-m-tolyl)anthranilic acid<>1 n-(2 6-dichloro-m-tolyl)anthranilic acid<>1 meclofenamate sodium<>1 644-62-2[rn]<>1 ec 1.13.11.34<>1 meclofenamic acid [usan:ban:inn][inn][usa…	ARDP0006.cdx	0.839	0.579	0.259
SW02228_3	FDA Approved Drug=MENADIOL SODIUM DIPHOSPHATE	Cc1cc(c2ccccc2c1OP(=O)([O-])[O-])OP(=O)([O-])[O-]	8555	D04908	8237				kappadione<>3 menadiol sodium diphosphate<>3 synkayvite<>2 synkavite<>2 kipca water soluble<>2 synkavit<>2 sodium menadione diphosphate<>2 procoagulo<>2 thylokay<>2 1 4-naphthalenediol 2-methyl- bis(dihydrogen phosphate) tetrasodium<>1 2-methyl-1 4-naphthohydroquinone diphosphoricacid ester tetrasodium salt<>1 1 4-naphthalenediol 2-methyl- diphosphate tetrasodium salt<>1 tetrasodium 2-methyl-1 4-…	ARDP0006.cdx	0.839	0.698	0.141
SW02521_0	NPC Approved Name=sultopride	CC[NH+]1CCCC1CNC(=O)c2cc(ccc2OC)S(=O)(=O)CC	5357	D08549	5164				sultopride<>3 topral<>2 barnetil<>2 53583-79-2<>2 benzamide n-[(1-ethyl-2-pyrrolidinyl)methyl]-5-(ethylsulfonyl)-2-methoxy-<>1 lin 1418<>1 n-[(1-ethyl-2-pyrrolidinyl)methyl]-5-(ethylsulphonyl)-2-methoxybenzamidemonohydrochloride<>1 n-[(1-ethylpyrrolidin-2-yl)methyl]-5-(ethylsulfonyl)-2-methoxybenzamide<>1 5-ethanesulfonyl-n-(1-ethyl-pyrrolidin-2-ylmethyl)-2-methoxy-benzamide(sultopride)<>1 n-((1-…	ARDP0006.cdx	0.838	0.644	0.194
SW01702_3	NPC Approved Name=befunolol	CC(C)[NH2+]CC(COc1cccc2c1oc(c2)C(=O)C)O	2309	D07496	2219				2-acetyl-7-(2-hyroxy-3-isopropylaminopropoxy)benzofuran<>2 1-(7-(2-hydroxy-3-((1-methylethyl)amino)propoxy)-2-benzofuranyl)ethanone<>2 befunolol<>2 befunolol [inn]<>1 benfuran<>1 1-{7-[2-hydroxy-3-(propan-2-ylamino)propoxy]-1-benzofuran-2-yl}ethanone<>1 7-[2-hydroxy-3-(isopropylamino)propoxy]-2-benzofuranylmethyl ketone<>1 1-[7-[2-hydroxy-3-[(1-methylethyl)amino]propoxy]-2-benzofuranyl]ethanone<>…	ARDP0006.cdx	0.838	0.655	0.183
SW01511_4	NPC Approved Name=clidanac	c1c2c(cc(c1C3CCCCC3)Cl)C(CC2)C(=O)[O-]	120108	D01330	107224				clidanac<>3 indanal<>2 dl-tai 284<>2 dl-clidanac<>2 britai<>2 6-chloro-5-cyclohexylindanecarboxylic acid<>1 (+)-6-chloro-5-cyclohexylindan-1-carboxylic acid<>1 6-chloro-5-cyclohexyl-indan-1-carboxylic acid<>1 34148-01-1<>1 clidanacum [inn-latin]<>1 1h-indene-1-carboxylic acid 6-chloro-5-cyclohexyl-2 3-dihydro-<>1 28968-07-2[rn]<>1 clidanaco[spanish][inn]<>1 (+-)-clidanac<>1 28968-09-4[rn]<>1 1-in…	ARDP0006.cdx	0.838	0.607	0.231
SW01059_0	NPC Approved Name=carbazochrome China Approved Name=carbazochrome adenochrome semicarbazone Indian Approved Name=adrenochrome monosemicarbazone	C[NH+]1CC(C2=C/C(=N/NC(=O)N)/C(=O)C=C21)O	5360410	D01864	4514501				adrenoxyl<>2 sangostazin<>2 carbazochrome<>2 adchnon<>2 carbazochrom<>2 adrenochrome semicarbazone<>2 sangostasin<>2 cromadrenal<>2 adedolon<>2 adrenostazin<>2 hydrazinecarboxamide 2-(1 2 3 6-tetrahydro-3-hydroxy-1-methyl-6-oxo-5h-indol-5-ylidene)-<>1 adroxon<>1 cartabes<>1 carbazochromum[latin]<>1 adrokson<>1 carbazochrome[wiki][inn][jan][usan]<>1 (2z)-2-(3-hydroxy-1-methyl-6-oxo-1 2 3 6-tetrahy…	ARDP0006.cdx	0.838	0.642	0.196
SW01108	FDA Approved Drug=OFATUMUMAB	c1c2=N/C(=C/3\C=CON3)/N=c2c4c(n1)CCOC4	6918251	D09314	5293457				ofatumumab<>2 ofatumumab (genetical recombination)<>1 chembl99516<>1 chebi:257771<>1 dcl000582<>1 arzerra<>1	ARDP0006.cdx	0.838	0.666	0.172
SW03487_0	Indian Approved Name=demeclocycline hcl FDA Approved Drug=DEMECLOCYCLINE HYDROCHLORIDE	C[NH+](C)[C@H]1[C@@H]2C[C@@H]3[C@@H](c4c(ccc(c4C(=O)C3=C([C@@]2(C(=O)C(=C1[O-])C(=O)N)O)[O-])[O-])Cl)O		D00290	10482189		CHEBI:4392		7-chloro-6-demethyltetracycline hydrochloride<>2 (4s 4as 5as 6s 12as)-7-chloro-4-(dimethylamino)-3 6 10 12 12a-pentahydroxy-1 11-dioxo-1 4 4a 5 5a 6 11 12a-octahydrotetracene-2-carboxamide hydrochloride<>2 demeclocycline hydrochloride [inn_en]<>2 demeclocycline hcl<>2 (4s 4as 5as 6s 12as)-7-chlor-4-(dimethylamino)-3 6 10 12 12a-pentahydroxy-1 11-dioxo-1 4 4a 5 5a 6 11 12a-octahydrotetracen-2-carb…	ARDP0006.cdx	0.838	0.574	0.264
SW01899_6	NPC Approved Name=propentofylline	CCCn1cnc2c1c(=O)n(c(=O)n2C)CCCCC(=O)C	4938	D01630	4769				propentofylline<>3 albert-285<>2 albert 285<>2 karsivan<>2 hextol<>2 propentophylline<>2 propentofyllinum[latin]<>1 55242-55-2[rn]<>1 hoe-285<>1 1-(5'-oxohexyl)-3-methyl-7-propylxanthine<>1 viviq<>1 hwa 285<>1 55242-55-2<>1 5-26-14-00082 (beilstein handbook reference)[beilstein]<>1 propentofylline [ban:inn:jan][inn][jan]<>1 propentofylina[spanish][inn]<>1 3-methyl-1-(5-oxohexyl)-7-propyl-3 7-dihy…	ARDP0006.cdx	0.838	0.655	0.183
SW02973_9	NPC Approved Name=difloxacin	C[NH+]1CCN(CC1)c2cc3c(cc2F)c(=O)c(cn3c4ccc(cc4)F)C(=O)[O-]	56206	D07828	50725				6-fluoro-1-(4-fluorophenyl)-7-(4-methylpiperazin-1-yl)-4-oxoquinoline-3-carboxylic acid<>2 difloxacin<>2 difloxacin (inn)<>1 abbott 56619<>1 3-quinolinecarboxylic acid<>1 98106-17-3[rn]<>1 6-fluoro-1-(4-fluorophenyl)-7-(4-methyl-1-piperazinyl)-4-oxo-1<>1 6-fluoro-1-(4-fluorophenyl)-1 4-dihydro-7-(4-methyl-1- piperazinyl)-4-oxo-3- quinolinecarboxylic acid<>1 6-fluoro-1-(4-fluorophenyl)-7-(4-methyl…	ARDP0006.cdx	0.837	0.688	0.15
SW02521_2	NPC Approved Name=sultopride	CC[NH+]1CCCC1CNC(=O)c2cc(ccc2OC)S(=O)(=O)CC	5357	D08549	5164				sultopride<>3 topral<>2 barnetil<>2 53583-79-2<>2 benzamide n-[(1-ethyl-2-pyrrolidinyl)methyl]-5-(ethylsulfonyl)-2-methoxy-<>1 lin 1418<>1 n-[(1-ethyl-2-pyrrolidinyl)methyl]-5-(ethylsulphonyl)-2-methoxybenzamidemonohydrochloride<>1 n-[(1-ethylpyrrolidin-2-yl)methyl]-5-(ethylsulfonyl)-2-methoxybenzamide<>1 5-ethanesulfonyl-n-(1-ethyl-pyrrolidin-2-ylmethyl)-2-methoxy-benzamide(sultopride)<>1 n-((1-…	ARDP0006.cdx	0.837	0.644	0.193
SW01718_3	China Approved Name=ondansetron WHO Essential Medicine=ondansetron Indian Approved Name=ondansetron FDA Approved Drug=ONDANSETRON;ONDANSETRON HYDROCHLORIDE	Cc1nccn1CC2CCc3c(c4ccccc4n3C)C2=O	4595 68647	D00456	4434 61903			PA450705	zofran odt<>13 zudan<>9 zophren<>8 ondansetron<>8 zofran[wiki]<>5 gr 38032f<>5 99614-02-5[rn]<>5 gr-38032f<>5 9-methyl-3-((2-methyl-1h-imidazol-1-yl)methyl)-2 3-dihydro-1h-carbazol-4(9h)-one<>4 9-methyl-3-[(2-methylimidazolyl)methyl]-1 2 3 9-tetrahydro-4ah-carbazol-4-one<>4 1 2 3 9-tetrahydro-9-methyl-3-[(2-methyl-1h-imidazol-1-yl)methyl]-4h-carbazol-4-one<>4 4h-carbazol-4-one 1 2 3 9-tetrahydro-…	ARDP0006.cdx	0.837	0.65	0.187
SW00782_1	China Approved Name=ciclopirox olamine Indian Approved Name=ciclopirox;ciclopirox olamine FDA Approved Drug=CICLOPIROX	Cc1cc(n(c(=O)c1)[O-])C2CCCCC2	2749 38911	D03488 D01364	2647 35605	DB01188	CHEBI:453011	PA164747060	loprox<>14 ciclopirox<>12 ciclopiroxolamine<>10 penlac<>8 penlac nail lacquer<>8 hoe 296b<>6 ciclopirox olamine<>6 hoe-296b<>6 ciclopiroxum [inn-latin]<>6 ciclopirox olamin<>6 cpo<>6 ciclopirox-olamin<>6 stieprox<>4 batrafen<>4 loprox shampoo<>4 ciclopirox ethanolamine<>4 terit<>4 ciclopiroxolamin<>4 ciclopiroxethanolamine salt<>2 29342-05-0<>2 2(1h)-pyridone 6-cyclohexyl-1-hydroxy-4-methyl-<>2 b…	ARDP0006.cdx	0.836	0.579	0.258
SW01711_1	NPC Approved Name=lumiracoxib	Cc1ccc(c(c1)CC(=O)[O-])Nc2c(cccc2Cl)F	151166	D03714	133236	DB01283	CHEBI:73044	PA164769031	lumiracoxib<>4 cox189<>2 cox 189<>2 prexige (novartis)<>2 prexige<>2 <>1 220991-20-8<>1 benzeneacetic acid 2-[(2-chloro-6-fluorophenyl)amino]-5-methyl-<>1 benzeneacetic acid 2-((2-chloro-6-fluorophenyl)amino)-5-methyl-<>1 lumiracoxib [usan:inn][inn][usan]<>1 lumiracoxib[wiki][usan]<>1 prostaglandin-endoperoxide synthase 1<>1 {2-[(2-chloro-6-fluorophenyl)amino]-5-methylphenyl}acetic acid[acd/iupac…	ARDP0006.cdx	0.836	0.675	0.161
SW01857_9	China Approved Name=flumazenil Australia Approved Name=FLUMAZENIL FDA Approved Drug=FLUMAZENIL	CCOC(=O)c1c2n(cn1)-c3ccc(cc3C(=O)N(C2)C)F	3373	D00697	3256		CHEBI:5103	PA449659	flumazenil<>6 romazicon<>6 ethyl-8-fluor-5-methyl-6-oxo-5 6-dihydro-4h-imidazo[1 5-a][1 4]benzodiazepin-3-carboxylat<>3 ethyl 8-fluoro-5-methyl-6-oxo-4h-imidazo[1 5-a][1 4]benzodiazepine-3-carboxylate<>3 ro-15-1788<>3 anexate<>3 lanexat<>3 flumazenil (ro 15-1788)<>3 4763661[beilstein]<>3 flumazenilum [latin]<>3 ro 15-1788<>3 4h-imidazo[1 5-a][1 4]benzodiazepine-3-carboxylic acid 8-fluoro-5 6-dihy…	ARDP0006.cdx	0.836	0.629	0.206
SW03012_0	NPC Approved Name=tosufloxacin	c1cc(c(cc1F)F)n2cc(c(=O)c3c2nc(c(c3)F)N4CCC(C4)[NH3+])C(=O)[O-]	5517	D02317	5316				tosufloxacin tosilate<>2 tosufloxacin<>2 abbott 61827<>2 ozex<>2 115964-29-9[rn]<>1 100490-36-6<>1 107097-79-0 (monohydrate)<>1 100490-36-6[rn]<>1 tosufloxacin (unspecified)<>1 ccris 6304<>1 abbott-61827<>1 7-(3-amino-pyrrolidin-1-yl)-1-(2 4-difluoro-phenyl)-6-fluoro-4-oxo-1 4-dihydro-[1 8]naphthyridine-3-carboxylic acid (tosufloxacin)<>1 7-(3-aminopyrrolidin-1-yl)-1-(2 4-difluorophenyl)-6-fluoro…	ARDP0006.cdx	0.835	0.681	0.154
SW02883_2	Indian Approved Name=gemifloxacin FDA Approved Drug=GEMIFLOXACIN MESYLATE	CO/N=C/1\CN(CC1C[NH3+])c2c(cc3c(=O)c(cn(c3n2)C4CC4)C(=O)[O-])F	9571107	D02471	7845573		CHEBI:53749 CHEBI:101853		(z)-7-(3-(aminomethyl)-4-(methoxyimino)pyrrolidin-1-yl)-1-cyclopropyl-6-fluoro-4-oxo-1 4-dihydro-1 8-naphthyridine-3-carboxylic acid<>2 7-{3-aminomethyl-4-[(z)-methoxyimino]-pyrrolidin-1-yl}-1-cyclopropyl-6-fluoro-4-oxo-1 4-dihydro-[1 8]naphthyridine-3-carboxylic acid<>2 7-(3-aminomethyl-4-methoxyimino-pyrrolidine-1-yl)-1-cyclopropyl-6-fluoro-4-oxo-1 4-dihydro-(1 8)-naphthyridine-3-carboxylic aci…	ARDP0006.cdx	0.835	0.68	0.155
SW01840_5	Indian Approved Name=isoxsuprine hcl	CC(COc1ccccc1)[NH2+]C(C)C(c2ccc(cc2)O)O	11368	D01748	10890				isoxsuprine hydrochloride<>3 isoxsuprin hydrochloride<>2 duvadilan<>2 vasodilan<>2 579-56-6[rn]<>1 isoxsuprine hcl<>1 vasotran<>1 suprilent<>1 1-(4-hydroxyphenyl)-2-[(1-methyl-2-phenoxyethyl)amino]propan-1-ol chloride<>1 vasoplex<>1 isolait<>1 norephedrine p-hydroxy-n-(1-methyl-2-phenoxyethyl)- hydrochloride<>1 4-{1-hydroxy-2-[(1-methyl-2-phenoxyethyl)amino]propyl}benzololhydrochlorid<>1 isoxsupr…	ARDP0006.cdx	0.835	0.61	0.224
SW02887_2	Indian Approved Name=alfuzosin hcl FDA Approved Drug=ALFUZOSIN HYDROCHLORIDE	CN(CCCNC(=O)C1CCCO1)c2nc3cc(c(cc3c(n2)N)OC)OC	71764	D01692	64803		CHEBI:32286		alfuzosin hydrochloride<>6 alfuzosin hcl<>4 xatral retard<>4 alfetim<>4 xatral od<>4 uroxatral<>4 xatral sr<>4 2-furancarboxamide n-[3-[(4-amino-6 7-dimethoxy-2-quinazolinyl)methylamino]propyl]tetrahydro- chloride hydrogen salt (1:1)<>2 sl 77 499-10<>2 sl-77.0499-10<>2 alfuzosin hydrochloride (jan/usan)[jan][usan]<>2 2-furancarboxamide n-[3-[(4-amino-6 7-dimethoxy-2-quinazolinyl)methylamino]propy…	ARDP0006.cdx	0.835	0.586	0.248
SW01037_1	NPC Approved Name=riemser brand of meptazinol hydrochloride	CCC1(CCCC[NH+](C1)C)c2cccc(c2)O	65483	D04924	58932				meptazinol hydrochloride<>3 3-(3-ethylhexahydro-1-methyl-1h-azepin-3-yl)phenol hydrochloride<>2 meptazinol hcl<>2 3-(3-ethyl-1-methylazepan-3-yl)phenol hydrochloride (1:1)<>1 3-(3-ethyl-1-methylperhydroazepin-3-yl)phenol hydrochloride<>1 59263-76-2<>1 meptid<>1 il 22811<>1 [59263-76-2]<>1 phenol 3-(3-ethylhexahydro-1-methyl-1h-azepin-3-yl)- hydrochloride (1:1)<>1 59263-76-2[rn]<>1 phenol 3-(3-eth…	ARDP0006.cdx	0.835	0.611	0.223
SW01247_4	Indian Approved Name=eslicarbazepine	c1ccc2c(c1)C[C@@H](c3ccccc3N2C(=O)N)O	9881504	D09215					zinc00896938<>1 (s)-10-monohydroxy-dihydro-carbamazepin<>1 eslicarbazepine<>1 chembl315985<>1 surecn418933<>1 tx-010213<>1 d09215<>1 sbb062931<>1 eslicarbazepine (usan/inn)<>1 unii-s5vxa428r4<>1 104746-04-5<>1	ARDP0006.cdx	0.834	0.512	0.322
SW01602_3	China Approved Name=promethazine Indian Approved Name=promethazine;promethazine theoclate;promethazine hcl Australia Approved Name=PROMETHAZINE HYDROCHLORIDE FDA Approved Drug=PROMETHAZINE HYDROCHLORIDE	CC(CN1c2ccccc2Sc3c1cccc3)[NH+](C)C	6014 4927 63030	D00480 D00494 D01242	5792 4758 56725	DB01069	CHEBI:8462 CHEBI:8461	PA451128	diphergan<>13 fellozine<>12 promethazine<>11 promazinamide<>10 prometazin<>10 phensedyl<>10 phencen<>10 fenetazina<>10 proazamine<>10 fenergan<>10 fargan<>10 promethazine hcl<>10 hiberna<>10 lergigan<>10 prorex<>10 duplamin<>10 provigan<>10 pyrethia<>10 phenargan<>10 remsed<>10 fenazil<>10 dorme<>10 phenergan<>9 thiergan<>8 isophenergan<>8 protazine<>8 isopromethazine<>8 prothazin<>8 genphen<>8 p…	ARDP0006.cdx	0.834	0.641	0.194
SW01527_8	NPC Approved Name=sulfamonomethoxine	COc1cc(ncn1)[N-]S(=O)(=O)c2ccc(cc2)N	5332	D01141	5141				sulfamonomethoxine<>4 daimeton<>3 sulfamonomethoxin<>2 ro 4-3476<>2 sulfamethoxine<>1 1220-83-3[rn]<>1 n(sup 1)-(6-methoxy-4-pyrimidinyl)sulfanilamide<>1 4-amino-n-(6-methoxy-4-pyrimidinyl)benzenesulfonamide<>1 5-25-12-00493 (beilstein handbook reference)[beilstein]<>1 sulfamonomethoxinum[latin]<>1 daimeton (tn)<>1 ro43476<>1 sulfanilamide n(sup 1)-(6-methoxy-4-pyrimidinyl)-<>1 sulfamonomethoxinu…	ARDP0006.cdx	0.834	0.544	0.29
SW03303_0	FDA Approved Drug=ETRAVIRINE	Cc1cc(cc(c1Oc2c(c(nc(n2)Nc3ccc(cc3)C#N)N)Br)C)C#N	193962	D04112	168313		CHEBI:63589		intelence<>3 etravirine<>2 tmc125<>2 r165335<>1 4-{6-amino-5-bromo-2-[(4-cyanophenyl)amino]pyrimidin-4-yloxy}-3 5-dimethylbenzenecarbonitrile<>1 6-amino-5-bromo-4-(4-cyano-2 6-dimethylphenoxy)-2-(4-cyanophenylamino)pyrimidine<>1 intelence(tm)<>1 4-((6-amino-5-bromo-2-((4-cyanophenyl)amino)pyrimidin-4-yl)oxy)-3 5-dimethylbenzonitrile<>1 tmc-125<>1 etravirine[inn]<>1 benzonitrile 4-((6-amino-5-brom…	ARDP0006.cdx	0.834	0.522	0.312
SW01252_0	Indian Approved Name=tizanidine FDA Approved Drug=TIZANIDINE HYDROCHLORIDE	c1cc(c(c2c1nsn2)NC3=[NH+]CCN3)Cl	114869 5487	D08611	102826 5287	DB00697	CHEBI:63629	PA451701	tizanidine<>5 sirdalud<>5 ternelin<>4 tizanidine hcl<>4 zanaflex<>4 tizanidinum [inn-latin]<>3 tizanidina [inn-spanish]<>3 tizanidina<>2 sirdalud[wiki]<>2 i1r candidate protein<>2 imidazoline-1 receptor candidate protein<>2 51322-75-9<>2 ds 103-282<>2 imidazoline receptor antisera-selected protein<>2 imidazoline-1 receptor<>2 i1r<>2 tizanidinum<>2 i-1<>2 imidazoline receptor 1<>2 hiras<>2 i-1 rec…	ARDP0006.cdx	0.833	0.65	0.183
SW00816_0	FDA Approved Drug=ZALCITABINE	c1cn(c(=O)nc1N)[C@H]2CC[C@H](O2)CO	24066	D00412	22498		CHEBI:10101	PA451950	zalcitabine<>2 zalcitibine<>2 ddc<>2 hivid<>2 dideoxycytidine<>2 7481-89-2<>2 ddcyd<>2 3'-azido-3'-deoxythymidine<>1 hivid[wiki]<>1 ddc (van)<>1 7481-89-2[rn]<>1 zalcitabine [usan:ban:inn][inn][usan]<>1 4-amino-1-[(2r 5s)-5-(hydroxymethyl)tetrahydrofuran-2-yl]pyrimidin-2(1h)-one<>1 hivid;dideoxycytidine;nsc 606170<>1 2(1h)-pyrimidinone 4-amino-1-[(2r 5s)-tetrahydro-5-(hydroxymethyl)-2-furanyl]-<>…	ARDP0006.cdx	0.833	0.646	0.188
SW01293_7	NPC Approved Name=mizoribine	c1nc(c(n1[C@H]2[C@@H]([C@@H]([C@H](O2)CO)O)O)O)C(=O)N	104762	D01392	94571				bredinin<>3 mizoribine<>3 bredinine<>2 bredinin (tn)<>2 mizoribinum<>1 mizoribina[spanish][inn]<>1 mizoribine(bredinin)<>1 he 69;nsc 289637;mzb;bredinin<>1 5-hydroxy-1-b-d-ribofuranosyl-1h-imidazole-4-carboxamide<>1 mizoribinum [inn-latin]<>1 he-69<>1 mizoribina<>1 mzr<>1 1-((2r 3r 4s 5r)-3 4-dihydroxy-5-(hydroxymethyl)-tetrahydrofuran-2-yl)-5-hydroxy-1h-imidazole-4-carboxamide<>1 mizoribina [inn…	ARDP0006.cdx	0.833	0.643	0.191
SW01820_1	US Illegal/Scheduled Drug (Schedule 4)=Clobazam Indian Approved Name=clobazam	CN1c2ccc(cc2N(C(=O)CC1=O)c3ccccc3)Cl	2789	D01253	2687	DB00349	CHEBI:31413	PA10888	clobazam<>8 urbadan<>6 mystan<>6 frisium<>6 chlorepin<>6 clorepin<>6 urbanyl<>6 onfi<>4 clobazamum[latin]<>2 1-phenyl-5-methyl-8-chloro-1 2 4 5-tetrahydro-2 4-dioxo-3h-1 5-benzodiazepine<>2 1h-1 5-benzodiazepine-2 4 (3h 5h)-dione 7-chloro-1-methyl-5-phenyl-<>2 7-chloro-1-methyl-5-phenyl-1 5-dihydro-benzo[b][1 4]diazepine-2 4-dione<>2 7-chloro-1-methyl-5-phenyl-1h-1 5-benzodiazepine-2 4-(3h 5h)-di…	ARDP0006.cdx	0.833	0.667	0.166
SW02491_1	NPC Approved Name=xipamide	Cc1cccc(c1NC(=O)c2cc(c(cc2[O-])Cl)S(=O)(=O)N)C	26618	D06341	24795				diurexan<>2 aquaphoril<>2 zipix<>2 xipamid<>2 diurex (lacer)<>2 xipamide<>2 14293-44-8<>1 14293-44-8[rn]<>1 4-chloro-n-(2 6-dimethylphenyl)-2-hydroxy-5-sulfamoylbenzamide[acd/iupac name]<>1 4-chloranyl-n-(2 6-dimethylphenyl)-2-oxidanyl-5-sulfamoyl-benzamide<>1 xipamide[wiki][inn][ban][usan]<>1 4-chloro-5-sulfamylsalicyloyl-2' 6'-dimethylanilide<>1 4-chloro-5-sulfamoyl-2' 6'-salicyloxylidide<>1 aq…	ARDP0006.cdx	0.833	0.668	0.165
SW01332_1	NPC Approved Name=2 3 4 9-tetrahydro-2-methyl-9-phenyl-lh-indeno- (2 1-c)pyridine	C[NH+]1CCC2=C(C1)C(c3c2cccc3)c4ccccc4	11291	D02148	10817	DB01619		PA164750491	nolahist<>3 thephorin<>3 phenindamine<>3 fenindamina [inn-spanish]<>2 phenindaminum [inn-latin]<>2 phenindiamine<>2 <>1 1h-indeno(2 1-c)pyridine 2 3 4 9-tetrahydro-2-methyl-9-phenyl-<>1 2 3 4 9-tetrahydro-2-methyl-9-phenyl-1h-indeno[2 1-c]pyridine<>1 amilon ()_mixture<>1 phenindamine [inn:ban]<>1 82-88-2[rn]<>1 1h-indeno[2 1-c]pyridine 2 3 4 9-tetrahydro-2-methyl-9-phenyl-<>1 5-20-08-00420 (beils…	ARDP0006.cdx	0.833	0.66	0.173
SW00555	China Approved Name=aminophylline;theophylline;Theophyline Indian Approved Name=theophylline;choline theophyllinate;aminophylline Australia Approved Name=THEOPHYLLINE FDA Approved Drug=AMINOPHYLLINE;OXTRIPHYLLINE;THEOPHYLLINE;THEOPHYLLINE SODIUM GLYCINATE	Cn1c2c(c(=O)n(c1=O)C)[nH]cn2	9433 2153 23663537	D00227 D02017 D00371	9062 19384		CHEBI:28177	PA164781029 PA451647	theolair<>11 elixophyllin<>11 theophylline<>11 somophyllin<>9 aminophyllin<>6 metaphylline<>6 theodur g<>6 cardiofilina<>6 ethophylline<>6 truphylline<>6 cardophyllin<>6 uniphyl<>6 aminophylline<>6 quibron-t<>6 theo-24<>6 aminodur<>6 theophylline ethylenediamine<>6 theo-dur<>5 respbid<>5 elixophylline<>5 theocin<>5 nuelin<>5 theophyllin<>5 1<>5 choline theophyllinate<>4 theophylline compd with et…	ARDP0006.cdx	0.833	0.641	0.192
SW01332_1	NPC Approved Name=2 3 4 9-tetrahydro-2-methyl-9-phenyl-lh-indeno- (2 1-c)pyridine	C[NH+]1CCC2=C(C1)C(c3c2cccc3)c4ccccc4	11291	D02148	10817	DB01619		PA164750491	nolahist<>3 thephorin<>3 phenindamine<>3 fenindamina [inn-spanish]<>2 phenindaminum [inn-latin]<>2 phenindiamine<>2 <>1 1h-indeno(2 1-c)pyridine 2 3 4 9-tetrahydro-2-methyl-9-phenyl-<>1 2 3 4 9-tetrahydro-2-methyl-9-phenyl-1h-indeno[2 1-c]pyridine<>1 amilon ()_mixture<>1 phenindamine [inn:ban]<>1 82-88-2[rn]<>1 1h-indeno[2 1-c]pyridine 2 3 4 9-tetrahydro-2-methyl-9-phenyl-<>1 5-20-08-00420 (beils…	ARDP0006.cdx	0.832	0.66	0.173
SW01202_9	Australia Approved Name=PINDOLOL FDA Approved Drug=PINDOLOL	CC(C)[NH2+]CC(COc1cccc2c1cc[nH]2)O	4828	D00513	4662	DB00960	CHEBI:8214	PA450966	visken<>8 carvisken<>6 betapindol<>6 durapindol<>6 pinbetol<>6 pindolol<>6 decreten<>6 pectobloc<>6 calvisken<>6 prinodolol<>6 glauco-visken<>4 cardilate<>4 blockin l<>4 pynastin<>4 blocklin l<>4 blocklin-l<>4 244-623-8[einecs]<>2 1-(1h-indol-4-yloxy)-3-(isopropylamino)-2-propanol[acd/iupac name]<>2 pindolol (rs)-<>2 2-propanol 1-(4-indolyloxy)-3-(isopropylamino)-<>2 5- ht1b<>2 5-ht-1b<>2 dl-pind…	ARDP0006.cdx	0.832	0.678	0.155
SW02744_9	Indian Approved Name=vitamin b2;riboflavin NPC Approved Name=riboflavin tetrabutyrate riboflavin-2-14c-labeled Traditional Herbal Isolate=vitamin b2;vitamin g China Approved Name=riboflavin WHO Essential Medicine=riboflavin FDA Approved Drug=RIBOFLAVIN	Cc1cc2c(cc1C)n(c-3nc(=O)[nH]c(=O)c3n2)C[C@@H]([C@@H]([C@@H](CO)O)O)O	493570	D00050	431981		CHEBI:17015 CHEBI:57986	PA451242	beflavin<>16 vitamin g<>16 lactoflavin<>16 (-)-riboflavin<>16 flavaxin<>16 lactoflavine<>16 vitamin b2<>16 ribocrisina<>15 vitaflavine<>15 riboflavin<>15 lactobene<>9 beflavine<>9 riboflavinequinone<>8 7 8-dimethyl-10-(d-ribo-2 3 4 5-tetrahydroxypentyl)-benzo[g]pteridine-2 4(3h 10h)-dione<>8 riboflavin 2' 3' 4' 5'-tetrabutanoate<>8 riboflavine<>8 vitamin b 2<>8 1-deoxy-1-(7 8-dimethyl-2 4-dioxo-3…	ARDP0006.cdx	0.831	0.642	0.19
SW01334_1	Indian Approved Name=gemcitabine hcl Australia Approved Name=GEMCITABINE FDA Approved Drug=GEMCITABINE;GEMCITABINE HYDROCHLORIDE	c1cn(c(=O)nc1N)[C@H]2C([C@@H]([C@H](O2)CO)O)(F)F	60750	D02368	54753 54752		CHEBI:175901 CHEBI:31647	PA449748	gemcitabine<>8 gemtro<>7 dfdc<>7 gemcin<>7 gamcitabine<>4 gemzar[wiki]<>4 2'<>4 gemcitabina<>4 95058-81-4<>4 gemcitabinum<>4 2'-deoxy-2' 2'-difluoro-cytidine<>3 2(1h)-pyrimidinone 4-amino-1-(2-deoxy-2 2-difluoro-d-erythropentofuranosyl)- (9ci)<>3 4-amino-1-((2r 4r 5r)-3 3-difluoro-4-hydroxy-5-(hydroxymethyl)-tetrahydrofuran-2-yl)pyrimidin-2(1h)-one<>3 4-amino-1-[(2r 4r 5r)-3 3-difluoro-4-hydroxy-…	ARDP0006.cdx	0.831	0.669	0.162
SW01332_3	NPC Approved Name=2 3 4 9-tetrahydro-2-methyl-9-phenyl-lh-indeno- (2 1-c)pyridine	C[NH+]1CCC2=C(C1)C(c3c2cccc3)c4ccccc4	11291	D02148	10817	DB01619		PA164750491	nolahist<>3 thephorin<>3 phenindamine<>3 fenindamina [inn-spanish]<>2 phenindaminum [inn-latin]<>2 phenindiamine<>2 <>1 1h-indeno(2 1-c)pyridine 2 3 4 9-tetrahydro-2-methyl-9-phenyl-<>1 2 3 4 9-tetrahydro-2-methyl-9-phenyl-1h-indeno[2 1-c]pyridine<>1 amilon ()_mixture<>1 phenindamine [inn:ban]<>1 82-88-2[rn]<>1 1h-indeno[2 1-c]pyridine 2 3 4 9-tetrahydro-2-methyl-9-phenyl-<>1 5-20-08-00420 (beils…	ARDP0006.cdx	0.83	0.658	0.173
SW02883_1	Indian Approved Name=gemifloxacin FDA Approved Drug=GEMIFLOXACIN MESYLATE	CO/N=C/1\CN(CC1C[NH3+])c2c(cc3c(=O)c(cn(c3n2)C4CC4)C(=O)[O-])F	9571107	D02471	7845573		CHEBI:53749 CHEBI:101853		(z)-7-(3-(aminomethyl)-4-(methoxyimino)pyrrolidin-1-yl)-1-cyclopropyl-6-fluoro-4-oxo-1 4-dihydro-1 8-naphthyridine-3-carboxylic acid<>2 7-{3-aminomethyl-4-[(z)-methoxyimino]-pyrrolidin-1-yl}-1-cyclopropyl-6-fluoro-4-oxo-1 4-dihydro-[1 8]naphthyridine-3-carboxylic acid<>2 7-(3-aminomethyl-4-methoxyimino-pyrrolidine-1-yl)-1-cyclopropyl-6-fluoro-4-oxo-1 4-dihydro-(1 8)-naphthyridine-3-carboxylic aci…	ARDP0006.cdx	0.83	0.675	0.155
SW01729_0	FDA Approved Drug=ALOSETRON HYDROCHLORIDE	Cc1c(nc[nH]1)CN2CCc3c(c4ccccc4n3C)C2=O	60758	D07129	2015		CHEBI:53783		1h-pyrido[4 3-b]indol-1-one 2 3 4 5-tetrahydro-5-methyl-2-[(5-methyl-1h-imidazol-4-yl)methyl]-<>1 1h-pyrido[4 3-b]indol-1-one 2 3 4 5-tetrahydro-5-methyl-2-[(4-methyl-1h-imidazol-5-yl)methyl]-<>1 5-methyl-2-[(5-methyl-1h-imidazol-4-yl)methyl]-3 4-dihydropyrido[4 3-b]indol-1-one<>1 gr 68755c<>1 5-methyl-2-[(5-methyl-1h-imidazol-4-yl)methyl]-1h 2h 3h 4h 5h-pyrido[4 3-b]indol-1-one<>1 122852-69-1<>1…	ARDP0006.cdx	0.83	0.643	0.187
SW01777_1	Indian Approved Name=palonosetron FDA Approved Drug=PALONOSETRON HYDROCHLORIDE	c1cc2c3c(c1)C(=O)N(C[C@H]3CCC2)[C@@H]4C[NH+]5CCC4CC5	6918303 6337614	D05343	5293509 4892289				palonosetron hydrochloride<>5 aloxi<>4 palonocetron hydrochloride<>2 135729-62-3<>2 aloxi (tn)<>2 (3as)-2-[(3s)-1-azabicyclo[2.2.2]octan-3-yl]-3a<>2 palonosetron hcl<>2 onicita<>2 135729-62-3[rn]<>2 palonosetron<>2 ac1o3u53<>1 paloxi<>1 (3as)-2 3 3a 4 5 6-hexahydro-2-[(3s)-3-quinuclidinyl]-1h-benz[de]isoquinolin-1-one monohydrochloride<>1 (3as)-2-((3s)-1-azabicyclo[2.2.2]oct-3-yl)-2 3 3a 4 5 6-he…	ARDP0006.cdx	0.83	0.673	0.158
SW01332_3	NPC Approved Name=2 3 4 9-tetrahydro-2-methyl-9-phenyl-lh-indeno- (2 1-c)pyridine	C[NH+]1CCC2=C(C1)C(c3c2cccc3)c4ccccc4	11291	D02148	10817	DB01619		PA164750491	nolahist<>3 thephorin<>3 phenindamine<>3 fenindamina [inn-spanish]<>2 phenindaminum [inn-latin]<>2 phenindiamine<>2 <>1 1h-indeno(2 1-c)pyridine 2 3 4 9-tetrahydro-2-methyl-9-phenyl-<>1 2 3 4 9-tetrahydro-2-methyl-9-phenyl-1h-indeno[2 1-c]pyridine<>1 amilon ()_mixture<>1 phenindamine [inn:ban]<>1 82-88-2[rn]<>1 1h-indeno[2 1-c]pyridine 2 3 4 9-tetrahydro-2-methyl-9-phenyl-<>1 5-20-08-00420 (beils…	ARDP0006.cdx	0.83	0.657	0.173
SW02865_7	NPC Approved Name=benzylhydrochlorothiazide	c1ccc(cc1)CC2Nc3cc(c(cc3S(=O)(=O)N2)S(=O)(=O)N)Cl	2348	D01246	2258				behyd<>3 benzylhydrochlorothiazide<>2 6-chloro-3 4-dihydro-3-(phenylmethyl)-2h-1 2 4-benzothiadiazine-7-sulfonamide 1 1-dioxide<>1 2h-1 2 4-benzothiadiazine-7-sulfonamide 3-benzyl-6-chloro-3 4-dihydro- 1 1-dioxide<>1 3-benzyl-6-chloro-3 4-dihydro-2h-1 2 4-benzothiadiazine-7-sulfonamide 1 1-dioxide[acd/iupac name]<>1 mls000756597<>1 1824-50-6<>1 18593-33-4[rn]<>1 6-chloro-3 4-dihydro-3-(phenylmeth…	ARDP0006.cdx	0.83	0.621	0.209
SW01049_3	FDA Approved Drug=ZILEUTON	CC(c1cc2ccccc2s1)N(C(=O)N)O	60490	D00414		DB00744	CHEBI:10112	PA451955	zileuton<>4 zyflo<>3 zileutonum [inn-latin]<>2 zyflo cr<>2 leutrol<>2 5-lipoxygenase<>1 chebi:10112<>1 abbott 64077<>1 ziluton<>1 ec 1.13.11.34<>1 zileutonum<>1 111406-87-2<>1 <>1 5-lo<>1	ARDP0006.cdx	0.83	0.662	0.168
SW01368_5	FDA Approved Drug=SULFISOXAZOLE;SULFISOXAZOLE DIOLAMINE	Cc1c(noc1[N-]S(=O)(=O)c2ccc(cc2)N)C	5344	D00450	5151	DB00263	CHEBI:102484	PA164748964	gantrisin<>8 amidoxal<>6 sulfofurazole<>6 sulfisoxazol<>6 sulfisoxasole<>6 sulphafurazole<>6 sulfafurazole<>6 sulfafurazol<>6 sulfisoxazole<>6 sulfaisoxazole<>6 gantrisine<>4 uritrisin<>4 sulfalar<>4 roxosul<>4 soxisol<>4 entusul<>4 sulfazin<>4 bactesulf<>4 vagilia<>4 soxomide<>4 sk-soxazole<>4 sulfapolar<>4 sulfizol<>4 sosol<>4 sulfizole<>4 novosaxazole<>4 sulphafurazolum<>4 sulphisoxazol<>4 alp…	ARDP0006.cdx	0.83	0.503	0.326
SW02216_7	NPC Approved Name=clorexolone	c1c2c(cc(c1Cl)S(=O)(=O)N)C(=O)N(C2)C3CCCCC3	16473	D01436	15615				clorexolone<>3 nefrolan<>2 cloresolone [dcit]<>2 klorex<>2 chlorexolone<>2 flonatril<>2 clorexolon<>2 clorexolone [usan:ban:inn][inn][usan]<>1 clorexolone (jan/usan)[jan][usan]<>1 9/9/7775<>1 1/7/2127<>1 m & b 8430<>1 5-22-07-00591 (beilstein handbook reference)[beilstein]<>1 6-chloro-2-cyclohexyl-3-oxo-5-isoindolinesulfonamide[acd/iupac name]<>1 clorexolona[spanish][inn]<>1 12833 r.p.<>1 6-chlor…	ARDP0006.cdx	0.83	0.59	0.239
SW02170_7	NPC Approved Name=epsiprantel	c1ccc2c(c1)CCCN3C2CN(CC3=O)C(=O)C4CCCCC4	72026	D07903	65020				epsiprantel<>3 cestex<>3 coopb<>2 pyrazino[2 1-a][2]benzazepin-4(1h)-one 2-(cyclohexylcarbonyl)-2 3 6 7 8 12b-hexahydro-<>1 2-(cyclohexylcarbonyl)-4-oxo-1 2 3 4 6 7 8 12b-octahydropyrazino(2 1-a)(2)benzazepine<>1 2-(cyclohexylcarbonyl)-2 3 6 7 8 12b-hexahydropyrazino[2 1-a][2]benzazepin-4(1h)-one<>1 121654-56-6[rn]<>1 2-cyclohexanecarbonyl-2 3 6 7 8 12b-hexahydro-1h-benzo[3 4]azepino[1 2-a]pyrazi…	ARDP0006.cdx	0.83	0.597	0.233
SW02865_7	NPC Approved Name=benzylhydrochlorothiazide	c1ccc(cc1)CC2Nc3cc(c(cc3S(=O)(=O)N2)S(=O)(=O)N)Cl	2348	D01246	2258				behyd<>3 benzylhydrochlorothiazide<>2 6-chloro-3 4-dihydro-3-(phenylmethyl)-2h-1 2 4-benzothiadiazine-7-sulfonamide 1 1-dioxide<>1 2h-1 2 4-benzothiadiazine-7-sulfonamide 3-benzyl-6-chloro-3 4-dihydro- 1 1-dioxide<>1 3-benzyl-6-chloro-3 4-dihydro-2h-1 2 4-benzothiadiazine-7-sulfonamide 1 1-dioxide[acd/iupac name]<>1 mls000756597<>1 1824-50-6<>1 18593-33-4[rn]<>1 6-chloro-3 4-dihydro-3-(phenylmeth…	ARDP0006.cdx	0.829	0.62	0.209
SW01307_6	China Approved Name=primaquine WHO Essential Medicine=primaquine Australia Approved Name=PRIMAQUINE FDA Approved Drug=PRIMAQUINE PHOSPHATE	CC(CCC[NH3+])Nc1cc(cc2c1nccc2)OC	6135 4908	D02126 D08420	5905 4739	DB01087	CHEBI:8405	PA451103	primaquine<>11 neo-quipenyl<>10 primachin<>10 1 4-pentanediamine n4-(6-methoxy-8-quinolinyl)-<>6 primachina [dcit]<>6 primaquin<>6 primachinum<>6 n4-(6-methoxyquinolin-8-yl)pentane-1 4-diamine<>6 n*4*-(6-methoxy-quinolin-8-yl)-pentane-1 4-diamine<>4 nrh dehydrogenase [quinone] 2<>4 90-34-6[rn]<>4 qr2<>4 nrh:quinone oxidoreductase 2<>4 n-(6-methoxyquinolin-8-yl)pentane-1 4-diamine<>4 quinone reduc…	ARDP0006.cdx	0.829	0.69	0.14
SW01307_4	China Approved Name=primaquine WHO Essential Medicine=primaquine Australia Approved Name=PRIMAQUINE FDA Approved Drug=PRIMAQUINE PHOSPHATE	CC(CCC[NH3+])Nc1cc(cc2c1nccc2)OC	6135 4908	D02126 D08420	5905 4739	DB01087	CHEBI:8405	PA451103	primaquine<>11 neo-quipenyl<>10 primachin<>10 1 4-pentanediamine n4-(6-methoxy-8-quinolinyl)-<>6 primachina [dcit]<>6 primaquin<>6 primachinum<>6 n4-(6-methoxyquinolin-8-yl)pentane-1 4-diamine<>6 n*4*-(6-methoxy-quinolin-8-yl)-pentane-1 4-diamine<>4 nrh dehydrogenase [quinone] 2<>4 90-34-6[rn]<>4 qr2<>4 nrh:quinone oxidoreductase 2<>4 n-(6-methoxyquinolin-8-yl)pentane-1 4-diamine<>4 quinone reduc…	ARDP0006.cdx	0.829	0.689	0.14
SW01514_6	Indian Approved Name=pentoxifylline FDA Approved Drug=PENTOXIFYLLINE	CC(=O)CCCCn1c(=O)c2c(ncn2C)n(c1=O)C	4740	D00501	4578			PA450864	torental<>4 trental<>4 pentoxifylline<>4 pentoxyphylline<>4 oxpentifylline<>4 pentoxifyllin<>4 pentoxyfylline<>4 pentoxiphyllium<>4 vazofirin<>4 theobromine 1-(5-oxohexyl)-<>2 pentoxil<>2 ptx<>2 5/6/6493<>2 1-(5-oxohexyl)-3 7-dimethylxanthine<>2 3 7-dimethyl-1-(5-oxohexyl) xantine<>2 1h-purine-2 6-dione 3 7-dihydro-3 7-dimethyl-1-(5-oxohexyl)-<>2 rentylin<>2 6493-05-6[rn]<>2 1 2 3 6-tetrahydro-3 …	ARDP0006.cdx	0.829	0.635	0.194
SW01821_0	US Illegal/Scheduled Drug (Schedule 4)=Temazepam FDA Approved Drug=TEMAZEPAM	CN1c2ccc(cc2C(=NC(C1=O)O)c3ccccc3)Cl	5391	D00370	5198	DB00231		PA451608	hydroxydiazepam<>6 crisonar<>6 euhypnos<>6 methyloxazepam<>6 levanxol<>6 oxydiazepam<>6 levanxene<>6 signopam<>6 temazepam<>6 restoril<>6 perdorm<>4 remestan<>4 gelthix<>4 normison<>4 novo-temazepam<>4 euipnos<>4 n-methyloxazepam<>4 mabertin<>4 apo-temazepam<>4 temaz<>4 levanzene<>4 cerepax<>4 212-688-1[einecs]<>2 pronervon t<>2 restoril[wiki]<>2 normitab<>2 7-chlor-3-hydroxy-1-methyl-5-phenyl-1 …	ARDP0006.cdx	0.829	0.605	0.224
SW01964_2	China Approved Name=ketotifen Indian Approved Name=ketotifen FDA Approved Drug=KETOTIFEN FUMARATE	C[NH+]1CCC(=C2c3ccccc3CC(=O)c4c2ccs4)CC1	5282408 3827	D01332	4445563 3695	DB00920		PA450152	ketotifen fumarate<>10 zaditen<>8 ketotifeno [inn-spanish]<>5 ketotifenum [inn-latin]<>5 ketotifen<>5 ketotifene [inn-french]<>5 ketotifene fumarate<>5 zaditor<>5 4 9-dihydro-4-(1-methylpiperidin-4-ylidene)-10h-benzo[4 5]cyclohepta[1 2-b]thiophene-10-one fumarate<>3 zaditor[wiki]<>3 34580-14-8[rn]<>3 252-100-0[einecs]<>3 hspde8b<>3 34580-13-7[rn]<>3 4-(1-methyl-piperidin-4-ylidene)-4 9-dihydro-1-…	ARDP0006.cdx	0.828	0.651	0.177
SW01821_0	US Illegal/Scheduled Drug (Schedule 4)=Temazepam FDA Approved Drug=TEMAZEPAM	CN1c2ccc(cc2C(=NC(C1=O)O)c3ccccc3)Cl	5391	D00370	5198	DB00231		PA451608	hydroxydiazepam<>6 crisonar<>6 euhypnos<>6 methyloxazepam<>6 levanxol<>6 oxydiazepam<>6 levanxene<>6 signopam<>6 temazepam<>6 restoril<>6 perdorm<>4 remestan<>4 gelthix<>4 normison<>4 novo-temazepam<>4 euipnos<>4 n-methyloxazepam<>4 mabertin<>4 apo-temazepam<>4 temaz<>4 levanzene<>4 cerepax<>4 212-688-1[einecs]<>2 pronervon t<>2 restoril[wiki]<>2 normitab<>2 7-chlor-3-hydroxy-1-methyl-5-phenyl-1 …	ARDP0006.cdx	0.828	0.604	0.224
SW02130_7	China Approved Name=gliclazide Indian Approved Name=gliclazide Australia Approved Name=GLICLAZIDE	Cc1ccc(cc1)S(=O)(=O)[N-]C(=O)N[NH+]2CC3CCCC3C2	3475	D01599	3356	DB01120	CHEBI:31654	PA10892	glimicron<>12 gliclazide<>9 nordialex<>9 diamicron<>6 1-(hexahydrocyclopenta(c)pyrrol-2(1h)-yl)-3-(p-tolylsulfonyl)urea<>6 gliclazidum [inn-latin]<>6 n-(4-methylbenzenesulfonyl)-n'-(3-azabicyclo(3.3.0)oct-3-yl)urea<>6 gliclazida [inn-spanish]<>6 1-(3-azabicyclo(3.3.0)oct-3-yl)-3-(p-tolylsulfonyl)urea<>6 [(3-azabicyclo[3.3.0]oct-3-yl)amino]-n-[(4-methylphenyl)sulfonyl]carboxamide<>3 21187-98-4[rn]…	ARDP0006.cdx	0.828	0.619	0.209
SW03342_0	China Approved Name=tetracycline Indian Approved Name=tetracycline hcl;tetracycline WHO Essential Medicine=tetracycline Australia Approved Name=TETRACYCLINE FDA Approved Drug=TETRACYCLINE;TETRACYCLINE HYDROCHLORIDE;TETRACYCLINE PHOSPHATE COMPLEX	C[C@]1(c2cccc(c2C(=O)C3=C([C@]4([C@@H](C[C@@H]31)[C@@H](C(=C(C4=O)C(=O)N)[O-])[NH+](C)C)O)[O-])[O-])O	24847745	D00201	10257122 10482118 24831305	DB00759	CHEBI:27902		tetracycline<>18 tetracyn<>13 cyclopar<>13 panmycin<>13 sumycin<>13 tetrex<>12 liquamycin<>11 deschlorobiomycin<>11 anhydrotetracycline<>11 democracin<>11 abramycin<>11 tetradecin<>11 tetrabon<>11 tsiklomitsin<>11 abricycline<>11 agromicina<>11 polycycline<>11 criseociclina<>11 bio-tetra<>11 omegamycin<>11 purocyclina<>11 ambramycin<>11 tetracycline hcl<>8 cefracycline<>8 topicycline<>8 tetrachel…	ARDP0006.cdx	0.828	0.629	0.199
SW00514	NPC Approved Name=cantabiline	Cc1cc(=O)oc2c1ccc(c2)O	5280567	D00170	4444190	DB07118	CHEBI:17224		<>2 mendiaxon<>2 4-methylumbelliferone<>2 7-hydroxy-4-methylcoumarin<>2 coumarin 4<>2 imecromone<>2 cholestil<>2 hymecromone<>2 cantabiline<>2 4-methyl-7-hydroxycoumarin<>2 7-hydroxy-4-methyl-2h-1-benzopyren-2-one<>1 7-hydroxy-4-methyl-2h-chromen-2-on[acd/iupac name]<>1 b-methylumbelliferone<>1 cholonerton<>1 eurogale<>1 4-methyl-umbelliferone<>1 7-hydroxy-4-methyl-2-oxo-2h-chromene<>1 7-hydroxy-…	ARDP0006.cdx	0.828	0.608	0.22
SW01547_0	US Illegal/Scheduled Drug (Schedule 4)=Nitrazepam Indian Approved Name=nitrazepam	c1ccc(cc1)C2=NCC(=O)Nc3c2cc(cc3)[N+](=O)[O-]	4506	D00531	4350	DB01595		PA10242	nitrazepam<>8 benzalin<>8 remnos<>6 dumolid<>6 neuchlonic<>6 epibenzalin<>6 calsmin<>6 apodorm<>6 imeson<>6 nitrazadon<>4 pelson<>4 paxisyn<>4 somitran<>4 relact<>4 7-nitro-1 3-dihydro-5-phenyl-2h-1 4-benzodiazepin-2-one<>4 hipnax<>4 calsamin<>4 radedorm<>4 1 3-dihydro-7-nitro-5-phenyl-2h-1 4-benzodiazepin-2-one<>4 la 1 (van)<>4 nitrempax<>4 dormin-5<>4 nelmat<>4 magadon<>4 mogadan<>4 1 3-dihydro…	ARDP0006.cdx	0.828	0.684	0.143
SW01529_9	NPC Approved Name=sulfamethoxypyridazine	COc1ccc(nn1)[N-]S(=O)(=O)c2ccc(cc2)N	5330	D02439	5139		CHEBI:102516		sulfapyridazine<>2 sulfalex<>2 sulfamethoxypyridazine<>2 lederkyn<>2 sulphamethoxypyridazine<>2 midicel<>2 sulfametoxipiridazine<>2 longin<>2 3-sulfa-6-methoxypyridazine<>2 4-amino-n-[6-(methyloxy)pyridazin-3-yl]benzenesulfonamide<>1 3-methoxy-6-sulfanylamidopyridazine<>1 4-amino-n-(6-methoxypyridazin-3-yl)benzenesulfonamide<>1 retasulfin<>1 6-methoxy-3-pyridazinylsulfanilamide<>1 sulfdurazin<>1 …	ARDP0006.cdx	0.828	0.513	0.315
SW01774_8	NPC Approved Name=zaltoprofen;zaltoprofen	CC(c1ccc2c(c1)CC(=O)c3ccccc3S2)C(=O)[O-]	5720	D01547	5518				zaltoprofen<>4 peon<>4 soleton<>2 cn-100<>2 89482-00-8[rn]<>2 zaltoprofenum[latin]<>2 2-(10-oxo-11h-benzo[3 4-f]benzo[b]thiepan-2-yl)propanoic acid<>2 cn 100<>2 2-(10-oxo-10 11-dihydrodibenzo[b f]thiepin-2-yl)propanoic acid[acd/iupac name]<>2 zaltoprofen (unspecified)<>2 zaltoprofeno[spanish]<>2 89482-00-8<>2 277-973-5[einecs]<>2 74711-43-6[rn]<>2 zaltoprofene[french]<>2 74711-43-6<>2 10<>2 peon …	ARDP0006.cdx	0.827	0.606	0.221
SW01284_3	NPC Approved Name=acadesine	c1nc(c(n1[C@H]2[C@@H]([C@@H]([C@H](O2)CO)O)O)N)C(=O)N	17513	D02742	16560				acadesine<>3 aica-riboside<>2 aic-riboside<>2 gp-1-110<>2 aicar<>2 protara<>1 5-amino-1-[(2r 3r 4s 5r)-3 4-dihydroxy-5-(hydroxymethyl)oxolan-2-yl]-1h-imidazole-4-carboxamide<>1 acadesina[spanish]<>1 aica riboside<>1 5-amino-4-imidazolecarboxamide ribonucleoside<>1 gp 1-110<>1 acadesine[wiki][inn][ban][usan]<>1 2627-69-2[rn]<>1 5-aminoimidazole-4-carboxamide ribonucleoside<>1 220-097-5[einecs]<>1 …	ARDP0006.cdx	0.827	0.634	0.193
SW01037_2	NPC Approved Name=riemser brand of meptazinol hydrochloride	CCC1(CCCC[NH+](C1)C)c2cccc(c2)O	65483	D04924	58932				meptazinol hydrochloride<>3 3-(3-ethylhexahydro-1-methyl-1h-azepin-3-yl)phenol hydrochloride<>2 meptazinol hcl<>2 3-(3-ethyl-1-methylazepan-3-yl)phenol hydrochloride (1:1)<>1 3-(3-ethyl-1-methylperhydroazepin-3-yl)phenol hydrochloride<>1 59263-76-2<>1 meptid<>1 il 22811<>1 [59263-76-2]<>1 phenol 3-(3-ethylhexahydro-1-methyl-1h-azepin-3-yl)- hydrochloride (1:1)<>1 59263-76-2[rn]<>1 phenol 3-(3-eth…	ARDP0006.cdx	0.827	0.586	0.241
SW01236	Indian Approved Name=triamterene FDA Approved Drug=TRIAMTERENE	c1ccc(cc1)c2c(nc3c(n2)c(nc(n3)N)N)N	5546	D00386	5345			PA451752	triampur<>4 ademin<>4 dyrenium<>4 dytac<>4 pterophene<>4 triamterene<>4 taturil<>4 pterofen<>4 jatropur<>4 noridil<>4 6-phenyl-2 4 7-triaminopteridine<>2 hidiurese<>2 dytac;<>2 triamterene[wiki]<>2 2 4 7-triamino-6-phenylteridine<>2 6-phenylpteridine-2 4 7-triamine<>2 nephral<>2 dyrenium[wiki]<>2 renezide<>2 d014223<>2 sk-8542<>2 jenateren<>2 turfa<>2 triamthiazid<>2 sk&f-8542;<>2 6-phenyl-pterid…	ARDP0006.cdx	0.826	0.624	0.203
SW01502_8	NPC Approved Name=sulfisomidine	Cc1cc(nc(n1)C)[N-]S(=O)(=O)c2ccc(cc2)N	5343	D01526	5150		CHEBI:32166		sulfisomidine<>3 sulfaisodimidinum<>2 sulfisomidin<>2 sulfasomidine<>2 sulfamethin<>2 sulfaisodimidine<>2 sulphasomidine<>2 sulfadimetine<>2 sulfaisomidine<>2 einecs 208-204-3<>1 domain<>1 6-(p-aminobenzenesulfonamido)-2 4-dimethylpyrimidine<>1 sulfasodimidine<>1 sulfanilamide n(sup 1)-(2 6-dimethyl-4-pyrimidinyl)-<>1 solfisomidina; sulfaisodimidinum<>1 6-sulfanilamido-2 4-dimethylpyrimidine<>1 5…	ARDP0006.cdx	0.825	0.518	0.307
SW01601_0	FDA Approved Drug=PROMAZINE HYDROCHLORIDE	C[NH+](C)CCCN1c2ccccc2Sc3c1cccc3	5887	D00797	5676	DB00420	CHEBI:8460		sparine<>4 promazine hcl<>3 promazine monohydrochloride<>2 promwill<>2 talofen<>2 starazin<>2 liranol<>2 protactyl<>2 prazine<>2 promazine hydrochloride<>2 <>1 hydrogenchloriden n-dimethyl-3-(10h-phenothiazin-10-yl)propan-1-amine(1:1:1)<>1 berophen<>1 chlorderazin<>1 centractyl<>1 58-40-2[rn]<>1 sanopron<>1 phenothiazine<>1 chlorowodorek promazyny[polish]<>1 n-[3-(dimethylamino)propyl]phenothiazi…	ARDP0006.cdx	0.825	0.631	0.194
SW02894_7	FDA Approved Drug=CYCLOTHIAZIDE	c1c2c(cc(c1Cl)S(=O)(=O)N)S(=O)(=O)NC(N2)C3CC4CC3C=C4	2910	D01256	2807	DB00606	CHEBI:31448	PA449168	anhydron<>4 cyclothiazide<>4 doburil<>3 aquirel<>3 renazide<>3 valmiran<>3 fluidil<>3 ciclotiazide [dcit]<>3 <>1 2h-1 2 4-benzothiadiazine-7-sulfonamide 6-chloro-3 4-dihydro-3-(5-norbornen-2-yl)- 1 1-dioxide<>1 ec 4.2.1.1<>1 lilly 35 483<>1 [2259-96-3]<>1 3-bicyclo[2.2.1]hept-5-en-2-yl-6-chloro-3 4-dihydro-2h-1 2 4-benzothiadiazine-7-sulfonamide 1 1-dioxide<>1 2h-1 2 4-benzothiadiazine-7-sulfonam…	ARDP0006.cdx	0.825	0.636	0.189
SW02894_4	FDA Approved Drug=CYCLOTHIAZIDE	c1c2c(cc(c1Cl)S(=O)(=O)N)S(=O)(=O)NC(N2)C3CC4CC3C=C4	2910	D01256	2807	DB00606	CHEBI:31448	PA449168	anhydron<>4 cyclothiazide<>4 doburil<>3 aquirel<>3 renazide<>3 valmiran<>3 fluidil<>3 ciclotiazide [dcit]<>3 <>1 2h-1 2 4-benzothiadiazine-7-sulfonamide 6-chloro-3 4-dihydro-3-(5-norbornen-2-yl)- 1 1-dioxide<>1 ec 4.2.1.1<>1 lilly 35 483<>1 [2259-96-3]<>1 3-bicyclo[2.2.1]hept-5-en-2-yl-6-chloro-3 4-dihydro-2h-1 2 4-benzothiadiazine-7-sulfonamide 1 1-dioxide<>1 2h-1 2 4-benzothiadiazine-7-sulfonam…	ARDP0006.cdx	0.825	0.635	0.189
SW02317_4	Traditional Herbal Isolate=papaverine Indian Approved Name=papaverine hcl	COc1ccc(cc1OC)Cc2c3cc(c(cc3ccn2)OC)OC	4680	D07425	4518 5859	DB01113		PA164745550	papanerin<>5 papaverine<>5 papaverin<>5 cerespan<>5 papanerine<>5 robaxapap<>5 pavatym<>5 pavacot<>5 pavabid<>5 dilaves<>4 delapav<>4 cardoverina<>4 myobid<>4 dispamil<>4 pap h<>4 cardiospan<>4 forpavin<>4 vaso-pav<>4 alapav<>4 pavnell<>4 papaversan<>4 ro-papav<>4 drapavel<>4 papalease<>4 durapav<>4 paverolan<>4 paveron<>4 papital t.r.<>3 cerebid<>3 pavased<>3 papaverine monohydrochloride<>3 pava…	ARDP0006.cdx	0.825	0.601	0.224
SW02946_0	Indian Approved Name=cefetamet pivoxil hci;cefetamet	CC1=C(N2[C@@H]([C@@H](C2=O)NC(=O)/C(=N\OC)/c3csc(n3)N)SC1)C(=O)[O-]	5487888	D03424	4589562				cefetamet<>4 ly097964<>3 cefetametum [latin]<>2 cefetamet hydrochloride<>2 5-thia-1-azabicyclo(4.2.0)oct-2-ene-2-carboxylic acid<>2 65052-63-3<>2 cemt<>2 cefetametum<>2 cefetamet acid;cefetamet;deacetoxycefotaxime<>2 ac1nupyf<>2 cefetamet[wiki][inn][usan]<>1 (6r 7r)-7-(2-(2-amino-4-thiazolyl)glyoxylamido)-3-methyl-8-oxo-5-thia-1-azabicyclo(4.2.0)oct-2-ene-2-carboxylic acid 7(sup 2)-(z)-(o-methylo…	ARDP0006.cdx	0.825	0.593	0.231
SW02896_5	FDA Approved Drug=REGADENOSON	CNC(=O)c1cnn(c1)c2nc(c3c(n2)n(cn3)[C@H]4[C@@H]([C@@H]([C@H](O4)CO)O)O)N	219024	D05711	189859				regadenoson<>3 lexiscan<>2 2-[4-(methylcarbamoyl)-1h-pyrazol-1-yl]adenosine<>2 1-[6-amino-9-((2r 3r 4s 5r)-3 4-dihydroxy-5-hydroxymethyl-tetrahydro-furan-2-yl)-9h-purin-2-yl]-1h-pyrazole-4-carboxylic acidmethylamide<>1 cvt-3146<>1 cvt 3146;regadenoson;<>1 cvt 3146<>1 313348-27-5<>1 adenosine 2-[4-[(methylamino)carbonyl]-1h-pyrazol-1-yl]-<>1 313348-27-5[rn]<>1 rapiscan<>1 lexiscan (tn)<>1 regadeno…	ARDP0006.cdx	0.824	0.659	0.165
SW00310_0	Traditional Herbal Isolate=methyl-vanillin	COc1cc(ccc1O)C=O	1183	D00091	13860434				vanillin<>2 lioxin<>2 4-hydroxy-m-anisaldehyde<>2 vanilline<>2 4-hydroxy-3-methoxybenzaldehyde<>2 vanillic aldehyde<>2 vanillaldehyde<>2 p-vanillin<>2 zimco<>1 4-hydroxy-3-methoxy-benzaldehyde<>1 benzaldehyde 4-hydroxy-3-methoxy-<>1 vaniline<>1 472792[beilstein]<>1 3-methoxy-4-hydroxybenzaldehyde<>1 2080-75-3[rn]<>1 vanillin (natural)<>1 methyl vanillin<>1 204-465-2[einecs]<>1 p-hydroxy-m-methoxy…	ARDP0006.cdx	0.824	0.498	0.327
SW00989_8	China Approved Name=naproxen Indian Approved Name=naproxen Australia Approved Name=NAPROXEN FDA Approved Drug=NAPROXEN;NAPROXEN SODIUM	C[C@@H](c1ccc2cc(ccc2c1)OC)C(=O)[O-]	156391	D00118	137720		CHEBI:7476		naprosyn<>9 22204-53-1<>9 axer<>9 calosen<>9 (+)-naproxen<>9 (s)-naproxen<>9 d-naproxen<>9 equiproxen<>9 naproxen<>9 (s)-(+)-2-(6-methoxy-2-naphthyl)propionic acid; naproxen<>5 saritilron<>5 artagen<>5 lasers<>5 napxen<>5 naproxi 500<>5 naposin<>5 acusprain<>5 (+)-(s)-naproxen<>5 ec-naprosyn<>5 nalyxan<>5 congex<>5 244-838-7[einecs]<>5 naprosyn lle<>5 naprelan<>5 apronax<>5 naproxeno[spanish][inn…	ARDP0006.cdx	0.824	0.595	0.229
SW01668_2	Traditional Herbal Isolate=d-catechin;d-catechol	c1cc(c(cc1[C@@H]2[C@H](Cc3c(cc(cc3O2)O)O)O)O)O	9064	D00200	8711		CHEBI:15600		cianidanol<>6 catechinic acid<>4 (+)-catechin<>4 catechuic acid<>4 d-catechin<>4 (+)-cyanidanol<>4 biocatechin<>4 catergen<>4 cyanidanol<>4 (+)-cyanidol-3<>2 154-23-4[rn]<>2 2h-benzopyran-3 5 7-triol 2-(3 4-dihydroxyphenyl)-3 4-dihydro- (2r 3s)-<>2 (+)-catechol<>2 205-825-1[einecs]<>2 7295-85-4[rn]<>2 (3s 2r)-2-(3 4-dihydroxyphenyl)chromane-3 5 7-triol<>2 teafuran 30a<>2 trans-2-(3 4-dihydroxyphe…	ARDP0006.cdx	0.824	0.637	0.187
SW00691_3	NPC Approved Name=fasoracetam	C1CCN(CC1)C(=O)[C@H]2CCC(=O)N2	198695	C13311	171980				ns 105 (pharmaceutical)<>2 (r)-1-((5-oxo-2-pyrrolidinyl)carbonyl)piperidine<>2 n-(5-oxo-d-prolyl)piperidine<>2 piperidine<>1 2-pyrrolidinone 5-(1-piperidinylcarbonyl)- (5r)-<>1 ncgc00182992-01<>1 fasoracetam [inn]<>1 110958-19-5<>1 unii-42o8uf5cjb<>1 piperidine 1-((5-oxo-2-pyrrolidinyl)carbonyl)- (r)-<>1 (5r)-5-(piperidin-1-ylcarbonyl)pyrrolidin-2-one<>1 surecn194770<>1 fasoracetam[wiki][inn]<>1 …	ARDP0006.cdx	0.824	0.626	0.197
SW01180_2	NPC Approved Name=enoximonum	Cc1c([nH]c(=O)[nH]1)C(=O)c2ccc(cc2)SC	53708	D04004	48492	DB04880		PA164768794	enoximone<>4 perfan<>4 perfane<>2 fenoximone<>2 1 3-dihydro-4-methyl-5-[4-methylthiobenzoyl]-2h-imidazol-2-one<>1 <>1 cyclic gmp-inhibited phosphodiesterase a<>1 enoximone[wiki][usan]<>1 77671-31-9<>1 2h-imidazol-2-one 1 3-dihydro-4-methyl-5-(4-(methylthio)benzoyl)-<>1 mdl 17 043<>1 1 3-dihydro-4-methyl-5-(4-methylthiobenzoyl)-2h-imidazol-2-one<>1 enoximona[spanish]<>1 (enoximone)4-methyl-5-(4-me…	ARDP0006.cdx	0.824	0.608	0.216
SW02042_8	US Illegal/Scheduled Drug (Schedule 4)=Bromazepam	c1ccnc(c1)C2=NCC(=O)Nc3c2cc(cc3)Br	2441	D01245	2347	DB01558		PA10035	lectopam<>4 lexaurin<>3 compedium<>3 durazanil<>3 bromazepam<>3 lekotam<>3 lexilium<>3 7-bromo-5-(2-pyridyl)-3h-1 4-benzodiaxepin-2(1h)-one<>2 creosedin<>2 7-bromo-5-(2-pyridyl)-3h-1 4-benzodiazepin-2(1h)-one<>2 ultramidol<>2 calmepam<>2 normoc<>2 lexotanil<>2 lexomil<>2 <>1 2h-1 4-benzodiazepin-2-one 7-bromo-1 3-dihydro-5-(2-pyridyl)-<>1 lexotan<>1 gen-bromazepam<>1 2h-1 4-benzodiazepin-2-one 7-…	ARDP0006.cdx	0.824	0.652	0.171
SW01443	China Approved Name=estradiol valerate WHO Essential Medicine=estradiol cypionate Indian Approved Name=estradiol;17 beta oestradiol;oestradiol Traditional Herbal Isolate=beta-sitostero;beta-terpethein;beta-solanigrine;beta-citosterol;beta-bargamotene;alpha-caryophylline;alpha-globuline;alpha-paristyphnin;alpha-phenylethylisothiocyante;alpha-taralin;alpha-trevilline;beta-amirine;beta-caryophylline…	C[C@]12CC[C@@H]3c4ccc(cc4CC[C@H]3[C@@H]1CC[C@@H]2O)O	5757 68579 154274	D03228 D00105	5554 61849	DB00103 DB00783	CHEBI:16469	PA449503	estradiol<>114 estrace<>84 dihydrotheelin<>82 progynon<>82 dihydroxyestrin<>82 estrasorb<>82 diogynets<>82 dihydrofolliculin<>82 divigel<>81 innofem<>81 vagifem<>57 oestradiol<>57 beta-estradiol<>57 climara<>56 vivelle<>56 estraderm<>56 estrogel<>56 estring<>56 zumenon<>54 trocosone<>54 nordicol<>54 vivelle-dot<>54 ovastevol<>54 corpagen<>54 ovahormon<>54 altrad<>54 ginosedol<>54 estreva<>54 ovas…	ARDP0006.cdx	0.823	0.599	0.224
SW01717_8	NPC Approved Name=sulfametomidine	Cc1nc(cc(n1)OC)[N-]S(=O)(=O)c2ccc(cc2)N	20482852	D02450	18460				sulfametomidine<>2 2-methyl-4-methoxy-6-sulfanilamidopyrimidine<>1 d02450<>1 sulfametomidine [inn:dcf][inn]<>1 5-25-13-00006 (beilstein handbook reference)[beilstein]<>1 surecn11123046<>1 n1-(6-methoxy-2-methyl-4-pyrimidinyl)sulfanilamid<>1 sulfametomidina[spanish][inn]<>1 duroprocin<>1 tanasul<>1 4-sulfanilamido-2-methyl-6-methoxypyrimidine<>1 sulfametomidine [dcf:inn][inn]<>1 4-(p-aminobenzenes…	ARDP0006.cdx	0.823	0.533	0.29
SW00891_8	NPC Approved Name=aniracetam	COc1ccc(cc1)C(=O)N2CCCC2=O	2196	D01883	2111	DB04599	CHEBI:47943		sarpul<>3 draganon<>3 aniracetam<>3 1-p-anisoyl-2-pyrrolidinone<>3 ampamet<>3 ro 13-5057<>2 1-(4-methoxybenzoyl)pyrrolidin-2-one<>2 aniracetam [usan:inn:jan][inn][jan][usan]<>1 aniracetam (jan/usan)[jan][usan]<>1 ampamet;<>1 1-(4-methoxybenzoyl)-2-pyrrolidinone<>1 c036466<>1 <>1 1-anisoyl-2-pyrrolidinone<>1 ampa-selective glutamate receptor 3<>1 1-[(4-methoxyphenyl)carbonyl]pyrrolidin-2-one<>1 1-…	ARDP0006.cdx	0.823	0.597	0.225
SW01605_1	FDA Approved Drug=FOSPROPOFOL DISODIUM	CC(C)c1cccc(c1OCOP(=O)([O-])[O-])C(C)C	3038497	D04257	2302061	DB06716		PA165958389	fospropofol disodium<>3 lusedra<>3 <>2 aquavan<>2 methanol (2 6-bis(1-methylethyl)phenoxy)- dihydrogenphosphate disodium salt<>1 aquavan injection<>1 sodium channel protein brain ii subunit alpha<>1 aquavan (tn)<>1 gpi-15715<>1 pq-1002<>1 fospropofol<>1 voltage-gated sodium channel subunit alpha nav1.2<>1 phosphoric acid 2 6-diisopropylphenoxymethylmonoesterdisodiumsalt<>1 258516-87-9<>1 lusedra …	ARDP0006.cdx	0.823	0.683	0.14
SW02542_2	Indian Approved Name=calcium glubionate	C([C@@H]1[C@@H]([C@@H]([C@H]([C@@H](O1)O[C@H]([C@@H](CO)O)[C@@H]([C@H](C(=O)[O-])O)O)O)O)O)O	6093269	D03294					calcium glubionate (usp/inn)<>1 calcium glubionate<>1 ac1o1bmu<>1 akos015896806<>1 calcium; (2r<>1 neo-calglucon<>1 neo-calglucon (tn)<>1 d03294<>1 i07-0106<>1 12569-38-9<>1 ac1l19bi<>1	ARDP0006.cdx	0.822	0.609	0.213
SW03034_5	Indian Approved Name=nebivolol FDA Approved Drug=NEBIVOLOL HYDROCHLORIDE	c1cc2c(cc1F)CCC(O2)C(C[NH2+]CC(C3CCc4cc(ccc4O3)F)O)O	71301 9933004	D05127	64421	DB04861	CHEBI:64019		nebivolol<>8 nebilong<>4 nebilet<>4 nebicard-5<>4 nubeta<>4 nebivololum [latin]<>4 lobivon<>4 bystolic<>4 nebipill<>4 nodon<>2 nebivololum<>2 pi-21858<>2 9920-09-6[rn]<>2 1 1'-[bis(6-fluoro-3 4-dihydro-2h-1-benzopyran-2-yl)]-2 2'-iminodiethanol<>2 r65 824<>2 2 2'-iminobis[1-(6-fluoro-3 4-dihydro-2h-chromen-2-yl)ethanol][acd/iupac name]<>2 nebivololum[latin]<>2 nebilet[wiki]<>2 dl-nebivolol<>2 1 1…	ARDP0006.cdx	0.822	0.598	0.224
SW01538_2	NPC Approved Name=flufenamic acid	c1ccc(c(c1)C(=O)[O-])Nc2cccc(c2)C(F)(F)F	3371	D01581	3254	DB02266	CHEBI:42638		flufenamic acid<>3 <>2 nichisedan<>2 arlef<>2 achless<>2 plostene<>2 fluphenamic acid<>2 fullsafe<>2 lanceat<>2 flufacid<>2 paraflu<>2 etofenamate imp. a (ep)<>1 530-78-9<>1 2-[(3-trifluromethyl)phenyl]aminobenzoic acid<>1 ristogen<>1 parlif<>1 cn-27 554<>1 2-[[3-(trifluoromethyl)phenyl]-amino]benzoic acid<>1 2-[3-(trifluoromethyl)anilino]benzoic acid<>1 acide flufenamique[french][inn]<>1 530-78-…	ARDP0006.cdx	0.822	0.576	0.245
SW01406_4	FDA Approved Drug=SULFAMETHIZOLE	Cc1nnc(s1)[N-]S(=O)(=O)c2ccc(cc2)N	5328	D00870	5137	DB00576	CHEBI:9331	PA164781307	thiosulfil<>4 proklar<>3 ayerlucil<>3 sulfamethizol<>3 rufol<>3 sulfamethizole<>3 methazol<>3 sulphamethizole<>3 urodiaton<>2 solfametizolo [dcit]<>2 <>2 thiosulfil forte<>2 sulphamethyltiadiazole<>2 salimol<>2 sulfstat<>2 sulfurine<>2 lucosil<>2 sulfamethylthiadiazole<>2 sulfa gram<>2 thidicur<>2 uroz<>2 renasul<>2 sulfapyelon<>2 sulfamethazole<>2 urolucosil<>2 microsul<>2 sulfamethiazole<>2 uro…	ARDP0006.cdx	0.822	0.508	0.314
SW01297_9	Australia Approved Name=TIAPROFENIC ACID	CC(c1ccc(s1)C(=O)c2ccccc2)C(=O)[O-]	5468	D01325		DB01600	CHEBI:32221	PA164764503	surgam<>3 tiaprofenic acid<>3 2-(5-benzyl-2-thienyl)propionsaeure<>2 tiaprofensaeure<>2 acide tiaprofenique [inn-french]<>2 dom-tiaprofenic<>2 5-benzoyl-alpha-methyl-2-thiopheneacetic acid<>2 <>1 acido tiaprofenico [inn-spanish]<>1 nu-tiaprofenic<>1 acide tiaprofenique<>1 acidum tiaprofenicum [inn-latin]<>1 prostaglandin-endoperoxide synthase 1<>1 acido tiaprofenico<>1 phs 1<>1 prostaglandin g/h …	ARDP0006.cdx	0.822	0.59	0.231
SW01287_4	NPC Approved Name=acetomenaphtone	Cc1cc(c2ccccc2c1OC(=O)C)OC(=O)C	11310	D01676	10835				kapathrom<>2 menadiol diacetate<>2 pafavit<>2 acetomenaphtone<>2 vitamin k diacetate<>2 acetomenaphthone<>2 kapilin<>2 adaprin<>2 vitamin k4<>2 kayvite<>2 4-06-00-06581[beilstein]<>1 4-06-00-06581 (beilstein handbook reference)[beilstein]<>1 davitamon-k-oral<>1 kappaxan (van)<>1 vitavel k<>1 573-20-6[rn]<>1 kapilon<>1 2-methylnaphthalene-1 4-diyl diacetate<>1 davitamon-k<>1 kativ powder<>1 1 4-na…	ARDP0006.cdx	0.821	0.627	0.194
SW02706_5	FDA Approved Drug=ISRADIPINE	CC1=C(C(C(=C(N1)C)C(=O)OC(C)C)c2cccc3c2non3)C(=O)OC	3784	D00349	3652	DB00270		PA450131	dynacirc<>4 isradipine<>3 isradipin<>3 esradin<>3 clivoten<>3 prescal<>3 isrodipine<>3 dynacirc cr<>3 lomir<>3 rebriden<>2 dynacrine<>2 dynacire cr<>2 isradipinum [latin]<>2 dynacire<>2 <>1 pn 205-034<>1 4-(4-benzofurazanyl)-1 -4-dihydro-2 6-dimethyl-3 5-pyridinedicarboxylicacid methyl 1-methhylethylester<>1 dynacirc;prescal;pn-200-110;clivoten;esradin;dynacirc<>1 4-(4-benzofurazanyl)-1 -4-dihydr…	ARDP0006.cdx	0.821	0.657	0.164
SW02894_4	FDA Approved Drug=CYCLOTHIAZIDE	c1c2c(cc(c1Cl)S(=O)(=O)N)S(=O)(=O)NC(N2)C3CC4CC3C=C4	2910	D01256	2807	DB00606	CHEBI:31448	PA449168	anhydron<>4 cyclothiazide<>4 doburil<>3 aquirel<>3 renazide<>3 valmiran<>3 fluidil<>3 ciclotiazide [dcit]<>3 <>1 2h-1 2 4-benzothiadiazine-7-sulfonamide 6-chloro-3 4-dihydro-3-(5-norbornen-2-yl)- 1 1-dioxide<>1 ec 4.2.1.1<>1 lilly 35 483<>1 [2259-96-3]<>1 3-bicyclo[2.2.1]hept-5-en-2-yl-6-chloro-3 4-dihydro-2h-1 2 4-benzothiadiazine-7-sulfonamide 1 1-dioxide<>1 2h-1 2 4-benzothiadiazine-7-sulfonam…	ARDP0006.cdx	0.821	0.632	0.189
SW02348_6	NPC Approved Name=terguride	CCN(CC)C(=O)N[C@H]1C[C@@H]2c3cccc4c3c(c[nH]4)C[C@H]2[NH+](C1)C	443951	D01348	392004				teluron<>3 37686-84-3<>2 trans-dihydrolisuride<>2 terguride<>2 transdihydrolisuride<>2 teluron (tn)<>2 mysalfon<>1 n-(d-6-methyl-8-isoergolin-1-yl)-n' n'-diethylurea<>1 9 10a-dihydrolisuride<>1 tdhl<>1 tergurid<>1 37686-85-4[rn]<>1 9 10-transdihydrolisuride<>1 253-624-2[einecs]<>1 dironyl<>1 37686-84-3[rn]<>1 s(+)-terguride (5r<>1 6-methyl-8a-(diethylcarbamoylamino)ergoline<>1 terguride[inn]<>1 3…	ARDP0006.cdx	0.821	0.632	0.188
SW01488_2	Indian Approved Name=physostigmine salicylate Australia Approved Name=PHYSOSTIGMINE SALICYLATE	C[C@@]12CC[NH+]([C@@H]1N(c3c2cc(cc3)OC(=O)NC)C)C	657348	D02418	5771	DB00981	CHEBI:48883		physostigmine salicylate<>6 antilirium<>6 antilirium (tn)<>4 eserine salicylate<>4 isopto eserine<>4 eserine sulfate<>2 57-64-7 57-47-6 [physostigmine]<>2 57-47-6[rn]<>2 200-343-8[einecs]<>2 ac1lcwea<>2 11033-04-8[rn]<>2 esromiotin<>2 kbioss_000703<>2 physostigmine salicylate [usan:jan][jan][usan]<>2 (3as 8ar)-1 3a 8-trimethyl-5-(methylcarbamoyloxy)-1 2 3 3a 8 8a-hexahydropyrrolo[2 3-b]indolium s…	ARDP0006.cdx	0.82	0.635	0.185
SW00613_1	Indian Approved Name=amrinone FDA Approved Drug=INAMRINONE LACTATE	c1cnccc1c2cc(c(=O)[nH]c2)N	3698	D00231	3570	DB01427		PA164746803	amrinone<>8 amcoral<>8 cartonic<>6 wincoram<>6 inamrinone<>6 cordemcura<>6 amrinona [inn-spanish]<>4 amrinonum [inn-latin]<>4 inocor<>4 5-amino-3 4'-bipyridin-6(1h)-one[acd/iupac name]<>2 amrinone [usan:ban:inn][inn][usan]<>2 amirinone<>2 5-amino-[3 4'-bipyridin]-6(1h)-one<>2 262-390-0[einecs]<>2 5-amino-(3 4'-bipyridin)-6(1h)-one<>2 inamrinone;inocor<>2 [3 4'-bipyridin]-6-ol 5-amino-<>2 awd 08-2…	ARDP0006.cdx	0.82	0.623	0.197
SW01721_1	FDA Approved Drug=CARTEOLOL HYDROCHLORIDE	CC(C)(C)[NH2+]CC(COc1cccc2c1CCC(=O)N2)O	2583	D00599	36671	DB00521	CHEBI:3437	PA164768736	carteolol hcl<>3 ocupress<>3 carteolol hydrochloride<>3 endak hydrochloride<>2 carteolol<>2 carteololum [inn-latin]<>2 cartrol<>2 <>1 beta-1 adrenoreceptor<>1 endak mite<>1 5-(3-(tert-butylamino)-2-hydroxypropoxy)-3 4-dihydrocarbostyrilmonohydrochloride<>1 n-tert-butyl-2-hydroxy-3-[(2-oxo-1 2 3 4-tetrahydroquinolin-5-yl)oxy]propan-1-aminium chloride<>1 chebi:3437<>1 5-(3-((tert-butyl)amino)-2-hyd…	ARDP0006.cdx	0.82	0.663	0.157
SW02068_6	NPC Approved Name=tocamphylum	Cc1ccc(cc1)C(C)OC(=O)C2(CCC(C2(C)C)C(=O)[O-])C	21853	D01640	20539				tocamphyl<>3 biliphorine<>2 hepatoxane<>2 syncuma<>2 licarbin<>2 gallogen (choleretic)<>2 hepasynthyl<>2 synthobilin<>2 biliphorin<>2 lymethol<>2 227-081-7[einecs]<>1 tocamphyl [usan:inn][inn][usan]<>1 methyl p-tolylcarbinol camphorate diethanolamine salt<>1 1 2 2-trimethyl-1 3-cyclopentanedicarboxylicacid 1-[1-(4-methylphenyl)ethyl] ester compdwith 2 2'-iminobis[ethanol](1:1)<>1 tocanfil[spanish…	ARDP0006.cdx	0.82	0.581	0.239
SW01840_1	Indian Approved Name=isoxsuprine hcl	CC(COc1ccccc1)[NH2+]C(C)C(c2ccc(cc2)O)O	11368	D01748	10890				isoxsuprine hydrochloride<>3 isoxsuprin hydrochloride<>2 duvadilan<>2 vasodilan<>2 579-56-6[rn]<>1 isoxsuprine hcl<>1 vasotran<>1 suprilent<>1 1-(4-hydroxyphenyl)-2-[(1-methyl-2-phenoxyethyl)amino]propan-1-ol chloride<>1 vasoplex<>1 isolait<>1 norephedrine p-hydroxy-n-(1-methyl-2-phenoxyethyl)- hydrochloride<>1 4-{1-hydroxy-2-[(1-methyl-2-phenoxyethyl)amino]propyl}benzololhydrochlorid<>1 isoxsupr…	ARDP0006.cdx	0.82	0.634	0.186
SW02099_2	China Approved Name=chlorpromazine;chlorpromazine hydrochloride WHO Essential Medicine=chlorpromazine Indian Approved Name=chlorpromazine FDA Approved Drug=CHLORPROMAZINE;CHLORPROMAZINE HYDROCHLORIDE	C[NH+](C)CCCN1c2ccccc2Sc3c1cc(cc3)Cl	2726 6240	D00270 D00789	2625 6004	DB00477	CHEBI:3647 CHEBI:3649	PA448964	chlorpromazine<>16 thorazine spansule<>11 largactil oral drops<>11 novo-chlorpromazine<>11 largactil liquid<>11 megaphen<>11 propaphenin<>11 chlorderazin<>10 aminazine<>10 fenactil<>10 thorazine<>10 chloropromazine<>10 contomin<>10 chlorpromazine hydrochloride<>9 intensol<>6 chlorpromanyl (discontinued)<>6 torazina<>6 plegomazin<>6 3-(2-chloro-10h-phenothiazin-10-yl)-n n-dimethylpropan-1-aminehyd…	ARDP0006.cdx	0.819	0.626	0.194
SW02574_6	Indian Approved Name=nitrendipine	CCOC(=O)C1=C(NC(=C(C1c2cccc(c2)[N+](=O)[O-])C(=O)OC)C)C	4507	D00629	4351	DB01054		PA146096020	nitrendipine<>5 baypress<>4 nitrendipin<>3 bylotensin<>3 nidrel<>3 bayotensin<>3 nitrepin<>2 39562-70-4<>2 deiten<>2 baylotensin<>2 gericin<>1 nitrendimerck<>1 3 5-pyridinedicarboxylic acid 1 4-dihydro-2 6-dimethyl-4-(3-nitrophenyl)- ethylmethyl ester<>1 <>1 d009568<>1 nitrendipinum[latin]<>1 3-ethyl 5-methyl 2 6-dimethyl-4-(3-nitrophenyl)-1 4-dihydropyridine-3 5-dicarboxylate<>1 nitrendipin cora…	ARDP0006.cdx	0.819	0.637	0.182
SW03034_1	Indian Approved Name=nebivolol FDA Approved Drug=NEBIVOLOL HYDROCHLORIDE	c1cc2c(cc1F)CCC(O2)C(C[NH2+]CC(C3CCc4cc(ccc4O3)F)O)O	71301 9933004	D05127	64421	DB04861	CHEBI:64019		nebivolol<>8 nebilong<>4 nebilet<>4 nebicard-5<>4 nubeta<>4 nebivololum [latin]<>4 lobivon<>4 bystolic<>4 nebipill<>4 nodon<>2 nebivololum<>2 pi-21858<>2 9920-09-6[rn]<>2 1 1'-[bis(6-fluoro-3 4-dihydro-2h-1-benzopyran-2-yl)]-2 2'-iminodiethanol<>2 r65 824<>2 2 2'-iminobis[1-(6-fluoro-3 4-dihydro-2h-chromen-2-yl)ethanol][acd/iupac name]<>2 nebivololum[latin]<>2 nebilet[wiki]<>2 dl-nebivolol<>2 1 1…	ARDP0006.cdx	0.819	0.566	0.253
SW01526_8	Indian Approved Name=bifidobacterium longum	COc1c(nccn1)[N-]S(=O)(=O)c2ccc(cc2)N	9047	D01216	8695	DB00664		PA164747038	sulfamethopyrazine<>4 kelfizina<>4 dalysep<>3 sulfalen<>3 sulfalene<>3 kelfizin<>3 kelfizine<>3 sulfamethoxypyrazine<>3 polycidal<>3 <>2 longum<>2 kelfizine w<>2 sulfapyrazinemethoxine<>2 smp<>2 solfametopirazina [dcit]<>2 sulfamethoxysuccinate<>2 smp2<>2 farmitalia 204/122<>2 sulfapyrazinemethoxyne<>2 sulfametoxypyridazin<>2 sulfapyrazinemethoxyine<>2 sulfametopyrazine<>2 sulfalenum[latin]<>1 5-…	ARDP0006.cdx	0.819	0.497	0.323
SW01297_9	Australia Approved Name=TIAPROFENIC ACID	CC(c1ccc(s1)C(=O)c2ccccc2)C(=O)[O-]	5468	D01325		DB01600	CHEBI:32221	PA164764503	surgam<>3 tiaprofenic acid<>3 2-(5-benzyl-2-thienyl)propionsaeure<>2 tiaprofensaeure<>2 acide tiaprofenique [inn-french]<>2 dom-tiaprofenic<>2 5-benzoyl-alpha-methyl-2-thiopheneacetic acid<>2 <>1 acido tiaprofenico [inn-spanish]<>1 nu-tiaprofenic<>1 acide tiaprofenique<>1 acidum tiaprofenicum [inn-latin]<>1 prostaglandin-endoperoxide synthase 1<>1 acido tiaprofenico<>1 phs 1<>1 prostaglandin g/h …	ARDP0006.cdx	0.819	0.589	0.23
SW03034_1	Indian Approved Name=nebivolol FDA Approved Drug=NEBIVOLOL HYDROCHLORIDE	c1cc2c(cc1F)CCC(O2)C(C[NH2+]CC(C3CCc4cc(ccc4O3)F)O)O	71301 9933004	D05127	64421	DB04861	CHEBI:64019		nebivolol<>8 nebilong<>4 nebilet<>4 nebicard-5<>4 nubeta<>4 nebivololum [latin]<>4 lobivon<>4 bystolic<>4 nebipill<>4 nodon<>2 nebivololum<>2 pi-21858<>2 9920-09-6[rn]<>2 1 1'-[bis(6-fluoro-3 4-dihydro-2h-1-benzopyran-2-yl)]-2 2'-iminodiethanol<>2 r65 824<>2 2 2'-iminobis[1-(6-fluoro-3 4-dihydro-2h-chromen-2-yl)ethanol][acd/iupac name]<>2 nebivololum[latin]<>2 nebilet[wiki]<>2 dl-nebivolol<>2 1 1…	ARDP0006.cdx	0.819	0.566	0.253
SW02225_0	China Approved Name=furosemide Indian Approved Name=frusemide WHO Essential Medicine=furosemide Australia Approved Name=FRUSEMIDE;FUROSEMIDE FDA Approved Drug=FUROSEMIDE	c1cc(oc1)CNc2cc(c(cc2C(=O)[O-])S(=O)(=O)N)Cl	3440	D00331	3322	DB00695	CHEBI:47426	PA449719	errolon<>18 fusid<>18 lasix<>18 furanthril<>18 frusemin<>18 beronald<>18 furosemide<>18 aisemide<>18 desdemin<>18 neo-renal<>12 lasilix<>12 salinex<>12 rosemide<>12 radonna<>12 fluidrol<>12 protargen<>12 disemide<>12 diurin<>12 novosemide<>12 frusetic<>12 aldalix<>12 diural<>12 furodiurol<>12 dirine<>12 furmid<>12 depix<>12 radouna<>12 diuzol<>12 fuluvamide<>12 furanthryl<>12 jenafusid<>12 urex<>…	ARDP0006.cdx	0.819	0.619	0.2
SW01414_0	NPC Approved Name=metiazinic acid	CN1c2ccccc2Sc3c1cc(cc3)CC(=O)[O-]	4164	D01189	4020		CHEBI:31838		metiazinic acid<>3 acidum metiazinicum<>2 soridermal<>2 ambrunate<>2 soripal<>2 methiazinic acid<>2 metiazic acid<>2 roimal<>2 acido metiazinico<>2 acide metiazinique<>2 2-(10-methyl-2-phenothiazinyl)essigsaeure<>1 acido metiazinico[spanish][inn]<>1 metiazinic acid [dcf:inn:jan][inn][jan]<>1 acidum metiazinicum[latin]<>1 10-methylphenothiazine-2-acetic acid<>1 rp 16 091<>1 acide metiazinique; aci…	ARDP0006.cdx	0.818	0.636	0.182
SW02068_6	NPC Approved Name=tocamphylum	Cc1ccc(cc1)C(C)OC(=O)C2(CCC(C2(C)C)C(=O)[O-])C	21853	D01640	20539				tocamphyl<>3 biliphorine<>2 hepatoxane<>2 syncuma<>2 licarbin<>2 gallogen (choleretic)<>2 hepasynthyl<>2 synthobilin<>2 biliphorin<>2 lymethol<>2 227-081-7[einecs]<>1 tocamphyl [usan:inn][inn][usan]<>1 methyl p-tolylcarbinol camphorate diethanolamine salt<>1 1 2 2-trimethyl-1 3-cyclopentanedicarboxylicacid 1-[1-(4-methylphenyl)ethyl] ester compdwith 2 2'-iminobis[ethanol](1:1)<>1 tocanfil[spanish…	ARDP0006.cdx	0.818	0.579	0.24
SW03858_1	China Approved Name=iopanoic acid FDA Approved Drug=IOPANOIC ACID	CCC(Cc1c(cc(c(c1I)N)I)I)C(=O)[O-]	3735	D01014	3604				telepaque<>6 iopanoic acid<>6 bilijodon<>4 cistobil<>4 iodopanoic acid<>4 cholevid<>4 iopagnost<>4 choladine<>4 jopanoic acid<>4 polognost<>4 3-(3-amino-2 4 6-triiodophenyl)-2-ethylpropanoic acid<>2 3-amino-a-ethyl-2 4 6-triiodohydrocinnamic acid<>2 2-(3-amino-2 4 6-triiodobenzyl)butyric acid<>2 acidum iopanoicum[latin]<>2 telepaque (tn)<>2 iodopanic acid<>2 3-(3-amino-2 4 6-triiodophenyl)-2-ethy…	ARDP0006.cdx	0.818	0.618	0.2
SW03858_0	China Approved Name=iopanoic acid FDA Approved Drug=IOPANOIC ACID	CCC(Cc1c(cc(c(c1I)N)I)I)C(=O)[O-]	3735	D01014	3604				telepaque<>6 iopanoic acid<>6 bilijodon<>4 cistobil<>4 iodopanoic acid<>4 cholevid<>4 iopagnost<>4 choladine<>4 jopanoic acid<>4 polognost<>4 3-(3-amino-2 4 6-triiodophenyl)-2-ethylpropanoic acid<>2 3-amino-a-ethyl-2 4 6-triiodohydrocinnamic acid<>2 2-(3-amino-2 4 6-triiodobenzyl)butyric acid<>2 acidum iopanoicum[latin]<>2 telepaque (tn)<>2 iodopanic acid<>2 3-(3-amino-2 4 6-triiodophenyl)-2-ethy…	ARDP0006.cdx	0.818	0.618	0.2
SW02222_3	FDA Approved Drug=TRILOSTANE	C[C@]12CC[C@H]3[C@H]([C@@H]1CC[C@@H]2O)CC[C@]45[C@@]3(CC(=C([C@H]4O5)O)C#N)C	656583	D01180	570949	DB01108	CHEBI:32260	PA164748507	trilostane<>4 desopan<>4 modrenal<>3 vetoryl<>3 desopan (tn)<>2 modrenal (tn)<>2 modrastane<>2 <>1 er-beta<>1 trilostane (jan/usan)[jan][usan]<>1 17-ketotrilostane<>1 trilostano<>1 237-133-0[einecs]<>1 trilostano[spanish][inn]<>1 trilostane[wiki]<>1 trilostanum<>1 win-24540<>1 13647-35-3[rn]<>1 2a-cyano-4a 5a-epoxyandrostan-17b-ol-3-one<>1 13647-35-3<>1 trilostane; trilostano; trilostanum<>1 (4a …	ARDP0006.cdx	0.818	0.563	0.255
SW00962_3	FDA Approved Drug=ACYCLOVIR;ACYCLOVIR SODIUM	c1nc2c(n1COCCO)[nH]c(nc2=O)N	2022 23709358	D00222 D02764	1945	DB00787	CHEBI:2453	PA448045	zovirax<>7 aciclovir<>6 vipral<>6 acyclovir<>6 virorax<>6 wellcome-248u<>6 acycloguanosine<>4 zovir<>4 ac2<>4 9-hyroxyethoxymethylguanine<>4 aciclovier<>4 acyclovir sodium<>4 avirax<>4 alti-acyclovir<>4 aciclovir sodium<>3 2-amino-9-[(2-hydroxyethoxy)methyl]hydropurin-6-one<>2 ec 2.7.7.7<>2 bw-248u<>2 2-amino-1 9-dihydro-9-[(2-hydroxyethoxy)methyl]-6h-purin-6-one<>2 genvir<>2 6h-purin-6-one 2-ami…	ARDP0006.cdx	0.818	0.537	0.281
SW02238_0	NPC Approved Name=rosin	CCOC(=O)[C@@]1(CCC[C@]2(C1CC=C3C2CCC(=C3)C(C)C)C)C	44630037	D06804					ethyl rosinate<>1 rosin acid ethyl ester<>1 abietic acid ethyl ester<>1 rosin<>1 a0002<>1	ARDP0006.cdx	0.818	0.624	0.194
SW00837_8	NPC Approved Name=troxacitabine	c1cn(c(=O)nc1N)[C@@H]2CO[C@@H](O2)CO	454194	D06255	399955				cis-dioxolane-c<>2 s1535_selleck<>1 4-amino-1-((2s<>1 l-1 3-dioxolane-cytidine<>1 (-)-(2s 4s)-1-[2-hydroxymethyl)-1 3-dioxolan-4-yl]cytosine<>1 4-amino-1-[(2s 4s)-2-(hydroxymethyl)-1 3-dioxolan-4-yl]-1h-pyrimidin-2-one<>1 troxacitabine<>1 4-amino-1-(2-hydroxymethyl-[1 3]dioxolan-4-yl)-1h-pyrimidin-2-one<>1 2(1h)-pyrimidinone 4-amino-1-[(2s 4s)-2-(hydroxymethyl)-1 3-dioxolan-4-yl]-<>1 4-amino-1-[(…	ARDP0006.cdx	0.818	0.602	0.216
SW00995_9	NPC Approved Name=ibudilast	CC(C)c1c(c2ccccn2n1)C(=O)C(C)C	3671	D01385	3543	DB05266		PA165958351	ketas<>5 ibudilast<>4 ke tas<>3 eyevinal<>3 ketas (tn)<>3 <>2 tocris-1694<>2 ibudilastum [latin]<>2 ibudilastum<>2 3-isobutyryl-2-isopropylpyrazolo[1 5-a]pyridine<>2 3-isobutyryl-2-isopropylpyrazolo(1 5-a)pyridine<>2 pyrazolo(1 5-a)pyridine 3-isobutyryl-2-isopropyl-<>2 2-methyl-1-[2-(1-methylethyl)pyrazolo[1 5-a]pyridin-3-yl] 1-propanone<>1 [50847-11-5]<>1 cyclic gmp-inhibited phosphodiesterase a…	ARDP0006.cdx	0.818	0.681	0.136
SW01998_1	US Illegal/Scheduled Drug (Schedule 4)=Flunitrazepam	CN1c2ccc(cc2C(=NCC1=O)c3ccccc3F)[N+](=O)[O-]	3380	D01230	3263	DB01544		PA164781320	narcozep<>3 rohypnol<>3 flunitrazepam<>3 primun<>3 flunitrazepamum [inn-latin]<>2 roipnol<>2 rohypnol (tn)<>2 rohipnol<>2 <>1 flunitrazepam neuraxpharm<>1 gamma-aminobutyric-acid receptor subunit alpha-3 precursor<>1 5-(2-fluorophenyl)-1 3-dihydro-1-methyl-7-nitro-2h-1 4-benzodiazepin-2-one<>1 1622-62-4[rn]<>1 flunitrazepam ratiopharm<>1 1 3-dihydro-5-(o-fluorophenyl)-1-methyl-7-nitro-2h-1 4-benz…	ARDP0006.cdx	0.818	0.672	0.145
SW00580_0	Indian Approved Name=glycol salicylate	c1ccc(c(c1)C(=O)OCCO)O	6880	D01557	6616				glysal<>2 sarocol<>2 norgesic<>2 ethylene glycol salicylate<>2 ethylene glycol monosalicylate<>2 rheumacyl<>2 espirosal<>2 phlogont<>2 spirosal<>2 2-hydroxyethyl 2-hydroxybenzoate<>2 glycol monosalicylate<>2 glycol salicylate<>2 benzoic acid 2-hydroxy- 2-hydroxyethyl ester<>1 aethylenglykolsalicylat<>1 salicylic acid 2-hydroxyethyl ester (8ci)<>1 traumasenex<>1 kytta-gel<>1 salicylic acid 2-hydro…	ARDP0006.cdx	0.818	0.587	0.23
SW01214_2	Indian Approved Name=epinastine FDA Approved Drug=EPINASTINE HYDROCHLORIDE	c1ccc2c(c1)Cc3ccccc3N4C2C[NH+]=C4N	3241	D01713	3128	DB00751	CHEBI:51032	PA164764489	epinastine<>6 elestat<>4 epinastina<>4 alesion<>4 epinastinum<>4 epinastinum [latin]<>4 epinastina [spanish]<>4 epinastine hydrochloride<>4 80012-43-7[rn]<>2 134507-59-8[rn]<>2 3-amino-9 13b-dihydro-1h-dibenz[c f]imidazo[1 5-a]azepine<>2 3-amino-9 13b-dihydro-1h-dibenz(c f)imidazo(1 5-a)azepine<>2 epinastina[spanish]<>2 3593307[beilstein]<>2 5-ht- x<>2 5-ht-7<>2 wal-80 cl<>2 9 13b-dihydro-1h-dibe…	ARDP0006.cdx	0.817	0.672	0.146
SW00987_6	NPC Approved Name=osalmid	c1ccc(c(c1)C(=O)Nc2ccc(cc2)O)O	4602	D01579	4441				osalmid<>3 osalmide<>2 oksafenamid<>2 dribazil<>2 salmidochol<>2 oxaphenamid<>2 enidran<>2 4'-hydroxysalicylanilide<>2 oxaphenamide<>2 auxobil<>2 (2-hydroxyphenyl)-n-(4-hydroxyphenyl)carboxamide<>1 driol<>1 benzamide 2-hydroxy-n-(4-hydroxyphenyl)-<>1 driol-labaz<>1 p'-hydroxysalicylanilide<>1 benzamide 2-hydroxy-n- (4-hydroxyphenyl)-<>1 osalmid [inn:jan][inn][jan]<>1 3-13-00-01137 (beilstein hand…	ARDP0006.cdx	0.817	0.58	0.237
SW01626_1	Indian Approved Name=oxazepam US Illegal/Scheduled Drug (Schedule 4)=Oxazepam Australia Approved Name=OXAZEPAM FDA Approved Drug=OXAZEPAM	c1ccc(cc1)C2=NC(C(=O)Nc3c2cc(cc3)Cl)O	4616	D00464	4455	DB00842	CHEBI:7823	PA450731	adumbran<>12 anxiolit<>12 aplakil<>12 serax<>12 oxazepam<>12 droxacepam<>12 drimuel<>12 ansioxacepam<>12 astress<>12 tazepam<>12 seresta<>8 nesontil<>8 rondar<>8 limbial<>8 quen<>8 oxozepam<>8 serenid-d<>8 sedigoa<>8 serpax<>8 quilibrex<>8 notaral<>8 sigacalm<>8 psiquiwas<>8 hi-long<>8 tacepam<>8 praxiten<>8 wy-3498 stic<>8 uskan<>8 vaben<>8 noctazepam<>8 serenal<>8 durazepam<>8 lederpam<>8 isodi…	ARDP0006.cdx	0.817	0.588	0.229
SW01626_1	Indian Approved Name=oxazepam US Illegal/Scheduled Drug (Schedule 4)=Oxazepam Australia Approved Name=OXAZEPAM FDA Approved Drug=OXAZEPAM	c1ccc(cc1)C2=NC(C(=O)Nc3c2cc(cc3)Cl)O	4616	D00464	4455	DB00842	CHEBI:7823	PA450731	adumbran<>12 anxiolit<>12 aplakil<>12 serax<>12 oxazepam<>12 droxacepam<>12 drimuel<>12 ansioxacepam<>12 astress<>12 tazepam<>12 seresta<>8 nesontil<>8 rondar<>8 limbial<>8 quen<>8 oxozepam<>8 serenid-d<>8 sedigoa<>8 serpax<>8 quilibrex<>8 notaral<>8 sigacalm<>8 psiquiwas<>8 hi-long<>8 tacepam<>8 praxiten<>8 wy-3498 stic<>8 uskan<>8 vaben<>8 noctazepam<>8 serenal<>8 durazepam<>8 lederpam<>8 isodi…	ARDP0006.cdx	0.817	0.588	0.229
SW01214_2	Indian Approved Name=epinastine FDA Approved Drug=EPINASTINE HYDROCHLORIDE	c1ccc2c(c1)Cc3ccccc3N4C2C[NH+]=C4N	3241	D01713	3128	DB00751	CHEBI:51032	PA164764489	epinastine<>6 elestat<>4 epinastina<>4 alesion<>4 epinastinum<>4 epinastinum [latin]<>4 epinastina [spanish]<>4 epinastine hydrochloride<>4 80012-43-7[rn]<>2 134507-59-8[rn]<>2 3-amino-9 13b-dihydro-1h-dibenz[c f]imidazo[1 5-a]azepine<>2 3-amino-9 13b-dihydro-1h-dibenz(c f)imidazo(1 5-a)azepine<>2 epinastina[spanish]<>2 3593307[beilstein]<>2 5-ht- x<>2 5-ht-7<>2 wal-80 cl<>2 9 13b-dihydro-1h-dibe…	ARDP0006.cdx	0.817	0.671	0.146
SW00978_7	FDA Approved Drug=DECITABINE	c1nc(nc(=O)n1[C@H]2C[C@@H]([C@H](O2)CO)O)N	451668	D03665	397844		CHEBI:50131	PA164749631	dacogen<>3 2'-deoxy-5-azacytidine<>2 5-aza-dc<>2 5-aza-cdr<>2 5-azadeoxycytidine<>2 dacogen (tn)<>2 azadc<>2 decitabine<>2 5-aza-2'-deoxycytidine<>2 dezocitidine<>2 219-089-4[einecs]<>1 decitabine[wiki][usan]<>1 1-[(4s 2r 5r)-4-hydroxy-5-(hydroxymethyl)oxolan-2-yl]-4-amino-1 3 5-triazin-2-one<>1 tl8001944<>1 dac<>1 2-desoxy-5-azacytidine<>1 5-azadc<>1 4-amino-1-(2-deoxy-b-d-erythro-pentofuranosyl…	ARDP0006.cdx	0.817	0.54	0.277
SW01660_5	Indian Approved Name=disodium edetate;edta NPC Approved Name=calcium edetate Traditional Herbal Isolate=tetra-cosanoic acid Australia Approved Name=TRISODIUM EDETATE China Approved Name=sodium calcium edetate WHO Essential Medicine=sodium calcium edetate FDA Approved Drug=EDETATE CALCIUM DISODIUM;EDETATE DISODIUM	C(CN(CC(=O)[O-])CC(=O)[O-])[NH+](CC(=O)[O-])CC(=O)[O-]	6049 57339238 9839867 8759 71587159	D00571 D01802	5883 8429 8015585 5826	DB00974	CHEBI:64734	PA449439	endrate<>18 calcium disodium versenate<>15 versenate<>13 titriplex<>13 edta<>13 havidote<>13 edetic acid<>12 cheladrate<>10 sodium calcium edetate<>8 edt<>7 caedta<>7 calcium disodium edetate (jan)<>7 disodium edetate<>7 edetate calcium disodium (usp)<>7 edetate calcium<>7 calcium disodium versenate (tn)<>7 edathamil<>6 kiresuto b<>5 edetate disodium<>5 edta disodium<>5 metaquest b<>5 ethylenedia…	ARDP0006.cdx	0.817	0.695	0.121
SW00840_0	Indian Approved Name=phenazopyridine FDA Approved Drug=PHENAZOPYRIDINE HYDROCHLORIDE	c1ccc(cc1)/N=N/c2ccc(nc2N)N	8691 4756	D05450 D08346				PA164746899	phenazopyridine<>2 phenazopyridine hydrochloride<>2 gastrotest<>1 urogesic<>1 azodyne<>1 fenazopiridina<>1 urodine<>1 gastracid<>1 pyridiate<>1 phenazodine<>1 baridium<>1 geridium<>1 azomine<>1 pyrazodine<>1 mallophene<>1 bisteril<>1 3-(phenylazo)-2<>1 pyrazofen<>1 viridium<>1 diridone<>1 pyripyridium<>1	ARDP0006.cdx	0.816	0.48	0.337
SW03428_1	Indian Approved Name=minocycline Australia Approved Name=MINOCYCLINE	C[NH+](C)[C@H]1[C@@H]2C[C@@H]3Cc4c(ccc(c4C(=O)C3=C([C@@]2(C(=O)C(=C1[O-])C(=O)N)O)[O-])[O-])N(C)C		D05045	16735907		CHEBI:50694		minocycline<>4 2-naphthacenecarboxamide 4 7-bis(dimethylamino)-1 4 4a 5 5a 6 11 12a-octahydro-3 10 12 12a-tetrahydroxy-1 11-dioxo- (4s 4as 5ar 12as)-<>2 13614-98-7[rn]<>2 (4s 4as 5ar 12as)-4 7-bis-dimethylamino-3 10 12 12a-tetrahydroxy-1 11-dioxo-1 4 4a 5 5a 6 11 12a-octahydro-naphthacene-2-carboxylic acid amide<>2 3077644[beilstein]<>2 [4s-(4a 4aa 5aa 12aa)]-4 7-bis(dimethylamino)-1 4 4a 5 5a 6 …	ARDP0006.cdx	0.816	0.594	0.222
SW01718_1	China Approved Name=ondansetron WHO Essential Medicine=ondansetron Indian Approved Name=ondansetron FDA Approved Drug=ONDANSETRON;ONDANSETRON HYDROCHLORIDE	Cc1nccn1CC2CCc3c(c4ccccc4n3C)C2=O	4595 68647	D00456	4434 61903			PA450705	zofran odt<>13 zudan<>9 zophren<>8 ondansetron<>8 zofran[wiki]<>5 gr 38032f<>5 99614-02-5[rn]<>5 gr-38032f<>5 9-methyl-3-((2-methyl-1h-imidazol-1-yl)methyl)-2 3-dihydro-1h-carbazol-4(9h)-one<>4 9-methyl-3-[(2-methylimidazolyl)methyl]-1 2 3 9-tetrahydro-4ah-carbazol-4-one<>4 1 2 3 9-tetrahydro-9-methyl-3-[(2-methyl-1h-imidazol-1-yl)methyl]-4h-carbazol-4-one<>4 4h-carbazol-4-one 1 2 3 9-tetrahydro-…	ARDP0006.cdx	0.816	0.648	0.168
SW02298_7	NPC Approved Name=ranelic acid	C(c1c(c(sc1C(=O)[O-])N(CC(=O)[O-])CC(=O)[O-])C#N)C(=O)[O-]	3052774	D08467	2314551				ranelic acid<>2 135459-87-9[rn]<>1 135459-90-4<>1 ranelic acid (inn)<>1 3-thiopheneaceticacid 5-[bis(carboxymethyl)amino]-2-carboxy-4-cyano- strontiumsalt (1:2)[acd/index name]<>1 strontium ranelate<>1 ac1mhjzn<>1 strontium ranelate heptahydrate<>1 3-thiopheneacetic acid<>1 ranelic acid[inn]<>1 thi070<>1 5-[bis(carboxymethyl)amino]-3-(carboxymethyl)-4-cyanothiophene-2-carboxylic acid<>1 surecn500…	ARDP0006.cdx	0.816	0.631	0.185
SW01369_0	China Approved Name=nevirapine Indian Approved Name=nevirapine WHO Essential Medicine=nevirapine;nevirapine Australia Approved Name=NEVIRAPINE FDA Approved Drug=NEVIRAPINE;Nevirapine	Cc1ccnc2c1NC(=O)c3cccnc3N2C4CC4	4463	D00435	4308		CHEBI:63613	PA450616	nevirapine<>14 viramune (tn)<>14 bi-rg-587<>14 nvp<>14 viramune<>14 129618-40-2<>14 viramune[wiki]<>7 2hny<>7 6855-48-7[rn]<>7 birg587<>7 nevirapine anhydrous<>7 11-cyclopropyl-4-methyl-5 11-dihydro-6h-dipyrido[3 2-b:2' 3'-e][1 4]diazepin-6-on<>7 11-cyclopropyl-5 11-dihydro-4-methyl-6h-dipyrido(3 2-b:2' 3'-e)(1 4)diazepin-6-one; nev; nvp<>7 2-cyclopropyl-7-methyl-2 4 9 15-tetraazatricyclo[9.4.0.0…	ARDP0006.cdx	0.815	0.583	0.232
SW01249_4	NPC Approved Name=nefopam	C[NH+]1CCOC(c2ccccc2C1)c3ccccc3	4450	D08258	4295				nefopam<>3 sinalgico<>2 fenazoxine<>2 acupan<>1 3 4 5 6-tetrahydro-5-methyl-1-phenyl-(1h)2 5-be*<>1 120056-57-7[rn]<>1 3-methyl-7-phenyl-6-oxa-3-azabicyclo[6.4.0]dodeca-8 10 12-triene<>1 23327-57-3 13669-70-0<>1 1h-2<>1 nefopam [inn:ban]<>1 23327-57-3 13669-70-0 [nefopam]<>1 nefopamum[latin]<>1 13669-70-0<>1 237-148-2[einecs]<>1 5-methyl-1-phenyl-3 4 5 6-tetrahydro-1h-2 5-benzoxazocine[acd/iupac …	ARDP0006.cdx	0.815	0.617	0.199
SW01840_1	Indian Approved Name=isoxsuprine hcl	CC(COc1ccccc1)[NH2+]C(C)C(c2ccc(cc2)O)O	11368	D01748	10890				isoxsuprine hydrochloride<>3 isoxsuprin hydrochloride<>2 duvadilan<>2 vasodilan<>2 579-56-6[rn]<>1 isoxsuprine hcl<>1 vasotran<>1 suprilent<>1 1-(4-hydroxyphenyl)-2-[(1-methyl-2-phenoxyethyl)amino]propan-1-ol chloride<>1 vasoplex<>1 isolait<>1 norephedrine p-hydroxy-n-(1-methyl-2-phenoxyethyl)- hydrochloride<>1 4-{1-hydroxy-2-[(1-methyl-2-phenoxyethyl)amino]propyl}benzololhydrochlorid<>1 isoxsupr…	ARDP0006.cdx	0.815	0.562	0.253
SW03996_4	FDA Approved Drug=MEGLUMINE METRIZOATE;METRIZOATE MAGNESIUM;METRIZOATE SODIUM;METRIZOIC ACID	CC(=O)Nc1c(c(c(c(c1I)N(C)C(=O)C)I)C(=O)[O-])I	23664 30400 2528	D01880	22126 28234 2433		CHEBI:34847		metrizoate sodium<>4 sodium metrizoate<>4 acide metrizoique<>4 acidum metrizoicum<>4 metrizoate<>4 metrizoic acid [jan]<>2 methylglucamine metrizoate<>2 isopaque 440<>2 3-acetamido-5-[acetyl(methyl)amino]-2 4 6-triiodobenzoic acid[acd/iupac name]<>2 3-acetylamino-5-(acetyl(methyl)amino)-2 4 6-triiodobenzoic acid<>2 meglumine metrizoate<>2 benzoic acid 3-acetamido-2 4 6-triiodo-5-(n-methylacetamid…	ARDP0006.cdx	0.815	0.638	0.177
SW02314_2	Indian Approved Name=chlorthalidone FDA Approved Drug=CHLORTHALIDONE	c1ccc2c(c1)C(=O)NC2(c3ccc(c(c3)S(=O)(=O)N)Cl)O	2732	D00272	2631	DB00310	CHEBI:3654	PA448970	natriuran<>6 chlorphthalidolone<>6 thalitone<>6 phthalamudine<>6 hygroton<>6 chlorthalidone<>6 phthalamodine<>6 chlorthalidon<>6 chlortalidone<>6 chlorothalidone<>6 igroton<>6 oradil<>4 isoren<>4 saluretin<>4 zambesil<>4 hydro-long<>4 higroton<>4 tenoretic<>2 oxodolin<>2 2-chlor-5-(1-hydroxy-3-oxo-2 3-dihydro-1h-isoindol-1-yl)benzolsulfonamid<>2 clortalidona[spanish][inn]<>2 2-chloro-5-(1-hydroxy…	ARDP0006.cdx	0.815	0.582	0.233
SW02314_2	Indian Approved Name=chlorthalidone FDA Approved Drug=CHLORTHALIDONE	c1ccc2c(c1)C(=O)NC2(c3ccc(c(c3)S(=O)(=O)N)Cl)O	2732	D00272	2631	DB00310	CHEBI:3654	PA448970	natriuran<>6 chlorphthalidolone<>6 thalitone<>6 phthalamudine<>6 hygroton<>6 chlorthalidone<>6 phthalamodine<>6 chlorthalidon<>6 chlortalidone<>6 chlorothalidone<>6 igroton<>6 oradil<>4 isoren<>4 saluretin<>4 zambesil<>4 hydro-long<>4 higroton<>4 tenoretic<>2 oxodolin<>2 2-chlor-5-(1-hydroxy-3-oxo-2 3-dihydro-1h-isoindol-1-yl)benzolsulfonamid<>2 clortalidona[spanish][inn]<>2 2-chloro-5-(1-hydroxy…	ARDP0006.cdx	0.815	0.582	0.233
SW02027_3	US Illegal/Scheduled Drug (Schedule 1)=Tetrahydrocannabinols Traditional Herbal Isolate=gelatin US Illegal/Scheduled Drug (Schedule 3)=Dronabinol FDA Approved Drug=DRONABINOL	CCCCCc1cc(c2c(c1)OC([C@H]3[C@H]2C=C(CC3)C)(C)C)O	16078	D00306	15266	DB00470		PA449421	deltanyne<>12 abbott 40566<>12 dronabinol<>11 marinol<>11 6h-dibenzo[b d]pyran-1-ol 6a 7 8 10a-tetrahydro-6 6 9-trimethyl-3-pentyl- (6ar-trans)-<>8 (10r 10ar)-6 6 9-trimethyl-3-pentyl-6a 7 8 10a-tetrahydro-6h-benzo[c]chromen-1-ol<>4 tetrahydrocannabinol[wiki]<>4 1363-19-5[rn]<>4 26108-45-2[rn]<>4 trans-6a 7 8 10a-tetrahydro-6 6 9-trimethyl-3-pentyl-6h-dibenzo(b d)pyran-1-ol<>4 1972-08-3<>4 delta(…	ARDP0006.cdx	0.815	0.575	0.239
SW01814	China Approved Name=codeine;codeine phosphate;Codeine Phosphate WHO Essential Medicine=codeine Indian Approved Name=codeine phos;codeine;codeine sulphate;codeine phosphate Traditional Herbal Isolate=codeine FDA Approved Drug=CODEINE PHOSPHATE;CODEINE POLISTIREX;CODEINE SULFATE	C[NH+]1CC[C@]23c4c5ccc(c4O[C@H]2[C@H](C=C[C@H]3[C@H]1C5)O)OC	5359227 6098421 5284371	D02101 D03579 D03580 C06174	4514237 4447447 2341112	DB00318	CHEBI:16714	PA449088	morphine monomethyl ether<>21 codicept<>21 coducept<>21 l-codeine<>21 codeine<>19 norcodeine n-methyl<>17 norcodine n-methyl<>17 methylmorphine<>15 codeine anhydrous<>15 codeine phosphate<>12 dor-1<>11 co-codamol (codeine + acetaminophen)_mixture<>11 o3-methylmorphine<>10 morphine 3-methyl ether<>10 codeine[wiki][usp][inn][ban]<>10 morphinan-6-ol<>9 tricodein<>8 methylmorphine[wiki]<>6 codein<>6 …	ARDP0006.cdx	0.814	0.606	0.208
SW01488_6	Indian Approved Name=physostigmine salicylate Australia Approved Name=PHYSOSTIGMINE SALICYLATE	C[C@@]12CC[NH+]([C@@H]1N(c3c2cc(cc3)OC(=O)NC)C)C	657348	D02418	5771	DB00981	CHEBI:48883		physostigmine salicylate<>6 antilirium<>6 antilirium (tn)<>4 eserine salicylate<>4 isopto eserine<>4 eserine sulfate<>2 57-64-7 57-47-6 [physostigmine]<>2 57-47-6[rn]<>2 200-343-8[einecs]<>2 ac1lcwea<>2 11033-04-8[rn]<>2 esromiotin<>2 kbioss_000703<>2 physostigmine salicylate [usan:jan][jan][usan]<>2 (3as 8ar)-1 3a 8-trimethyl-5-(methylcarbamoyloxy)-1 2 3 3a 8 8a-hexahydropyrrolo[2 3-b]indolium s…	ARDP0006.cdx	0.813	0.679	0.134
SW03184_0	FDA Approved Drug=TOPOTECAN HYDROCHLORIDE	CC[C@@]1(c2cc-3n(c(=O)c2COC1=O)Cc4c3nc5ccc(c(c5c4)C[NH+](C)C)O)O	60699	D02168	54704	DB01030			topotecan hcl<>3 topotecan hydrochloride<>3 topotecan monohydrochloride<>2 hycamptin<>2 nogitecan hydrochloride<>2 skf 104864a<>2 hycamtin<>2 hycamptamine hydrochloride<>2 topotecan<>2 <>1 deoxyribonucleic acid<>1 (s)-10-((dimethylamino)methyl)-4-ethyl-4 9-dihydroxy-1h-pyrano(3' 4':6 7)indolizino(1 2-b)quinoline-3 14(4h 12h)-dione monohydrochloride<>1 icaridin[wiki][inn]<>1 119413-54-6<>1 hycamti…	ARDP0006.cdx	0.813	0.505	0.309
SW01757_1	NPC Approved Name=dibenzepin	CN1c2ccccc2C(=O)N(c3c1cccc3)CC[NH+](C)C	9419	D07812	9048				dibenzepine<>2 dibenzepin<>2 11h-dibenzo[b e][1 4]diazepin-11-one 10-[2-(dimethylamino)ethyl]-5 10-dihydro-5-methyl-<>1 10-[2-(dimethylamino)ethyl]-5-methyl-5 10-dihydro-11h-dibenzo[b e][1 4]diazepin-11-one<>1 ansiopax<>1 5-methyl-10b-dimethylaminoethyl-10 11-dihydro-11-oxodibenzo[b e][1 4]diazepine<>1 5-24-04-00112 (beilstein handbook reference)[beilstein]<>1 dibenzepine [inn-french]<>1 dibenzep…	ARDP0006.cdx	0.813	0.629	0.184
SW03803_0	Indian Approved Name=epirubicin FDA Approved Drug=EPIRUBICIN HYDROCHLORIDE	C[C@H]1[C@@H]([C@H](C[C@@H](O1)O[C@H]2C[C@@](Cc3c2c(c4c(c3[O-])C(=O)c5cccc(c5C4=O)OC)[O-])(C(=O)CO)O)[NH3+])O	65348 41867	D02214 D07901	38201	DB00445	CHEBI:47898	PA449476	ellence<>7 4'-epiadriamycin<>5 epiadriamycin<>5 epidoxorubicin<>5 ridorubicin<>5 epi-dx<>5 4'-epidoxorubicin<>5 farmorubicin<>4 epirubicin<>4 pharmorubicin pfs<>4 pidorubicin<>3 epirubicinum [latin]<>3 pharmorubicin<>3 epirubicine [french]<>3 epirubicina [inn-spanish]<>2 pidorubicine[french][inn]<>2 deoxyribonucleic acid<>2 260-145-2[einecs]<>2 56420-45-2 (free base)<>2 epirubicina<>2 imi 28<>2 e…	ARDP0006.cdx	0.812	0.562	0.25
SW00304_1	Indian Approved Name=mesalazine Australia Approved Name=MESALAZINE FDA Approved Drug=MESALAMINE	c1cc(c(cc1N)C(=O)[O-])O	4075	D00377	3933		CHEBI:6775	PA450384	rowasa<>9 pentasa<>6 mesalazine<>6 canasa<>6 mesalamine<>6 lialda<>6 claversal<>6 asacol<>6 4-14-00-02058 (beilstein handbook reference)<>3 benzoic acid 5-amino-2-hydroxy-[acd/index name]<>3 asacolon<>3 mesalazina[spanish]<>3 4-14-00-02058<>3 salofalk[wiki]<>3 mesavance<>3 mesasal<>3 5-asa<>3 mesacol<>3 mezavant<>3 5-amino-2-hydroxybenzoic acid<>3 89-57-6<>3 5-amino-2-hydroxybenzoic acid[acd/iupa…	ARDP0006.cdx	0.812	0.522	0.29
SW03106_5	Indian Approved Name=podophyllotoxin Traditional Herbal Isolate=podophyllotoxin Australia Approved Name=PODOPHYLLOTOXIN FDA Approved Drug=PODOFILOX	COc1cc(cc(c1OC)OC)[C@@H]2c3cc4c(cc3[C@@H]([C@@H]5[C@@H]2C(=O)OC5)O)OCO4	10607	D05529	10162	DB01179	CHEBI:50305	PA450993	podophyllotoxin 7<>12 podophyllinic acid lactone<>12 podophyllotoxin<>12 podofilox<>12 wartec<>8 condylox<>8 condyline<>8 warticon<>8 [5r-(5a 5ab 8aa 9a)]-5 8 8a 9-tetrahydro-9-hydroxy-5-(3 4 5-trimethoxyphenyl)furo[3' 4':6 7]naphtho[2 3-d]-1 3-dioxol-6(5ah)-one<>4 condyline;<>4 (5r 5ar 8ar 9r)-5 8 8a 9-tetrahydro-9-hydroxy-5-(3 4 5-trimethoxyphenyl)-furo(3' 4':6 7)naphtho[2 3-d]-1 3-dioxol-6(5ah…	ARDP0006.cdx	0.812	0.602	0.21
SW01806_1	FDA Approved Drug=TRIMEPRAZINE TARTRATE	CC(CN1c2ccccc2Sc3c1cccc3)C[NH+](C)C	5574	D07125	5373	DB01246		PA164744009	trimeprazine<>4 alimemazine<>4 methylpromazine<>3 teralen<>3 repeltin<>3 alimezine<>3 repetin<>3 (+-)-trimeprazine<>2 alimemazine s s-dioxide<>2 (+-)-alimemazine<>2 oxomemazin<>2 theralene<>2 vallergan<>2 dl-trimeprazine<>2 temaril<>2 trimeprazine 5 5-dioxide<>2 oxymemazine<>2 dosegran<>2 panectyl<>2 trimeperazine<>2 <>1 n n b-trimethyl-10h-phenothiazine-10-propanamine<>1 201-577-3[einecs]<>1 dox…	ARDP0006.cdx	0.812	0.63	0.182
SW01305_4	China Approved Name=propranolol Indian Approved Name=propranolol hcl WHO Essential Medicine=propranolol Australia Approved Name=PROPRANOLOL HYDROCHLORIDE;PROPRANOLOL FDA Approved Drug=PROPRANOLOL HYDROCHLORIDE	CC(C)[NH2+]CC(COc1cccc2c1cccc2)O	4946	D00483 D08443	4777 56610	DB00571	CHEBI:8499	PA451145	propranolol<>24 euprovasin<>15 propanalol<>15 propanix<>15 inderal<>13 dociton<>13 propanolol<>12 beta-propranolol<>12 avlocardyl<>12 innopran xl<>11 betalong<>9 propranololo<>9 corpendol<>9 reducor<>9 proprasylyt<>9 propranolol hydrochloride<>8 sagittol<>7 apsolol<>7 efektolol<>7 rapynogen<>7 caridolol<>7 propranur<>7 beprane<>7 angilol<>7 bedranol<>7 oposim<>7 sloprolol<>7 duranol<>7 sumial<>7 …	ARDP0006.cdx	0.812	0.648	0.164
SW01049_4	FDA Approved Drug=ZILEUTON	CC(c1cc2ccccc2s1)N(C(=O)N)O	60490	D00414		DB00744	CHEBI:10112	PA451955	zileuton<>4 zyflo<>3 zileutonum [inn-latin]<>2 zyflo cr<>2 leutrol<>2 5-lipoxygenase<>1 chebi:10112<>1 abbott 64077<>1 ziluton<>1 ec 1.13.11.34<>1 zileutonum<>1 111406-87-2<>1 <>1 5-lo<>1	ARDP0006.cdx	0.812	0.604	0.208
SW02037_3	China Approved Name=clonazepam US Illegal/Scheduled Drug (Schedule 4)=Clonazepam FDA Approved Drug=CLONAZEPAM	c1ccc(c(c1)C2=NCC(=O)Nc3c2cc(cc3)[N+](=O)[O-])Cl	2802	D00280	2700	DB01068	CHEBI:3756	PA449050	klonopin<>9 chlonazepam<>9 clonazepamum<>9 antelepsin<>9 clonazepam<>9 landsen<>9 cloazepam<>9 iktorivil<>9 clonopin<>6 antilepsin<>6 rivotril<>6 klonopin rapidly disintegrating<>6 5-(o-chlorophenyl)-1 3-dihydro-7-nitro-2h-1 4-benzodiazepin-2-one<>6 ro-5-4023<>3 (e)-5-(2-chlorophenyl)-7-nitro-1h-benzo[e][1 4]diazepin-2(3h)-one<>3 solfidin<>3 paxam<>3 kenoket<>3 rivatril<>3 1 3-dihydro-7-nitro-5-(…	ARDP0006.cdx	0.812	0.669	0.143
SW02811_3	Indian Approved Name=azelastine FDA Approved Drug=AZELASTINE HYDROCHLORIDE	C[NH+]1CCCC(CC1)n2c(=O)c3ccccc3c(n2)Cc4ccc(cc4)Cl	54360 2267	D00659 D07483	49103 2180	DB00972	CHEBI:2951 CHEBI:2950	PA448517	azelastine hydrochloride<>6 optivar<>5 azelastine<>4 astelin<>4 azeptin<>3 azelastina [inn-spanish]<>3 azelastinum [inn-latin]<>3 azelastine hcl<>3 astelin[wiki]<>2 azelastina; azelastine; azelastinum<>2 optivar[wiki]<>2 azelastinum [inn_la]<>2 w-2979m<>2 79307-93-0[rn]<>2 37932-96-0[rn]<>2 58581-89-8[rn]<>2 rhinolast<>2 allergodil<>2 azelastine[wiki]<>2 4-[(4-chlorophenyl)methyl]-2-(hexahydro-1-…	ARDP0006.cdx	0.812	0.641	0.17
SW02581_3	China Approved Name=prednisolone Indian Approved Name=prednisolone acet;prednisolone;methyl prednisolone aceponate WHO Essential Medicine=prednisolone Australia Approved Name=METHYLPREDNISOLONE ACETATE;PREDNISOLONE ACETATE;PREDNISOLONE SODIUM PHOSPHATE;PREDNISOLONE FDA Approved Drug=METHYLPREDNISOLONE ACETATE;PREDNISOLONE;PREDNISOLONE ACETATE;PREDNISOLONE SODIUM PHOSPHATE	C[C@]12C[C@@H]([C@H]3[C@H]([C@@H]1CC[C@@]2(C(=O)CO)O)CCC4=CC(=O)C=C[C@]34C)O	5755	D00472	5552	DB00860	CHEBI:8378	PA451096	prednisolone<>35 codelcortone<>27 sterolone<>27 deltacortril<>27 metacortandralone<>27 cortalone<>27 deltacortenol<>27 hydroretrocortine<>27 delta-cortef<>25 meticortelone<>22 predonine<>22 hydeltrone<>17 precortilon<>17 econopred plus<>17 dexa-cortidelt hostacortin h<>17 predni-dome<>17 key-pred<>17 ultracortene h<>17 ultracorten h<>17 delcortol<>17 precortalon<>17 ocu-pred forte<>17 hydroretroc…	ARDP0006.cdx	0.811	0.597	0.215
SW03802_0	China Approved Name=doxorubicin Indian Approved Name=doxorubicin WHO Essential Medicine=doxorubicin Australia Approved Name=ADRIAMYCIN;DOXORUBICIN FDA Approved Drug=DOXORUBICIN HYDROCHLORIDE	C[C@H]1[C@H]([C@H](C[C@@H](O1)O[C@H]2C[C@@](Cc3c2c(c4c(c3[O-])C(=O)c5cccc(c5C4=O)OC)[O-])(C(=O)CO)O)[NH3+])O	31703	D03899	29400	DB00997	CHEBI:28748	PA449412	adriblastina<>24 doxorubicin<>24 adriamycin<>18 adriablastin<>18 caelyx<>12 doxil<>12 doxorubicinum<>12 doxorubicine<>12 rubex<>12 dm2<>12 adm<>12 adriblastin<>12 adriamycin semiquinone<>12 ndc 38242-874<>6 14-hydroxydaunorubicine<>6 doxorubicina<>6 doxorubicine [inn-french]<>6 (8s 10s)-10-((2r 4s 5s 6s)-4-amino-5-hydroxy-6-methyl-tetrahydro-pyran-2-yloxy)-6 8 11-trihydroxy-8-(2-hydroxy-acetyl)-1…	ARDP0006.cdx	0.811	0.561	0.251
SW00626_0	China Approved Name=etamsylate Indian Approved Name=ethamsylate;calcium dobesilate	c1cc(c(cc1O)S(=O)(=O)[O-])O	17506 29963	D01282 D07427	16553 27837				etamsylate<>6 dicynene<>4 altodor<>4 dicynone<>4 ethamsylate<>4 eselin<>4 cyclonamine<>4 aglumin<>4 doxium<>3 2 5-dihydroxybenzenesulfonic acid diethylamine<>2 calcium dobesilate<>2 benzenesulfonic acid 2 5-dihydroxy- compd.with n-ethylethanamine(1:1)<>2 cas-2624-44-4<>2 2624-44-4[rn]<>2 2 5-dihydroxybenzenesulfonic acid compd. withn-ethylethanamine<>2 220-090-7[einecs]<>2 diethylammonium 2 5-dih…	ARDP0006.cdx	0.811	0.511	0.3
SW01237_8	Australia Approved Name=KETOPROFEN FDA Approved Drug=KETOPROFEN	CC(c1cccc(c1)C(=O)c2ccccc2)C(=O)[O-]	3825	D00132	3693	DB01009	CHEBI:6128	PA450149	alrheumat<>6 epatec<>6 profenid<>6 orudis<>6 alrheumun<>6 capisten<>6 ketoprofen<>6 2-(3-benzoylphenyl)propionic acid<>4 actron<>4 orudis kt<>4 toprek<>4 22071-15-4<>4 toprec<>4 orugesic<>4 ketopron<>4 meprofen<>4 fastum<>4 kefenid<>4 oruvail<>4 lertus<>4 oscorel<>4 menamin<>4 m-benzoylhydratropic acid<>4 dexal<>4 iso-k<>4 rp-19583<>2 orudis;oruvail;ketoflam;orudis kt;actron<>2 racemic ketoprofen…	ARDP0006.cdx	0.811	0.595	0.216
SW01987_3	China Approved Name=nalorphine	C=CC[NH+]1CC[C@]23c4c5ccc(c4O[C@H]2[C@H](C=C[C@H]3[C@H]1C5)O)O	5284595	D08247	4447643				antorfin<>2 nalorphin<>2 antorphine<>2 nalorphinium<>2 nalorphine<>2 nalorfina<>2 antorphin<>2 allorphine<>2 anarcon<>2 anthorphine<>2 nallin<>1 n-allyl-7 8-dehydro-4 5-epoxy-3 6-dihydroxymorphinan<>1 n-allyl-n-desmethylmorphine<>1 n-allylnormorphine<>1 nalorphine serb<>1 nanm<>1 17-allyl-7 8-didehydro-4 5a-epoxymorphinan-3 6a-diol<>1 acetorfin[czech]<>1 nalorfina [dcit]<>1 n-allyl-normorphine<>1…	ARDP0006.cdx	0.811	0.587	0.224
SW01814	China Approved Name=codeine;codeine phosphate;Codeine Phosphate WHO Essential Medicine=codeine Indian Approved Name=codeine phos;codeine;codeine sulphate;codeine phosphate Traditional Herbal Isolate=codeine FDA Approved Drug=CODEINE PHOSPHATE;CODEINE POLISTIREX;CODEINE SULFATE	C[NH+]1CC[C@]23c4c5ccc(c4O[C@H]2[C@H](C=C[C@H]3[C@H]1C5)O)OC	5359227 6098421 5284371	D02101 D03579 D03580 C06174	4514237 4447447 2341112	DB00318	CHEBI:16714	PA449088	morphine monomethyl ether<>21 codicept<>21 coducept<>21 l-codeine<>21 codeine<>19 norcodeine n-methyl<>17 norcodine n-methyl<>17 methylmorphine<>15 codeine anhydrous<>15 codeine phosphate<>12 dor-1<>11 co-codamol (codeine + acetaminophen)_mixture<>11 o3-methylmorphine<>10 morphine 3-methyl ether<>10 codeine[wiki][usp][inn][ban]<>10 morphinan-6-ol<>9 tricodein<>8 methylmorphine[wiki]<>6 codein<>6 …	ARDP0006.cdx	0.811	0.602	0.209
SW01946_0	FDA Approved Drug=BENOXINATE HYDROCHLORIDE	CCCCOc1cc(ccc1N)C(=O)OCC[NH+](CC)CC	4633	D01768	4472	DB00892	CHEBI:309594	PA164764617	oxyriprocaine<>3 oxibuprokain<>3 oxybucaine<>3 benoxinate<>3 benoxil<>3 oxibuprocainum<>3 conjucain<>3 novesinol<>3 prescaina<>3 oxbarukain<>2 oxybuprocaine<>2 oxybuprocaine hydrochloride<>2 benoxinate hydrochloride<>2 novesina<>2 fluress<>2 dorsacain<>2 opulets benoxinate<>2 minims benoxinate<>2 <>1 fluress (benoxinate hydrochloride + fluorescein sodium)_mixture<>1 dorsacaine hydrochloride<>1 ox…	ARDP0006.cdx	0.811	0.552	0.259
SW03977_2	FDA Approved Drug=IOTHALAMATE MEGLUMINE	CC(=O)Nc1c(c(c(c(c1I)C(=O)[O-])I)C(=O)NC)I	656642	D01999	23935				conray<>2 iotalamate de methylglucamine[french]<>1 meglumine iotalamate injection<>1 cysto-conray<>1 iothalamate methylglucamine<>1 meglumine iothalamate<>1 conray meglumine 282<>1 235-998-9[einecs]<>1 conray meglumin<>1 iothalamic acid n-methylgucamine salt<>1 conray 60<>1 meglumine iotalamate<>1 3-acetamido-2<>1 meglumine iothalamate (ban)<>1 conray 43<>1 methylglucamine iothalamate<>1 conray 2…	ARDP0006.cdx	0.81	0.646	0.164
SW01197_5	FDA Approved Drug=DIFLUNISAL	c1cc(c(cc1c2ccc(cc2F)F)C(=O)[O-])O	3059	D00130	2951	DB00861	CHEBI:39669	PA449313	diflunisal<>3 fluniget<>3 dolobid<>3 adomal<>3 flustar<>3 dolobis<>3 fluodonil<>3 flovacil<>3 <>2 22494-42-4<>2 dolobil<>2 dolisal<>2 difludol<>2 2' 4'-difluoro-4-hydroxy-(1 1'-biphenyl)-3-carboxylic acid<>1 d004061<>1 algobid<>1 2' 4'-difluoro-4-hydroxy-biphenyl-3-carboxylicacid<>1 2' 4'-difluoro-4-hydroxy[1 1'-biphenyl]-3-carboxylic acid<>1 mk647<>1 9005-49-6<>1 3-biphenylcarboxylic acid 2' 4'-…	ARDP0006.cdx	0.81	0.615	0.195
SW02110_2	Indian Approved Name=lorazepam US Illegal/Scheduled Drug (Schedule 4)=Lorazepam Australia Approved Name=LORAZEPAM China Approved Name=lorazepam WHO Essential Medicine=lorazepam FDA Approved Drug=LORAZEPAM	c1ccc(c(c1)C2=NC(C(=O)Nc3c2cc(cc3)Cl)O)Cl	3958	D00365	3821	DB00186		PA450267	almazine<>18 bonatranquan<>18 idalprem<>18 o-chlorooxazepam<>18 lorazepam<>18 o-chloroxazepam<>18 ativan<>18 delormetazepam<>18 temesta<>12 sedazin<>12 emotival<>12 securit<>12 psicopax<>12 loraz<>12 pro dorm<>12 anxiedin<>12 lorsilan<>12 alzapam<>12 punktyl<>12 sedatival<>12 somagerol<>12 tavor<>12 quait<>12 aplacassee<>12 wypax<>12 lorabenz<>12 lorazepan chobet<>6 apo-lorazepam<>6 lorazep<>6 de…	ARDP0006.cdx	0.809	0.58	0.229
SW02034_1	Australia Approved Name=PERGOLIDE MESYLATE FDA Approved Drug=PERGOLIDE MESYLATE	CCC[NH+]1C[C@@H](C[C@H]2[C@H]1Cc3c[nH]c4c3c2ccc4)CSC	47812	D00502	43504	DB01186	CHEBI:8021		permax<>8 pergolide mesylate<>6 pergolide methanesulfonate<>6 ly127809<>4 mpe<>4 pergolide mesilate<>4 pergolide mesylate salt<>4 celance<>4 alpha-2a adrenoreceptor<>2 66104-22-1[rn]<>2 8-beta-((methylthio)methyl)-6-propylergoline methanesulfonate<>2 pergolidum [inn-latin]<>2 nopar<>2 pergolide[wiki]<>2 compound with methanesulfonic acid<>2 alpha-2 adrenergic receptor subtype c10<>2 pergolide<>2 …	ARDP0006.cdx	0.809	0.64	0.169
SW02110_2	Indian Approved Name=lorazepam US Illegal/Scheduled Drug (Schedule 4)=Lorazepam Australia Approved Name=LORAZEPAM China Approved Name=lorazepam WHO Essential Medicine=lorazepam FDA Approved Drug=LORAZEPAM	c1ccc(c(c1)C2=NC(C(=O)Nc3c2cc(cc3)Cl)O)Cl	3958	D00365	3821	DB00186		PA450267	almazine<>18 bonatranquan<>18 idalprem<>18 o-chlorooxazepam<>18 lorazepam<>18 o-chloroxazepam<>18 ativan<>18 delormetazepam<>18 temesta<>12 sedazin<>12 emotival<>12 securit<>12 psicopax<>12 loraz<>12 pro dorm<>12 anxiedin<>12 lorsilan<>12 alzapam<>12 punktyl<>12 sedatival<>12 somagerol<>12 tavor<>12 quait<>12 aplacassee<>12 wypax<>12 lorabenz<>12 lorazepan chobet<>6 apo-lorazepam<>6 lorazep<>6 de…	ARDP0006.cdx	0.809	0.58	0.229
SW01914_5	China Approved Name=warfarin WHO Essential Medicine=warfarin Australia Approved Name=WARFARIN FDA Approved Drug=WARFARIN POTASSIUM;WARFARIN SODIUM	CC(=O)CC(c1ccccc1)c2c(c3ccccc3oc2=O)[O-]	23706212 16204922	D01280 D00564 D08682	10482247 17333193 10442445		CHEBI:10034 CHEBI:10033		athrombin-k<>5 warfarin k<>4 coumadin[wiki]<>4 4-hydroxy-3-(3-oxo-1-phenylbutyl)coumarin<>4 coumadine<>4 jantoven[wiki]<>4 204-929-4[einecs]<>4 antrombin k<>4 maveran<>4 athrombin<>4 aldocumar<>4 129-06-6[rn]<>4 4-hydroxy-3-(3-oxo-1-phenylbutyl)-2h-chromen-2-one<>3 vampirinip ii<>3 226-908-9[einecs]<>3 rodafarin<>3 3-(a-acetonylbenzyl)-4-hydroxycoumarin<>3 ratron g<>3 brumolin<>3 warf compound 42…	ARDP0006.cdx	0.809	0.604	0.205
SW02484_0	China Approved Name=raubasine Traditional Herbal Isolate=ajmalicine;lupin alkaloid	C[C@H]1[C@H]2C[NH+]3CCc4c5ccccc5[nH]c4[C@@H]3C[C@@H]2C(=CO1)C(=O)OC	441975	D08470	390541				raubasine<>9 lamuran<>9 hydrosarpan<>6 ranitol<>6 ajmalicin<>6 tetrahydroserpentine<>6 rauvasan<>6 ajmalicine<>6 circolene<>6 raubasil<>3 raubasin<>3 207-589-5[einecs]<>3 vinceine<>3 16 17-didehydro-19-methyloxayohimban-16-carboxylic acid methylester<>3 d-yohimbine<>3 (7ar 8s 11as 12as)-8-methyl-5 6 7a 8 11a 12 12a 13-octahydro-7h-9-oxa-6a 13-diaza-indeno[2 1-a]anthracene-11-carboxylic acid methy…	ARDP0006.cdx	0.809	0.635	0.174
SW01806_6	FDA Approved Drug=TRIMEPRAZINE TARTRATE	CC(CN1c2ccccc2Sc3c1cccc3)C[NH+](C)C	5574	D07125	5373	DB01246		PA164744009	trimeprazine<>4 alimemazine<>4 methylpromazine<>3 teralen<>3 repeltin<>3 alimezine<>3 repetin<>3 (+-)-trimeprazine<>2 alimemazine s s-dioxide<>2 (+-)-alimemazine<>2 oxomemazin<>2 theralene<>2 vallergan<>2 dl-trimeprazine<>2 temaril<>2 trimeprazine 5 5-dioxide<>2 oxymemazine<>2 dosegran<>2 panectyl<>2 trimeperazine<>2 <>1 n n b-trimethyl-10h-phenothiazine-10-propanamine<>1 201-577-3[einecs]<>1 dox…	ARDP0006.cdx	0.809	0.627	0.182
SW01196_1	China Approved Name=pyrimethamine Indian Approved Name=pyrimethamine WHO Essential Medicine=pyrimethamine Australia Approved Name=PYRIMETHAMINE FDA Approved Drug=PYRIMETHAMINE	CCc1c(c(nc(n1)N)N)c2ccc(cc2)Cl	4993	D00488	4819		CHEBI:8673	PA451193	daraprim<>10 pirimetamin<>10 erbaprelina<>10 chloridine<>10 pirimecidan<>10 chloridin<>10 pyrimethamine<>10 malocide<>10 diaminopyritamin<>10 pirimetamina<>5 daraprin<>5 tindurin<>5 ethylpyrimidine<>5 5-(p-chlorophenyl)-6-ethyl-2 4-diaminopyrimidine<>5 2 4-diamino-5-(p-chlorophenyl)-6-ethylpyrimidine<>5 2 4-diamino-5-(4-chlorophenyl)-6-ethylpyrimidine; 2 4-diamino-5-(p-chlorophenyl)-6-ethylpyrimi…	ARDP0006.cdx	0.808	0.503	0.305
SW01503_0	FDA Approved Drug=MOLINDONE HYDROCHLORIDE	CCc1c([nH]c2c1C(=O)C(CC2)C[NH+]3CCOCC3)C	9883259	D00796	25517				moban<>3 moban (tn)<>2 molindone hydrochloride<>2 3-ethyl-2-methyl-5-(morpholin-4-ylmethyl)-1 5 6 7-tetrahydroindol-4-one<>1 4h-indol-4-one 3-ethyl-1 5 6 7-tetrahydro-2-methyl-5-(4-morpholinylmethyl)- monohydrochloride<>1 ncgc00016717-01<>1 cas-15622-65-8<>1 3-ethyl-6 7-dihydro-2-methyl-5-(morpholinomethyl)indol-4(5h)-one monohydrochloride<>1 3-ethyl-1 5 6 7-tetrahydro-2-methyl-5-(4-morpholinylme…	ARDP0006.cdx	0.808	0.649	0.159
SW01880_1	Indian Approved Name=mesterolone	C[C@H]1CC(=O)C[C@H]2[C@]1([C@H]3CC[C@]4([C@H]([C@@H]3CC2)CC[C@@H]4O)C)C	15020	D04947	14296				testiwop<>2 mesterolone<>2 proviron<>2 androviron<>2 mestoranum<>2 mesterolon<>2 mesteranum<>2 mesterolone [usan:ban:inn][inn][usan]<>1 1424-00-6[rn]<>1 mesterolonum [inn-latin]<>1 215-836-3[einecs]<>1 1a-methyl-5a-androstan-17b-ol-3-one<>1 (1a 5a 17b)-17-hydroxy-1-methylandrostan-3-one<>1 mesterolona[spanish][inn]<>1 mesterolonum[latin]<>1 1a-methyl-5a-dihydrotestosterone<>1 mesterolona [inn-spa…	ARDP0006.cdx	0.808	0.702	0.106
SW01914_4	China Approved Name=warfarin WHO Essential Medicine=warfarin Australia Approved Name=WARFARIN FDA Approved Drug=WARFARIN POTASSIUM;WARFARIN SODIUM	CC(=O)CC(c1ccccc1)c2c(c3ccccc3oc2=O)[O-]	23706212 16204922	D01280 D00564 D08682	10482247 17333193 10442445		CHEBI:10034 CHEBI:10033		athrombin-k<>5 warfarin k<>4 coumadin[wiki]<>4 4-hydroxy-3-(3-oxo-1-phenylbutyl)coumarin<>4 coumadine<>4 jantoven[wiki]<>4 204-929-4[einecs]<>4 antrombin k<>4 maveran<>4 athrombin<>4 aldocumar<>4 129-06-6[rn]<>4 4-hydroxy-3-(3-oxo-1-phenylbutyl)-2h-chromen-2-one<>3 vampirinip ii<>3 226-908-9[einecs]<>3 rodafarin<>3 3-(a-acetonylbenzyl)-4-hydroxycoumarin<>3 ratron g<>3 brumolin<>3 warf compound 42…	ARDP0006.cdx	0.808	0.604	0.204
SW00893_0	China Approved Name=ornidazole Indian Approved Name=ornidazole	Cc1ncc(n1CC(CCl)O)[N+](=O)[O-]	28061	D05274					ornidazole<>4 madelen<>2 16773-42-5<>2 ornidazolum [inn-latin]<>2 tiberal<>2 ornidazol [inn-spanish]<>2 ro 7-0207<>2 ornidazolum<>2 1-(3-chloro-2-hydroxypropyl)-2-methyl-5-nitroimidazole<>2 ornidazol<>2	ARDP0006.cdx	0.808	0.554	0.254
SW01799_6	NPC Approved Name=sulfaquinoxaline	c1ccc2c(c1)ncc(n2)[N-]S(=O)(=O)c3ccc(cc3)N	5338	D05952	5147				sulfaquinoxaline<>3 sulquin<>2 ursokoxaline<>2 sulphaquinoxaline<>2 kokozigal<>2 sulfaline<>2 avicocid<>2 sulfabenzpyrazine<>2 italquina<>2 sulfacox<>2 5-25-11-00125 (beilstein handbook reference)[beilstein]<>1 2-(p-aminobenzene)sulfonamidoquinoxaline<>1 n(sup1)-quinoxalin-2-ylsulfanilamide<>1 2-sulfanilamidobenzopyrazine<>1 mfcd00055406<>1 sulfanilamide n(sup 1)-2-quinoxalinyl-<>1 2-p-aminobenze…	ARDP0006.cdx	0.808	0.519	0.289
SW01945_2	FDA Approved Drug=ALCAFTADINE	C[NH+]1CCC(=C2c3ccccc3CCn4c2[nH+]cc4C=O)CC1	19371515	D06552	14201635	DB06766		PA165958399	alcaftadine<>4 lastacaft<>3 <>2 db06766<>1 lastacaft (tn)<>1 147084-10-4[rn]<>1 bcp0726000082<>1 11-(1-methylpiperidin-4-ylidene)-6 11-dihydro-5h-benzo[d]imidazo[1 2-a]azepine-3-carbaldehyde<>1 147084-10-4<>1 unii-7z8o94ecsx<>1 alcaftadine (usan/inn)<>1 chembl1201747<>1 bcp9000269<>1	ARDP0006.cdx	0.807	0.604	0.203
SW01872_8	Traditional Herbal Isolate=3-o-demethylhernandifoline	CCOP(=S)(OCC)Oc1cc(nc(n1)C(C)C)C	3017	D07856	2909				diazajet<>2 dimpylat<>2 diazitol<>2 ciazinon<>2 phosphorothioic acid o o-diethyl o-[6-methyl-2-(1-methylethyl)-4-pyrimidinyl] ester<>2 oleodiazinon<>2 diazinone<>2 dassitox<>2 neocidol<>2 dimpylate<>2 o o-diethyl o-(6-methyl-2-(1-methylethyl)-4-pyrimidinyl) phosphorothioate<>1 o o-diethyl o-2-isopropyl-4-methyl-6-pyrimidyl thiophosphate<>1 basudin<>1 dimpilato[spanish][inn]<>1 delzinon<>1 o o-dia…	ARDP0006.cdx	0.807	0.744	0.063
SW02934_0	China Approved Name=triamcinolone;triamcinolone acetpmode Traditional Herbal Isolate=corticosteroids Indian Approved Name=triamcinolone FDA Approved Drug=TRIAMCINOLONE;TRIAMCINOLONE DIACETATE	C[C@]12C[C@@H]([C@]3([C@H]([C@@H]1C[C@H]([C@@]2(C(=O)CO)O)O)CCC4=CC(=O)C=C[C@@]43C)F)O	31307	D00385	29046	DB00620		PA451749	kenacort<>22 triamcinolone<>17 aristocort<>16 triamcet<>16 ledercort<>16 fluoxyprednisolone<>16 volon<>16 adcortyl<>16 rodinolone<>16 omicilon<>11 tri-nasal<>11 tricortale<>11 triacort<>11 kenalog-40<>11 kenalog in orabase<>11 kenalog-h<>11 nasacort hfa<>11 sk-triamcinolone<>11 delphicort<>11 oracort<>11 triamcinalone<>11 omcilon<>11 triamcinlon<>11 nasacort aq<>11 oralone<>11 triderm<>11 triam-t…	ARDP0006.cdx	0.807	0.64	0.168
SW00333_1	Traditional Herbal Isolate=dioxybenzoic acid;gentisic acid	c1cc(c(cc1O)C(=O)[O-])O	3469	C00628	3350		CHEBI:17189		gentisic acid<>4 5-hydroxysalicylic acid<>4 hydroquinonecarboxylic acid<>4 gentisate<>4 2<>4 gensigen<>4 gensigon<>4 2-carboxybenzene-1 4-diol<>2 mesalazine imp. g (ep)<>2 gentisinate<>2 5-hydroxy-salicylic acid<>2 450-79-9<>2 2209119<>2 2 5-dioxybenzoic acid<>2 207-718-5[einecs]<>2 2 5-dihydroxybenzoate[acd/iupac name]<>2 2 5-dioxybenzoic acid<>2 2 5-dhba<>2 kyselina 2 5-dihydroxybenzoova[czech]…	ARDP0006.cdx	0.807	0.522	0.285
SW02893_2	Indian Approved Name=eszopiclone FDA Approved Drug=ESZOPICLONE	C[NH+]1CCN(CC1)C(=O)O[C@H]2c3c(nccn3)C(=O)N2c4ccc(cn4)Cl	969472	D02624	839530		CHEBI:53760	PA162630444	estorra<>6 (s)-zopiclone<>4 esopiclone<>4 eszopiclone<>4 (+)-zopiclone<>4 lunesta<>4 eszopiclone [usan:inn][inn][usan]<>2 hsdb 7472<>2 eszopiclone[wiki]<>2 [(7s)-6-(5-chloranylpyridin-2-yl)-5-oxidanylidene-7h-pyrrolo[3 4-b]pyrazin-7-yl]4-methylpiperazine-1-carboxylate<>2 (5s)-6-(5-chloropyridin-2-yl)-7-oxo-5h 6h 7h-pyrrolo[3 4-b]pyrazin-5-yl4-methylpiperazine-1-carboxylate<>2 (5s)-6-(5-chlorpyrid…	ARDP0006.cdx	0.807	0.625	0.182
SW02892_2	US Illegal/Scheduled Drug (Schedule 4)=Zopiclone	C[NH+]1CCN(CC1)C(=O)OC2c3c(nccn3)C(=O)N2c4ccc(cn4)Cl	5735	D01372	5533		CHEBI:32315	PA10236	zopiclone<>3 amoban<>3 zimovane<>2 ximovan<>2 amovane<>2 4-methyl-1-piperazinecarboxylic acid6-(5-chloro-2-pyridinyl)-6 7-dihydro-7-oxo-5h-pyrrolo(3 4-b)pyrazin-5-yl ester<>2 138680-07-6[rn]<>1 zopiclone [ban:inn:jan][inn][jan]<>1 (+-)-zopiclone<>1 imovane[wiki]<>1 sopivan<>1 imovane<>1 zopiclona[spanish][inn]<>1 imovance<>1 256-138-9[einecs]<>1 zopiclone[wiki]<>1 6-(5-chloropyrid-2-yl)-5-(4-meth…	ARDP0006.cdx	0.807	0.625	0.182
SW01616_2	China Approved Name=abacavir Indian Approved Name=abacavir WHO Essential Medicine=abacavir Australia Approved Name=ABACAVIR FDA Approved Drug=ABACAVIR;ABACAVIR SULFATE	c1nc2c(nc(nc2n1[C@@H]3C[C@@H](C=C3)CO)N)NC4CC4	441300 441384	D07057 D00891	390063		CHEBI:421707	PA448004	abacavir<>10 epzicom<>10 ziagen<>6 abacavir (inn)<>5 {(1s-cis)-4-[2-amino-6-(cyclopropylamino)-9h-purin-9-yl]cyclopent-2-en-1-yl}methanol<>5 {(4r)-4-[2-amino-6-(cyclopropylamino)-9h-purin-9-yl]cyclopent-2-en-1-yl}methanol<>5 chebi:421707<>5 ac1l9axg<>5 2-cyclopentene-1-methanol 4-(2-amino-6-(cyclopropylamino)-9h-purin-9-yl)- (1s 4r)-<>5 {(1s 4r)-4-[2-amino-6-(cyclopropylamino)-9h-purin-9-yl]cyclo…	ARDP0006.cdx	0.807	0.558	0.249
SW00898_0	NPC Approved Name=n-phenyl-n-acetylglycine dimethylamide	CC(=O)N(CC(=O)N(C)C)c1ccccc1	19536	D01508	18406				n-((dimethylcarbamoyl)methyl)acetanilide<>2 ralgin<>2 n-phenyl-n-acetylglycine dimethylamide<>1 acetamide 2-(acetylphenylamino)-n n-dimethyl- (9ci)<>1 brn 2808578<>1 acetamide 2-(acetylphenylamino)-n n-dimethyl-<>1 3738-06-5<>1 phenylacetylglycine dimethylamide<>1 3738-06-5[rn]<>1 gb-105<>1 phenylacetylglycine dimethylamide (jan)<>1 acetamide<>1 2-(acetylphenylamino)-n n-dimethylacetamide<>1 phen…	ARDP0006.cdx	0.807	0.665	0.141
SW00988_9	FDA Approved Drug=PHENYL AMINOSALICYLATE	c1ccc(cc1)OC(=O)c2ccc(cc2O)N	8609	D05460	8290				fenamisal<>3 pheny-pas-tebamin<>3 phenyl aminosalicylate<>3 tebanyl<>2 tebamin-leo<>2 tebamyn<>2 phenyl pas<>2 tebamin<>2 p-aminosalol<>2 phenyl 4-aminosalicylate<>2 phenyl p-aminosalicylate<>1 phenyl 4-aminosalicylate(phenyl pas)<>1 phenyl-4-aminosalicylate<>1 fr 7<>1 fenamisalum[latin]<>1 salicylic acid 4-amino- phenyl ester (8ci)<>1 p-aminosalicylic acid phenyl ester<>1 salicyclic acid 4-amino…	ARDP0006.cdx	0.806	0.594	0.212
SW01276_6	NPC Approved Name=salsalate	c1ccc(c(c1)C(=O)Oc2ccccc2C(=O)[O-])O	5161	D00428	4977	DB01399		PA164745462	sasapyrine<>4 disalcid<>4 salsalate<>3 salicylsalicylic acid<>3 sasapyrinum<>2 saloxium<>2 diacesal<>2 disalicylic acid<>2 diplosal<>2 disalyl<>2 <>1 salsalatum[latin]<>1 2-(2-hydroxyphenylcarbonyloxy)benzoic acid<>1 2-[(2-hydroxybenzoyl)oxy]benzoic acid[acd/iupac name]<>1 salicylic acid salicylate<>1 disalcid (tn)<>1 prostaglandin-endoperoxide synthase 1<>1 pghs-1<>1 salina[wiki]<>1 salsalate[us…	ARDP0006.cdx	0.806	0.62	0.186
SW00305_0	China Approved Name=pâ€aminosalicylic acid Indian Approved Name=(5-amino salicylic acid) WHO Essential Medicine=p-aminosalicylic acid Australia Approved Name=PARA-AMINOSALICYLIC ACID FDA Approved Drug=AMINOSALICYLATE SODIUM;AMINOSALICYLIC ACID;AMINOSALICYLIC ACID RESIN COMPLEX;POTASSIUM AMINOSALICYLATE	c1cc(c(cc1N)O)C(=O)[O-]	4649 2724368	D00162 D00875	4488	DB00233	CHEBI:27565	PA448382	pamisyl<>27 aminosalicylic acid<>22 ferrosan<>20 deapasil<>20 aminopar<>20 parasalindon<>20 rezipas<>20 p-aminosalicylic acid<>20 4-aminosalicylic acid<>15 gabbropas<>14 hellipidyl<>13 pasalon<>13 apacil<>13 sanipriol-4<>13 para-pas<>13 pasnodia<>13 pasmed<>13 pask<>13 para-aminosalicylic acid<>13 pasem<>13 paramycin<>13 para-amino salicylic acid<>13 parasal<>13 propasa<>13 pasdium<>13 entepas<>1…	ARDP0006.cdx	0.806	0.479	0.328
SW02892_2	US Illegal/Scheduled Drug (Schedule 4)=Zopiclone	C[NH+]1CCN(CC1)C(=O)OC2c3c(nccn3)C(=O)N2c4ccc(cn4)Cl	5735	D01372	5533		CHEBI:32315	PA10236	zopiclone<>3 amoban<>3 zimovane<>2 ximovan<>2 amovane<>2 4-methyl-1-piperazinecarboxylic acid6-(5-chloro-2-pyridinyl)-6 7-dihydro-7-oxo-5h-pyrrolo(3 4-b)pyrazin-5-yl ester<>2 138680-07-6[rn]<>1 zopiclone [ban:inn:jan][inn][jan]<>1 (+-)-zopiclone<>1 imovane[wiki]<>1 sopivan<>1 imovane<>1 zopiclona[spanish][inn]<>1 imovance<>1 256-138-9[einecs]<>1 zopiclone[wiki]<>1 6-(5-chloropyrid-2-yl)-5-(4-meth…	ARDP0006.cdx	0.806	0.625	0.181
SW03976_2	Indian Approved Name=meglumine diatrizoate WHO Essential Medicine=amidotrizoate Australia Approved Name=MEGLUMINE DIATRIZOATE;SODIUM DIATRIZOATE FDA Approved Drug=DIATRIZOATE MEGLUMINE;DIATRIZOATE SODIUM;IOTHALAMATE SODIUM	CC(=O)Nc1c(c(c(c(c1I)NC(=O)C)I)C(=O)[O-])I	8566 23672589 2140	D02015 D01013	8248 12381 151930	DB00271	CHEBI:31812 CHEBI:53692 CHEBI:53691	PA449281	sodium amidotrizoate<>15 diatrizoate sodium<>12 iothalamate<>9 triombrine<>9 sodium diatrizoate<>9 diatrizoate sodium salt<>9 reno-dip<>8 angiovist 282<>8 conray 35<>8 vascoray<>8 methalamic acid<>8 urovist sodium 300<>8 meglumine diatrizoate<>8 diatrizoic acid sodium salt<>8 diatriazoate<>8 cardiografin<>8 urotrast<>7 diatrizoate<>7 triombrin<>7 urogranoic acid<>7 amidotrizoic acid<>7 diat<>7 od…	ARDP0006.cdx	0.806	0.655	0.151
SW01500_8	China Approved Name=azathioprine WHO Essential Medicine=azathioprine Indian Approved Name=azathioprine FDA Approved Drug=AZATHIOPRINE;AZATHIOPRINE SODIUM	Cn1cnc(c1Sc2c3c(nc[nH]3)ncn2)[N+](=O)[O-]	2265	D00238	2178		CHEBI:2948	PA448515	azathioprine<>10 azamun<>10 azathioprin<>10 azasan<>10 imuran<>10 imurel<>10 imurek<>10 azanin<>10 azatioprin<>10 ccucol<>10 6-[(1-methyl-4-nitro-1h-imidazol-5-yl)thio]-9h-purine<>5 6-((1-methyl-4-nitro-1h-imidazol-5-yl)thio)-7h-purine<>5 azothioprine<>5 6-(1'-methyl-4'-nitro-5'-imidazolyl)-mercaptopurine<>5 azathioprine[wiki][usp][inn][ban][jan][usan][jp15]<>5 6-(1-methyl-4-nitro-1h-imidazol-5-y…	ARDP0006.cdx	0.806	0.612	0.194
SW01200_6	China Approved Name=sulfadiazine;silver sulfadiazine Indian Approved Name=silver sulphadiazine;sulphadiazine WHO Essential Medicine=silver sulfadiazine;sulfadiazine Australia Approved Name=SILVER SULFADIAZINE FDA Approved Drug=SILVER SULFADIAZINE;SULFADIAZINE;SULFADIAZINE SODIUM	c1cnc(nc1)[N-]S(=O)(=O)c2ccc(cc2)N	441244 5215 15899898	D00433 D00587 D05949	390017 5026 10565	DB05245 DB00359	CHEBI:9142 CHEBI:9328	PA164744951 PA451539	flamazine<>18 sulfadiazine<>17 sulfadiazine silver<>15 silver sulphadiazine<>15 silver sulfadiazinate<>15 silver sulfadiazine<>15 silvadene<>15 sulphadiazine<>13 ssd<>13 thermazene<>13 sulfapyrimidine<>12 sulfazine<>12 eskadiazine<>12 sulfadiazin<>12 cremodiazine<>12 liquadiazine<>12 microsulfon<>12 sulfadiazene<>12 dermazin<>10 sulfadiazine silver salt<>10 lantrisul<>8 sulfapirimidin<>8 metha-me…	ARDP0006.cdx	0.806	0.531	0.274
SW02894_9	FDA Approved Drug=CYCLOTHIAZIDE	c1c2c(cc(c1Cl)S(=O)(=O)N)S(=O)(=O)NC(N2)C3CC4CC3C=C4	2910	D01256	2807	DB00606	CHEBI:31448	PA449168	anhydron<>4 cyclothiazide<>4 doburil<>3 aquirel<>3 renazide<>3 valmiran<>3 fluidil<>3 ciclotiazide [dcit]<>3 <>1 2h-1 2 4-benzothiadiazine-7-sulfonamide 6-chloro-3 4-dihydro-3-(5-norbornen-2-yl)- 1 1-dioxide<>1 ec 4.2.1.1<>1 lilly 35 483<>1 [2259-96-3]<>1 3-bicyclo[2.2.1]hept-5-en-2-yl-6-chloro-3 4-dihydro-2h-1 2 4-benzothiadiazine-7-sulfonamide 1 1-dioxide<>1 2h-1 2 4-benzothiadiazine-7-sulfonam…	ARDP0006.cdx	0.806	0.626	0.18
SW02455_4	China Approved Name=prostaglandin E Indian Approved Name=dinoprostone WHO Essential Medicine=prostaglandin E Australia Approved Name=PROSTAGLANDIN E FDA Approved Drug=DINOPROSTONE	CCCCC[C@@H](/C=C/[C@H]1[C@@H](CC(=O)[C@@H]1C/C=C\CCCC(=O)[O-])O)O	5280360	D00079	4444059	DB00917	CHEBI:15551	PA449345	prostin e2<>17 cervidil<>17 prepidil<>17 dinoprostone<>12 pge2<>12 prostaglandin e2<>12 prostarmon e<>12 propess<>10 dinoprostone prostaglandin e2<>10 prostin<>7 dinoproston<>7 minprostin e2<>7 7-(3-hydroxy-2-(3-hydroxy-1-octenyl)-5-oxocyclopentyl)-5-heptenoic acid<>5 pge receptor ep4 subtype<>5 prostaglandin e( 2)<>5 minprositin e2<>5 prostaglandin pge2<>5 9-oxo-11r 15s-dihydroxy-5z 13e-prostadi…	ARDP0006.cdx	0.805	0.562	0.243
SW00925_7	China Approved Name=acetazolamide Indian Approved Name=acetazolamide WHO Essential Medicine=acetazolamide Australia Approved Name=ACETAZOLAMIDE FDA Approved Drug=ACETAZOLAMIDE;ACETAZOLAMIDE SODIUM	CC(=O)Nc1nnc(s1)S(=O)(=O)N	1986	D00218	1909		CHEBI:27690	PA448018	glaupax<>12 diluran<>12 diacarb<>12 acetazolamide<>12 dehydratin<>12 acetazolamid<>12 nephramide<>12 edemox<>12 diamox<>12 defiltran<>12 carbonic anhydrase inhibitor 6063<>6 fonurit<>6 59-66-5[rn]<>6 1 3 4-thiadiazole-2-sulfonamide 5-acetamido-<>6 acetamide n-[5- (aminosulfonyl)-1 3 4-thiadiazol-2-yl]-<>6 cas-59-66-5<>6 n-(5-sulfamoyl-1 3 4-thiadiazol-2-yl)acetamid<>6 cidamex<>6 n-[5-(aminosulfon…	ARDP0006.cdx	0.805	0.566	0.239
SW01778_8	Indian Approved Name=methdilazine hcl;methdilazine FDA Approved Drug=METHDILAZINE;METHDILAZINE HYDROCHLORIDE	C[NH+]1CCC(C1)CN2c3ccccc3Sc4c2cccc4	14677	D04979	14009 14008	DB00902		PA164743018	methdilazine<>12 tacaryl<>12 tacryl<>10 tacazyl<>10 methodilazine<>10 disyncram<>10 metodilazina [inn-spanish]<>8 methdilazinum [inn-latin]<>8 bristaline<>8 methdilazine hcl<>6 dilosyn<>6 tacaryl hydrochloride<>6 methilazine hydrochloride<>6 methdilazine monohydrochloride<>6 md<>6 methdilazine hydrochloride<>6 disyncran<>6 1229-35-2[rn]<>4 214-967-3[einecs]<>4 methdilazinum<>4 10-(1-methyl-3-pyrr…	ARDP0006.cdx	0.805	0.623	0.182
SW01026_5	FDA Approved Drug=RILUZOLE	c1cc2c(cc1OC(F)(F)F)sc(n2)N	5070	D00775	4892			PA451251	rilutek<>2 2-amino-6-(trifluoromethoxy)benzothiazole<>2 riluzole<>2 6-trifluoromethoxy-benzothiazol-2-ylamine(riluzole)<>1 6-(trifluoromethoxy)benzothiazol-2-amine<>1 riluzol[spanish][inn]<>1 riluzolum [inn-latin]<>1 riluzolum<>1 6-trifluoromethoxy-benzothiazol-2-ylamine<>1 riluzole (jan/usan)[jan][usan]<>1 riluzole [usan:inn][inn][usan]<>1 1744-22-5[rn]<>1 pk-26124 rp-54274 rilutek<>1 riluzol<>1…	ARDP0006.cdx	0.804	0.565	0.24
SW01741_0	US Illegal/Scheduled Drug (Schedule 4)=Nimetazepam	CN1c2ccc(cc2C(=NCC1=O)c3ccccc3)[N+](=O)[O-]	4496	D01593	4340	?			1-methylnitrazepam<>2 erimin<>2 ro 5-3453<>2 elimin<>2 nimetazepam<>2 1 3-dihydro-1-methyl-7-nitro-5-phenyl-2h-1 4-benzodiazepin-2-one<>1 nimetazepamum [inn-latin]<>1 202-708-7[einecs]<>1 2h-1 4-benzodiazepin-2-one 1 3-dihydro-1-methyl-7-nitro-5-phenyl-<>1 2011-67-8<>1 1-methyl-7-nitro-5-phenyl-1 3-dihydro-benzo[e][1 4]diazepin-2-one<>1 brn 0759813<>1 5-24-04-00346 (beilstein handbook reference)[…	ARDP0006.cdx	0.804	0.659	0.145
SW01619	Traditional Herbal Isolate=morphine Australia Approved Name=MORPHINE;MORPHINE HYDROCHLORIDE;MORPHINE SULFATE China Approved Name=morphine WHO Essential Medicine=morphine US Illegal/Scheduled Drug (Schedule 2)=Morphine FDA Approved Drug=MORPHINE SULFATE	C[NH+]1CC[C@]23c4c5ccc(c4O[C@H]2[C@H](C=C[C@H]3[C@H]1C5)O)O	5288826	D00842 D08233	4450907 4576542 4881953	DB00295	CHEBI:17303 CHEBI:55340	PA450550	morphine<>26 ospalivina<>20 morphinum<>20 duromorph<>20 morphina<>20 duramorph pf<>14 morphinism<>14 moscontin<>14 morphia<>14 morphium<>14 statex<>14 astramorph pf<>14 m-eslon<>14 meconium<>14 morphine h.p<>14 oramorph sr<>14 epimorph<>13 roxanol ud<>13 rms uniserts<>13 statex drops<>13 apokyn<>13 rescudose<>13 roxanol 100<>13 morphitec<>13 d-(-)-morphine<>13 dulcontin<>13 (-)-morphine<>13 morph…	ARDP0006.cdx	0.804	0.606	0.198
SW02184_1	Traditional Herbal Isolate=ajmaline	CC[C@H]1[C@@H]2C[C@H]3[C@H]4[C@@]5(C[C@@H](C2[C@H]5O)[NH+]3[C@@H]1O)c6ccccc6N4C		D00199		DB01426	CHEBI:28462		<>2 ajmaline<>2 hh1<>1 ajimalin<>1 voltage-gated sodium channel subunit alpha nav1.5<>1 sodium channel protein cardiac muscle alpha-subunit<>1 ajmalin<>1 sodium channel protein type v subunit alpha<>1	ARDP0006.cdx	0.803	0.626	0.177
SW02404_0	Indian Approved Name=formoterol fumarate;formoterol FDA Approved Drug=FORMOTEROL FUMARATE;FORMOTEROL FUMARATE DIHYDRATE	CC(Cc1ccc(cc1)OC)[NH2+]CC(c2ccc(c(c2)NC=O)O)O	3410	D01373 D07990	3292	DB00983		PA134687907	formoterol<>10 foradil<>8 oxeze turbuhaler foradil<>7 oxeze turbuhaler<>7 oxis<>7 foradile<>6 formoterol fumarate<>5 formoterol tartrate<>3 formoterol (inn)<>3 symbicort 200 turbuhaler (budesonide + formoterol fumarate dihydrate)_mixture<>3 formoterolum [inn-latin]<>3 ac1l1fve<>3 beta-2 adrenoceptor<>3 symbicort 100 turbuhaler (budesonide + formoterol fumarate dihydrate)_mixture<>3 oxis (tn)<>3 b…	ARDP0006.cdx	0.803	0.558	0.245
SW03997_7	FDA Approved Drug=IODAMIDE MEGLUMINE	CC(=O)NCc1c(c(c(c(c1I)NC(=O)C)I)C(=O)[O-])I	29182	D01979	27150				renovue-65<>3 iodamide n-methyl-d-glucamine salt<>2 conraxin h<>2 iodamide methylglucamine<>2 meglumine iodamide<>2 iodamide meglumine<>2 renovue-dip<>2 iodamide 300<>2 1-deoxy-1-(methylamino)-d-glucitol ? 5-diacetamido-2 4 6-triiodo-m-toluate<>1 1-deoxy-1-(methylamino)-d-glucitol a 5-diacetamido-2 4 6-triiodo-m-toluate (salt)<>1 523-89-7[rn]<>1 jodamid methylglucaminsalz [german]<>1 uromiro<>1 1…	ARDP0006.cdx	0.803	0.637	0.166
SW01503_0	FDA Approved Drug=MOLINDONE HYDROCHLORIDE	CCc1c([nH]c2c1C(=O)C(CC2)C[NH+]3CCOCC3)C	9883259	D00796	25517				moban<>3 moban (tn)<>2 molindone hydrochloride<>2 3-ethyl-2-methyl-5-(morpholin-4-ylmethyl)-1 5 6 7-tetrahydroindol-4-one<>1 4h-indol-4-one 3-ethyl-1 5 6 7-tetrahydro-2-methyl-5-(4-morpholinylmethyl)- monohydrochloride<>1 ncgc00016717-01<>1 cas-15622-65-8<>1 3-ethyl-6 7-dihydro-2-methyl-5-(morpholinomethyl)indol-4(5h)-one monohydrochloride<>1 3-ethyl-1 5 6 7-tetrahydro-2-methyl-5-(4-morpholinylme…	ARDP0006.cdx	0.803	0.644	0.159
SW02319_5	NPC Approved Name=panipenem	C[C@H]([C@@H]1[C@H]2CC(=C(N2C1=O)C(=O)[O-])S[C@H]3CCN(C3)C(=[NH2+])C)O		D02509	16736434				(5r 6s)-6-((r)-1-hydroxy-ethyl)-3-[(s)-1-(1-imino-ethyl)-pyrrolidin-3-ylsulfanyl]-7-oxo-1-aza-bicyclo[3.2.0]hept-2-ene-2-carboxylic acid<>1 (+)-(5r 6s)-3-[[(s)-1-acetimidoyl-3-pyrrolidinyl]thio]-6-[(r)-1-hydroxyethyl]-7-oxo-1-azabicyclo[3.2.0]hept-2-ene-2-carboxylicacid<>1 87726-17-8[rn]<>1 244-525-5[einecs]<>1 [5r-[3(s*) 5a 6a(r*)]]-6-(1-hydroxyethyl)-3-[[1-(1-iminoethyl)-3-pyrrolidinyl]thio]-7-…	ARDP0006.cdx	0.803	0.588	0.215
SW01478_1	NPC Approved Name=rolipram	COc1ccc(cc1OC2CCCC2)C3CC(=O)NC3	5092	D01783	4913		CHEBI:104872		rolipram<>2 4-[3-(cyclopentyloxy)-4-methoxyphenyl]pyrrolidin-2-one<>2 adeo<>2 4-[3-(cyclopentyloxy)-4-methoxyphenyl]-2-pyrrolidinone[acd/iupac name]<>1 85416-73-5[rn]<>1 2-pyrrolidinone 4-(3-(cyclopentyloxy)-4-methoxyphenyl)-<>1 61413-54-5<>1 zk 62711<>1 chebi:104872<>1 4-(3-cyclopentyloxy-4-methoxy-phenyl)-pyrrolidin-2-one((-)-rolipram)<>1 zk 62711 sb 95952 me-3167 adeo<>1 zk-62711<>1 262-771-1[…	ARDP0006.cdx	0.803	0.664	0.139
SW00912_4	Indian Approved Name=methoxolone FDA Approved Drug=METAXALONE	Cc1cc(cc(c1)OCC2CNC(=O)O2)C	15459	D00773	14709	DB00660		PA164747189	zorane<>6 skelaxin<>6 methaxalonum<>6 metaxalon<>6 metassalone [dcit]<>6 metaxalone<>6 methoxolone<>6 metazalone<>4 metaxalonum [latin]<>4 metazolone<>4 2-oxazolidinone 5-[ (3 5-dimethylphenoxy)methyl]-<>2 .meta.xalone<>2 skelaxin[wiki]<>2 {5-[(3 } 5-xylyloxy)methyl\]-2-oxazolidinone<>2 5-{[(3 5-dimethylphenyl)oxy]methyl}-1 3-oxazolidin-2-one<>2 metaxalona [inn-spanish]<>2 1665-48-1[rn]<>2 metaxo…	ARDP0006.cdx	0.803	0.651	0.151
SW03130_7	FDA Approved Drug=TROVAFLOXACIN MESYLATE NPC Approved Name=trovafloxacin	c1cc(c(cc1F)F)n2cc(c(=O)c3c2nc(c(c3)F)N4C[C@@H]5[C@H](C4)[C@H]5[NH3+])C(=O)[O-]		D08654	16736478				trovafloxacin<>2 7-((1s 5r 6s)-6-amino-3-aza-bicyclo[3.1.0]hex-3-yl)-1-(2 4-difluoro-phenyl)-6-fluoro-4-oxo-1 4-dihydro-[1 8]naphthyridine-3-carboxylicacid<>1 trovoflaxicin(trovaflaxacin)<>1 trovafloxacin[wiki][inn]<>1 trovafloxacina<>1 turvel<>1 7-[(1r 5s 6s)-6-amino-3-azabicyclo[3.1.0]hex-3-yl]-1-(2 4-difluorophenyl)-6-fluoro-4-oxo-1 4-dihydro-1 8-naphthyridine-3-carboxylic acid<>1 (1a 5a 6a)-7…	ARDP0006.cdx	0.802	0.655	0.147
SW01725_8	Indian Approved Name=dimethindene maleate	CC(c1ccccn1)C2=C(Cc3c2cccc3)CC[NH+](C)C	5282414	D01343	4979003				forhistal maleate<>3 fenistil<>2 dimethindene maleate<>2 dimetindene maleate<>2 dimethinden maleate<>2 dimethpyrindene maleate<>2 fenistil-retard<>2 forthistal maleate<>2 1h-indene-2-ethanamine n {n-dimethyl-3-[1-(2-pyridinyl)ethyl]- } (z)-2-butenedioate (1:1)<>1 {2-[1-[2-[2-(dimethylamino)ethyl]inden-3-yl]ethyl]pyridine} maleate (1:1)<>1 dimethindene malenate<>1 dimetindene hydrogen maleate<>1 p…	ARDP0006.cdx	0.802	0.629	0.173
SW01157	Traditional Herbal Isolate=l-beta-santonin	C[C@H]1[C@@H]2CC[C@]3(C=CC(=O)C(=C3[C@H]2OC1=O)C)C	221071	D00154	191779				santonin<>3 (-)-santonin<>2 santoninic anhydride<>2 89489[beilstein]<>1 481-06-1<>1 (3s 3as 5as 9bs)-3 5a 9-trimethyl-3a 5 5a 9b-tetrahydronaphtho[1 2-b]furan-2 8(3h 4h)-dione<>1 (3s 3as 5as 9bs)-3 5a 9-trimethyl-3a 5 5a 9b-tetrahydronaphtho[1 2-b]furan-2 8(3h 4h)-dion<>1 (3s 3as 5as 9bs)-3 5a 9-trimethyl-3a 5 5a 9b-tetrahydro-3h 4h-naphtho[1 2-b]furan-2 8-dione<>1 alpha-santonin<>1 3a 5 5a 9b-te…	ARDP0006.cdx	0.802	0.605	0.198
SW01888_6	NPC Approved Name=tilisolol	CC(C)(C)[NH2+]CC(COc1cn(c(=O)c2c1cccc2)C)O	5474	D08598	5275				4-[3-(tert-butylamino)-2-hydroxypropoxy]-n-methylisocarbostyril<>2 tilisolol<>2 ac1l1kfh<>1 tilisololum<>1 (+-)-4-(3-(tert-butylamino)-2-hydroxypropoxy)-2-methylisocarbostyril<>1 1(2h)-isoquinolinone 4-(3-((1 1-dimethylethyl)amino)-2-hydroxypropoxy)-2-methyl-<>1 85136-71-6[rn]<>1 4-[3-(tert-butylamino)-2-hydroxypropoxy]-2-methylisoquinolin-1(2h)-one<>1 tilisolol (inn)<>1 1(2h)-isoquinolinone<>1 8…	ARDP0006.cdx	0.802	0.646	0.156
SW01249_3	NPC Approved Name=nefopam	C[NH+]1CCOC(c2ccccc2C1)c3ccccc3	4450	D08258	4295				nefopam<>3 sinalgico<>2 fenazoxine<>2 acupan<>1 3 4 5 6-tetrahydro-5-methyl-1-phenyl-(1h)2 5-be*<>1 120056-57-7[rn]<>1 3-methyl-7-phenyl-6-oxa-3-azabicyclo[6.4.0]dodeca-8 10 12-triene<>1 23327-57-3 13669-70-0<>1 1h-2<>1 nefopam [inn:ban]<>1 23327-57-3 13669-70-0 [nefopam]<>1 nefopamum[latin]<>1 13669-70-0<>1 237-148-2[einecs]<>1 5-methyl-1-phenyl-3 4 5 6-tetrahydro-1h-2 5-benzoxazocine[acd/iupac …	ARDP0006.cdx	0.802	0.605	0.197
SW01478_0	NPC Approved Name=rolipram	COc1ccc(cc1OC2CCCC2)C3CC(=O)NC3	5092	D01783	4913		CHEBI:104872		rolipram<>2 4-[3-(cyclopentyloxy)-4-methoxyphenyl]pyrrolidin-2-one<>2 adeo<>2 4-[3-(cyclopentyloxy)-4-methoxyphenyl]-2-pyrrolidinone[acd/iupac name]<>1 85416-73-5[rn]<>1 2-pyrrolidinone 4-(3-(cyclopentyloxy)-4-methoxyphenyl)-<>1 61413-54-5<>1 zk 62711<>1 chebi:104872<>1 4-(3-cyclopentyloxy-4-methoxy-phenyl)-pyrrolidin-2-one((-)-rolipram)<>1 zk 62711 sb 95952 me-3167 adeo<>1 zk-62711<>1 262-771-1[…	ARDP0006.cdx	0.802	0.663	0.139
SW01249_3	NPC Approved Name=nefopam	C[NH+]1CCOC(c2ccccc2C1)c3ccccc3	4450	D08258	4295				nefopam<>3 sinalgico<>2 fenazoxine<>2 acupan<>1 3 4 5 6-tetrahydro-5-methyl-1-phenyl-(1h)2 5-be*<>1 120056-57-7[rn]<>1 3-methyl-7-phenyl-6-oxa-3-azabicyclo[6.4.0]dodeca-8 10 12-triene<>1 23327-57-3 13669-70-0<>1 1h-2<>1 nefopam [inn:ban]<>1 23327-57-3 13669-70-0 [nefopam]<>1 nefopamum[latin]<>1 13669-70-0<>1 237-148-2[einecs]<>1 5-methyl-1-phenyl-3 4 5 6-tetrahydro-1h-2 5-benzoxazocine[acd/iupac …	ARDP0006.cdx	0.802	0.604	0.197
SW00912_5	Indian Approved Name=methoxolone FDA Approved Drug=METAXALONE	Cc1cc(cc(c1)OCC2CNC(=O)O2)C	15459	D00773	14709	DB00660		PA164747189	zorane<>6 skelaxin<>6 methaxalonum<>6 metaxalon<>6 metassalone [dcit]<>6 metaxalone<>6 methoxolone<>6 metazalone<>4 metaxalonum [latin]<>4 metazolone<>4 2-oxazolidinone 5-[ (3 5-dimethylphenoxy)methyl]-<>2 .meta.xalone<>2 skelaxin[wiki]<>2 {5-[(3 } 5-xylyloxy)methyl\]-2-oxazolidinone<>2 5-{[(3 5-dimethylphenyl)oxy]methyl}-1 3-oxazolidin-2-one<>2 metaxalona [inn-spanish]<>2 1665-48-1[rn]<>2 metaxo…	ARDP0006.cdx	0.801	0.65	0.151
SW01268_4	Indian Approved Name=atomoxetine FDA Approved Drug=ATOMOXETINE HYDROCHLORIDE	Cc1ccccc1O[C@H](CC[NH2+]C)c2ccccc2	54840 54841	D02574	49515 49516	DB00289	CHEBI:331697 CHEBI:127342	PA134688071	strattera<>5 atomoxetine hydrochloride<>4 tomoxetine<>4 tomoxetinum [latin]<>3 tomoxetine [inn]<>3 tomoxetina [spanish]<>3 atomoxetine<>3 5htt<>2 (-)-tomoxetine<>2 strattera[wiki]<>2 atomoxetine[wiki][inn]<>2 tomoxetine [inn_en]<>2 82248-59-7[rn]<>2 (r)-tomoxetine hydrochloride<>2 atomoxetine hcl<>2 tomoxetine hydrochloride<>2 tomoxetine[wiki][inn]<>2 5ht transporter<>2 [(3r)-3-(2-methylphenoxy)-…	ARDP0006.cdx	0.801	0.677	0.124
SW01908_1	FDA Approved Drug=FENOLDOPAM MESYLATE	c1cc(ccc1C2C[NH2+]CCc3c2cc(c(c3Cl)O)O)O	49659	D00613	45065	DB00800	CHEBI:5002		corlopam<>4 fenoldopam mesylate<>3 corlopam (tn)<>2 fenoldopam monomethanesulfonate<>2 fenoldopam mesilate<>2 alpha-2a adrenoreceptor<>1 <>1 6-chloro-2<>1 sk&f-82526j<>1 6-chloro-1-(4-hydroxy-phenyl)-2 3 4 5-tetrahydro-1h-benzo[d]azepine-7 8-diol; compound with methanesulfonicacid<>1 compound with methanesulfonic acid<>1 67227-57-0<>1 6-chloro-2 3 4 5-tetrahydro-7 8-dihydroxy-1-(p-hydroxyphenyl)-…	ARDP0006.cdx	0.801	0.602	0.199
SW02238_1	NPC Approved Name=rosin	CCOC(=O)[C@@]1(CCC[C@]2(C1CC=C3C2CCC(=C3)C(C)C)C)C	44630037	D06804					ethyl rosinate<>1 rosin acid ethyl ester<>1 abietic acid ethyl ester<>1 rosin<>1 a0002<>1	ARDP0006.cdx	0.801	0.598	0.204
SW01908_1	FDA Approved Drug=FENOLDOPAM MESYLATE	c1cc(ccc1C2C[NH2+]CCc3c2cc(c(c3Cl)O)O)O	49659	D00613	45065	DB00800	CHEBI:5002		corlopam<>4 fenoldopam mesylate<>3 corlopam (tn)<>2 fenoldopam monomethanesulfonate<>2 fenoldopam mesilate<>2 alpha-2a adrenoreceptor<>1 <>1 6-chloro-2<>1 sk&f-82526j<>1 6-chloro-1-(4-hydroxy-phenyl)-2 3 4 5-tetrahydro-1h-benzo[d]azepine-7 8-diol; compound with methanesulfonicacid<>1 compound with methanesulfonic acid<>1 67227-57-0<>1 6-chloro-2 3 4 5-tetrahydro-7 8-dihydroxy-1-(p-hydroxyphenyl)-…	ARDP0006.cdx	0.801	0.602	0.199
SW02996_9	Indian Approved Name=oxyclozanide	c1c(cc(c(c1NC(=O)c2c(c(cc(c2Cl)Cl)Cl)O)O)Cl)Cl	16779	D08320	15904				oxyclozanide<>3 zanil<>2 oxiclozanidum<>2 oxyclozanid<>2 zanilox<>2 diplin<>2 zanil [veterinay]<>1 salicylanilide 3 3' 5 5' 6-pentachloro-2'-hydroxy-<>1 oxyclozanidum[latin]<>1 3 3' 5 5' 6-pentachloro-2 2'-dihydroxybenzanilide<>1 3 5 6 3' 5'-pentachloro-2 2'-dihydroxybenzanilide<>1 oxiclozanida[spanish][inn]<>1 benzamide 2 3 5-trichloro-n-(3 5-dichloro-2-hydroxyphenyl)-6-hydroxy-<>1 2 3 5-trichlo…	ARDP0006.cdx	0.801	0.421	0.379
SW02638_0	Indian Approved Name=metolazone FDA Approved Drug=METOLAZONE	Cc1ccccc1N2C(Nc3cc(c(cc3C2=O)S(=O)(=O)N)Cl)C	4170	D00431	4026	DB00524	CHEBI:64354	PA164781022	oldren<>6 microx<>6 metenix<>6 metalozone<>6 metolazone<>6 diulo<>6 zaroxolyn<>6 metalazone<>4 xuret<>4 mykrox<>4 7-chloro-2-methyl-4-oxo-3-o-tolyl-1 2 3 4-tetrahydro-quinazoline-6-sulfonic acidamide(metolazone)<>2 7-chloro-1 2 3 4-tetrahydro-2-methyl-3-(2-methylphenyl)-4-oxo-6-quinazolinesulfonamide<>2 5-25-09-00212 (beilstein handbook reference)[beilstein]<>2 mykrox;zaroxolyn;diulo;zaroxolyn<>2…	ARDP0006.cdx	0.801	0.614	0.187
SW02841_5	NPC Approved Name=nilvadipine	CC1=C(C(C(=C(N1)C#N)C(=O)OC)c2cccc(c2)[N+](=O)[O-])C(=O)OC(C)C	4494	D01908		DB06712		PA165958385	nivadil<>3 nilvadipine<>3 <>2 nilvadipino [spanish]<>1 voltage-dependent calcium channel subunit delta-3<>1 escor<>1 fk 235<>1 voltage-gated calcium channel subunit alpha-2/delta-3<>1 fr-34235<>1 nilvadipinum [latin]<>1 75530-68-6<>1 voltage-dependent calcium channel subunit alpha-2-3<>1 fr 34235<>1 nivadipine<>1	ARDP0006.cdx	0.801	0.637	0.164
SW01362_3	Australia Approved Name=MIANSERIN HYDROCHLORIDE	C[NH+]1CCN2c3ccccc3Cc4ccccc4C2C1	68551	D01358	61825	DB06148	CHEBI:51137		mianserin hydrochloride<>3 mianserine hydrochloride<>2 bolvidon<>2 mianserine [inn-french]<>1 org gb 94<>1 5htt<>1 <>1 mianserin hydrochloride (jan/usan)[jan][usan]<>1 mianserin<>1 mianserina [inn-spanish]<>1 tolvon<>1 tolvin<>1 mianserinum [inn-latin]<>1 21535-47-7 24219-97-4 [mianserin]<>1 4280594[beilstein]<>1 mianseryna [polish]<>1 dibenzo[c f]pyrazino[1 2-a]azepine 1 2 3 4 10 14b-hexahydro-2…	ARDP0006.cdx	0.8	0.639	0.161

## Sheet: ST-148
VIDA Name	Official Names	Isomeric Smiles	PubChem ID	KEGG Drug ID	ChemSpider ID	DrugBank ID	ChEBI ID	PharmGKB ID	Synonyms	ROCS_ShapeQuery	ROCS_TanimotoCombo	ROCS_ShapeTanimoto	ROCS_ColorTanimoto					Min ROCS_TanimotoCombo			0.745
SW02710_5	Indian Approved Name=lornoxicam	CN1C(=C(c2c(cc(s2)Cl)S1(=O)=O)O)C(=O)Nc3ccccn3		D01866	10442760				lornoxicam<>2 6-chloro-4-hydroxy-2-methyl-n-(pyridin-2-yl)-2h-thieno[2 3-e][1 2]thiazine-3-carboxamide 1 1-dioxide<>1 (6-chloro-4-hydroxy-2-methyl-1 1-dioxothiopheno[2 3-e]1 2-thiazin-3-yl)-n-(2-p yridyl)carboxamide<>1 50-18-0 (anhydrous form)<>1 tl8004963<>1 6-chloro-4-hydroxy-2-methyl-n-2-pyridinyl-2h-thieno(2 3-e)-1 2-thiazine-3-carboxamide 1 1-dioxide<>1 xefo<>1 70374-39-9[rn]<>1 (6-chloro-4-…	ST148.cdx	1.122	0.655	0.467					Max ROCS_TanimotoCombo			1.122
SW02245_3	Indian Approved Name=piroxicam Australia Approved Name=PIROXICAM FDA Approved Drug=PIROXICAM	CN1C(=C(c2ccccc2S1(=O)=O)O)C(=O)Nc3ccccn3		D00127	10442653		CHEBI:8249		reudene<>3 improntal<>3 piroxicam (feldene)<>3 brexin;<>3 4-hydroxy-2-methyl-3-(pyrid-2-yl-carbamoyl)-2h-1 2-benzothiazine 1 2-dioxide<>3 4-hydroxy-2-methyl-n-(2-pyridyl)-2h-1 2-benzothiazine-3-carboxamide-1 1-dioxide<>3 4-hydroxy-2-methyl-n-2-pyridinyl-2h-1 2-benzothiazine-3-carboxamide1 1-dioxide<>3 riacen<>3 roxicam<>3 artroxicam<>3 feldene[wiki]<>3 4-hydroxy-2-methyl-n-(pyridin-2-yl)-2h-benzo…	ST148.cdx	1.087	0.633	0.454					Mean ROCS_TanimotoCombo			0.8067
SW02783_5	Indian Approved Name=donepezil FDA Approved Drug=DONEPEZIL HYDROCHLORIDE	COc1cc2c(cc1OC)C(=O)C(C2)CC3CC[NH+](CC3)Cc4ccccc4	5741 3152	D00670 D07869	5539 3040	DB00843	CHEBI:4696 CHEBI:53289	PA449394	aricept odt<>6 donepezil<>5 aricept<>4 eranz<>4 donepezil hydrochloride<>3 donepezil hcl<>2 bnag<>2 serotonin receptor 2a<>2 e2020<>2 5-ht-2a<>2 120014-06-4[rn]<>2 5- ht-2<>2 120011-70-3<>2 aricept[wiki]<>2 1h-inden-1-one 2 3-dihydro-5 6-dimethoxy-2-[[1-(phenylmethyl)-4-piperidinyl]methyl]- hydrochloride<>1 2-[(1-benzyl-4-piperidinyl)methyl]-5 6-dimethoxy-1-indanone hydrochloride<>1 2-[(1-benzylp…	ST148.cdx	1.076	0.815	0.261
SW02206_3	NPC Approved Name=azaperone	c1ccnc(c1)N2CC[NH+](CC2)CCCC(=O)c3ccc(cc3)F	15443	D02620	14695				stresnil<>3 suicalm<>2 sedaperone vet<>2 eucalmyl<>2 azeperone<>2 azaperon<>2 azaperone<>2 1649-18-9<>2 fluoperidol<>2 stresnil(tn)<>1 1-(4-fluorphenyl)-4-[4-(2-pyridinyl)-1-piperazinyl]-1-butanon[acd/iupac name]<>1 5-23-03-00041 (beilstein handbook reference)[beilstein]<>1 1-butanone 1- (4-fluorophenyl)-4-[4-(2-pyridinyl)-1-piperazinyl]-<>1 1-(4-fluorophenyl)-4-[4-(pyridin-2-yl)piperazin-1-yl]bu…	ST148.cdx	1.044	0.789	0.254					Min ROCS_ShapeTanimoto			0.408
SW02779_1	China Approved Name=Droperidol Indian Approved Name=droperidol FDA Approved Drug=DROPERIDOL	c1ccc2c(c1)[nH]c(=O)n2C3=CC[NH+](CC3)CCCC(=O)c4ccc(cc4)F	3168	D00308	3056	DB00450	CHEBI:4717	PA449422	inapsine<>12 droleptan<>12 dehydrobenzperidol<>9 properidol<>9 sintosian<>9 dridol<>9 halkan<>9 droperidol<>9 sintodril<>9 dehidrobenzperidol<>6 innovar<>6 innovar-vet<>6 thalamanol<>6 mcn-jr 4749<>6 dihidrobenzperidol<>6 inoval<>6 leptofen<>6 vetkalm<>6 inapsin<>6 thalamonal<>6 inappin<>6 deidrobenzperidolo<>6 innovan<>6 inopsin<>6 dhbp<>6 548-73-2[rn]<>3 alpha adrenergic receptor 1c<>3 dehydrob…	ST148.cdx	1.011	0.795	0.216					Max ROCS_ShapeTanimoto			0.815
SW02180_4	WHO Essential Medicine=niclosamide Indian Approved Name=niclosamide FDA Approved Drug=NICLOSAMIDE	c1cc(c(cc1[N+](=O)[O-])Cl)NC(=O)c2cc(ccc2O)Cl	4477	D00436	4322	DB06803		PA165958408	niclocide<>9 niclosamide<>9 phenasal<>6 fenasal<>6 yomesan<>6 tredemine<>6 atenase<>6 cestocid<>6 bayluscid<>6 dichlosale<>3 5-chloro-2'-chloro-4'-nitrosalicylanilide<>3 deoxyribonucleic acid<>3 2' 5'-dichloro-4'-nitrosalicylanilide<>3 niclocide[wiki]<>3 devermine<>3 5-chlorosalicyloyl-(o-chloro-p-nitranilide)<>3 helmiantin<>3 n-(2'-chlor-4'-nitrophenyl)-5-chlorsalicylamid[german]<>3 5-chlor-n-(2…	ST148.cdx	1.002	0.59	0.412					Mean ROCS_ShapeTanimoto			0.5844
SW02783_1	Indian Approved Name=donepezil FDA Approved Drug=DONEPEZIL HYDROCHLORIDE	COc1cc2c(cc1OC)C(=O)C(C2)CC3CC[NH+](CC3)Cc4ccccc4	5741 3152	D00670 D07869	5539 3040	DB00843	CHEBI:4696 CHEBI:53289	PA449394	aricept odt<>6 donepezil<>5 aricept<>4 eranz<>4 donepezil hydrochloride<>3 donepezil hcl<>2 bnag<>2 serotonin receptor 2a<>2 e2020<>2 5-ht-2a<>2 120014-06-4[rn]<>2 5- ht-2<>2 120011-70-3<>2 aricept[wiki]<>2 1h-inden-1-one 2 3-dihydro-5 6-dimethoxy-2-[[1-(phenylmethyl)-4-piperidinyl]methyl]- hydrochloride<>1 2-[(1-benzyl-4-piperidinyl)methyl]-5 6-dimethoxy-1-indanone hydrochloride<>1 2-[(1-benzylp…	ST148.cdx	0.99	0.798	0.191
SW01118_7	NPC Approved Name=sydnone imine n-(ethoxycarbonyl)-3-(4-morpholinyl)-	CCOC(=O)Nc1c[n+](no1)N2CCOCC2		D01320	4091				molsidomine<>2 sydnone imine n-(ethoxycarbonyl)-3-(4-morpholinyl)-<>1	ST148.cdx	0.984	0.594	0.389					Min ROCS_ColorTanimoto			0.044
SW03384_7	NPC Approved Name=ampiroxicam	CCOC(=O)OC(C)OC1=C(N(S(=O)(=O)c2c1cccc2)C)C(=O)Nc3ccccn3	2176	D01397	2091				flucam<>3 ampiroxicam<>3 cp-65703<>1 ethyl 1-{[2-methyl-1 1-dioxido-3-(pyridin-2-ylcarbamoyl)-2h-1 2-benzothiazin-4-yl]oxy}ethyl carbonate<>1 ampiroxicamum[latin]<>1 nacyl<>1 ncgc00164605-01<>1 99464-64-9<>1 ethyl {[2-methyl-1 1-dioxo-3-(n-(2-pyridyl)carbamoyl)benzo[e]1 2-thiazin-4-yloxy]ethoxy}formate<>1 carbonic acid<>1 ampiroxicam [ban:inn:jan][inn][jan]<>1 cp 65703<>1 4-(1-(ethoxycarbonyloxy)…	ST148.cdx	0.979	0.526	0.454					Max ROCS_ColorTanimoto			0.467
SW03384_1	NPC Approved Name=ampiroxicam	CCOC(=O)OC(C)OC1=C(N(S(=O)(=O)c2c1cccc2)C)C(=O)Nc3ccccn3	2176	D01397	2091				flucam<>3 ampiroxicam<>3 cp-65703<>1 ethyl 1-{[2-methyl-1 1-dioxido-3-(pyridin-2-ylcarbamoyl)-2h-1 2-benzothiazin-4-yl]oxy}ethyl carbonate<>1 ampiroxicamum[latin]<>1 nacyl<>1 ncgc00164605-01<>1 99464-64-9<>1 ethyl {[2-methyl-1 1-dioxo-3-(n-(2-pyridyl)carbamoyl)benzo[e]1 2-thiazin-4-yloxy]ethoxy}formate<>1 carbonic acid<>1 ampiroxicam [ban:inn:jan][inn][jan]<>1 cp 65703<>1 4-(1-(ethoxycarbonyloxy)…	ST148.cdx	0.979	0.525	0.454					Mean ROCS_ColorTanimoto			0.2223
SW02448_2	NPC Approved Name=tamibarotene	CC1(CCC(c2c1ccc(c2)NC(=O)c3ccc(cc3)C(=O)[O-])(C)C)C	108143	D01418	97231	DB04942	CHEBI:32181	PA164743464	amnoid<>4 tamibarotene<>4 retinobenzoic acid<>3 tamibaro<>3 am80<>2 amnoleuk<>2 am 80<>2 amnolake<>2 <>1 amnoid; tamibaro<>1 benzoic acid 4-(((5 6 7 8-tetrahydro-5 5 8 8-tetramethyl-2-naphthalenyl)amino)carbonyl)-<>1 hbv-activated protein<>1 rar-beta<>1 amnoid (tn)<>1 n-(5 6 7 8-tetrahydro-5 5 8 8-tetramethyl-2-naphthyl)terephthalamic acid<>1 4-[(5 5 8 8-tetramethyl-5 6 7 8-tetrahydronaphthalen-2…	ST148.cdx	0.978	0.735	0.243
SW03050_9	Australia Approved Name=SITAGLIPTIN FDA Approved Drug=SITAGLIPTIN PHOSPHATE	c1c(c(cc(c1F)F)F)C[C@H](CC(=O)N2CCn3c(nnc3C(F)(F)F)C2)[NH3+]	4369359	D08516	3571948		CHEBI:40237	PA164748978	sitagliptin<>4 654671-78-0[rn]<>2 (3r)-3-amino-1-[3-(trifluoromethyl)-5 6 7 8-tetrahydro-1 2 4-triazolo[4 3-a]pyrazin-7-yl]-4-(2 4 5-trifluorophenyl)butan-1-one<>2 januvia<>2 janumet<>2 chebi:40237<>2 xelevia<>2 sitagliptin[wiki]<>2 (3r)-3-amino-1-(3-(trifluoromethyl)-5 6 7 8-tetrahydro-1 2 4-triazolo(4 3-a)pyrazin-7-yl)-4-(2 4 5-trifluorophenyl)butan-1-one<>2 486460-32-6<>2 (2r)-4-oxo-4-[3-(trif…	ST148.cdx	0.976	0.69	0.286
SW02454_3	China Approved Name=meloxicam Indian Approved Name=meloxicam FDA Approved Drug=MELOXICAM	Cc1cnc(s1)NC(=O)C2=C(c3ccccc3S(=O)(=O)N2C)O		D00969	10442740				meloxicam<>6 71125-38-7<>3 4-hydroxy-2-methyl-n-(5-methylthiazol-2-yl)-2h-benzo[e][1 2]thiazine-3-carboxamide 1 1-dioxide<>3 c065757<>3 4-hydroxy-2-methyl-n-(5-methyl-1 3-thiazol-2-yl)-2h-1 2-benzothiazin-3-crboxamide1 1-dioxide<>3 4-hydroxy-2-methyl-n-(5-methyl-2-thiazolyl)-2h-1 2-benzothiazine-3-carboxamide-1 1-dioxide<>3 meloxicam (tautomer)[wiki]<>3 movalis[wiki]<>3 mfcd00868752<>3 mobic<>3 7…	ST148.cdx	0.972	0.604	0.368
SW02861_6	Indian Approved Name=terazosin hcl FDA Approved Drug=TERAZOSIN HYDROCHLORIDE	COc1cc2c(cc1OC)nc(nc2N)N3CCN(CC3)C(=O)C4CCCO4	5401	D08569 D00610	40382		CHEBI:9445	PA451612	terazosin<>3 terazosin hydrochloride<>3 hytrin<>3 hytrin[wiki]<>2 1-(4-amino-6 7-dimethoxy-2-quinazolinyl)-4-[(tetrahydro-2-furanyl)carbonyl]-piperazine hydrochloride<>2 [4-(4-amino-6 7-dimethoxy-2-quinazolinyl)-1-piperazinyl](tetrahydro-2-furanyl)methanone hydrochloride<>2 1-(4-amino-6 7-dimethoxy-2-quinazolinyl)-4-[(tetrahydro-2-furanyl)carbonyl]piperazine hydrochloride<>2 [4-(4-amino-6 7-dimet…	ST148.cdx	0.969	0.796	0.173
SW02501_1	NPC Approved Name=y-23023	Cc1ccc2c(n1)Oc3ccc(cc3C2)C(C)C(=O)OCC(=O)N(C)C	164072	D01851	143880				mepranoprofen arbamel<>3 dsstox_gsid_48852<>1 dsstox_cid_28778<>1 dsstox_rid_83047<>1 tilnoprofen arbamel[inn]<>1 tilnoprofen arbamel<>1 118635-52-2<>1 ncgc00181915-02<>1 ncgc00181915-01<>1 2-(dimethylamino)-2-oxoethyl 2-(2-methyl-5h-chromeno[2<>1 118635-52-2[rn]<>1 19685-21-3[rn]<>1 2-(dimethylamino)-2-oxoethyl 2-(2-methyl-5h-chromeno[2 3-b]pyridin-7-yl)propanoate[acd/iupac name]<>1 y-23023<>1 1…	ST148.cdx	0.965	0.703	0.262
SW03399_4	NPC Approved Name=tribromsalan	c1cc(ccc1NC(=O)c2cc(cc(c2O)Br)Br)Br	14868	D06218			CHEBI:127105		tribromsalan<>2 temasept ii<>1 sherstat tbs<>1 trisanil<>1 temasept iv<>1 agramed<>1 vancide tbs<>1 3<>1 trisanyl<>1 tuasol 100<>1 tempasept ii<>1	ST148.cdx	0.963	0.58	0.384
SW01239_2	China Approved Name=fenbufen	c1ccc(cc1)c2ccc(cc2)C(=O)CCC(=O)[O-]	3335	D01344	3218		CHEBI:31599		fenbufen<>3 lederfen<>2 3-(4-phenylbenzoyl)propionic acid<>2 napanol<>2 bufemid<>2 cinopal<>2 4-(4-biphenylyl)-4-oxobutyric acid<>1 3-10-00-03334<>1 4-(biphenyl-4-yl)-4-oxobutanoic acid<>1 fenbufen [usan:ban:inn:jan][inn][jan][usan]<>1 b-p-phenylbenzoylpropionic acid<>1 cas-36330-85-5<>1 cybufen<>1 butyric acid 4-(4-biphenyl)-4-oxo-<>1 g-oxo-[1 1'-biphenyl]-4-butanoic acid<>1 252-979-0[einecs]<>1…	ST148.cdx	0.961	0.662	0.3
SW03629_0	FDA Approved Drug=DASATINIB	Cc1cccc(c1NC(=O)c2cnc(s2)Nc3cc(nc(n3)C)N4CC[NH+](CC4)CCO)Cl	3062316	D03658	2323020		CHEBI:49375	PA162372878	dasatinibum<>2 dasatinib<>2 bms354825<>2 n-(2-chloro-6-methylphenyl)-2-({6-[4-(2-hydroxyethyl)-1-piperazinyl]-2-methyl-4-pyrimidinyl}amino)-1 3-thiazole-5-carboxamide<>1 dasatinibum [inn_la]<>1 183319-69-9[rn]<>1 n-(2-chloro-6-methylphenyl)-2-(6-(4-(2-hydroxyethyl)piperazin-1-yl)-2-methylpyrimidin-4-ylamino)thiazole-5-carboxamide<>1 sprycel<>1 dasatinib anhydrous<>1 2-{6-[4-(2-hydroxy-ethyl)-pipe…	ST148.cdx	0.958	0.739	0.219
SW01410_0	Australia Approved Name=LEFLUNOMIDE FDA Approved Drug=LEFLUNOMIDE	Cc1c(cno1)C(=O)Nc2ccc(cc2)C(F)(F)F	3899	D00749	3762	DB01097	CHEBI:6402	PA450192	leflunomide<>8 arava<>6 leflunomid<>4 leflunomidum [inn-latin]<>4 lefunamide<>4 cak beta<>2 5-methyl-n-(4-(trifluoromethyl)phenyl)-4-isoxazolecarboxamide<>2 hwa 486<>2 fadk 2<>2 lefunomide [inn-spanish]<>2 isoxazole-4-carboxamide 5-methyl-n-[4-(trifluoromethyl)phenyl]-<>2 4-isoxazolecarboxamide 5-methyl-n-(4-(trifluoromethyl)phenyl)-<>2 raftk<>2 210165-51-8[rn]<>2 4323174[beilstein]<>2 leflunomid…	ST148.cdx	0.958	0.592	0.366
SW02861_9	Indian Approved Name=terazosin hcl FDA Approved Drug=TERAZOSIN HYDROCHLORIDE	COc1cc2c(cc1OC)nc(nc2N)N3CCN(CC3)C(=O)C4CCCO4	5401	D08569 D00610	40382		CHEBI:9445	PA451612	terazosin<>3 terazosin hydrochloride<>3 hytrin<>3 hytrin[wiki]<>2 1-(4-amino-6 7-dimethoxy-2-quinazolinyl)-4-[(tetrahydro-2-furanyl)carbonyl]-piperazine hydrochloride<>2 [4-(4-amino-6 7-dimethoxy-2-quinazolinyl)-1-piperazinyl](tetrahydro-2-furanyl)methanone hydrochloride<>2 1-(4-amino-6 7-dimethoxy-2-quinazolinyl)-4-[(tetrahydro-2-furanyl)carbonyl]piperazine hydrochloride<>2 [4-(4-amino-6 7-dimet…	ST148.cdx	0.955	0.782	0.173
SW01924_2	NPC Approved Name=nifenazone	Cc1c(c(=O)n(n1C)c2ccccc2)NC(=O)c3cccnc3	4487	D01437	4332				nifenazone<>3 nicophezon<>2 nicophesone<>2 nicoreumal<>2 nicotazone<>2 nicazane<>2 nicodone<>2 phenicazone<>2 niapyrin<>2 nicofesone<>2 n-(2 3-dimethyl-5-oxo-1-phenyl-3-pyrazolin-4-yl)nicotinamid<>1 4-(nicotinamido)antipyrine<>1 nicotinamide n-(2 3-dimethyl-5-oxo-1-phenyl-3-pyrazolin-4-yl)-<>1 n-(2 3-dimethyl-5-oxo-1-phenyl(3-pyrazolin-4-yl))-3-pyridylcarboxamide<>1 2139-47-1[rn]<>1 nicoron<>1 1 …	ST148.cdx	0.95	0.632	0.318
SW02174_9	FDA Approved Drug=DAPIPRAZOLE HYDROCHLORIDE	Cc1ccccc1N2CC[NH+](CC2)CCc3nnc4n3CCCC4	6917787	D03648	2298190				rev-eyes<>3 dapiprazole hydrochloride<>2 dapirazole<>1 839674[beilstein]<>1 dsstox_rid_82866<>1 1 2 4-triazolo(4 3-a)pyridine 5 6 7 8-tetrahydro-3-(2-(4-(2-methylphenyl)-1-piperazinyl)ethyl)-<>1 dsstox_cid_28595<>1 glamidolo<>1 5 6 7 8-tetrahydro-3-[2-[4-(2-methylphenyl)-1-piperazinyl]ethyl]-1 2 4-triazolo[4 3-a]pyridine<>1 reversil<>1 dapirazolum[latin]<>1 5 6 7 8-tetrahydro-3-(2-(4-(o-tolyl)-1-…	ST148.cdx	0.949	0.641	0.308
SW02779_5	China Approved Name=Droperidol Indian Approved Name=droperidol FDA Approved Drug=DROPERIDOL	c1ccc2c(c1)[nH]c(=O)n2C3=CC[NH+](CC3)CCCC(=O)c4ccc(cc4)F	3168	D00308	3056	DB00450	CHEBI:4717	PA449422	inapsine<>12 droleptan<>12 dehydrobenzperidol<>9 properidol<>9 sintosian<>9 dridol<>9 halkan<>9 droperidol<>9 sintodril<>9 dehidrobenzperidol<>6 innovar<>6 innovar-vet<>6 thalamanol<>6 mcn-jr 4749<>6 dihidrobenzperidol<>6 inoval<>6 leptofen<>6 vetkalm<>6 inapsin<>6 thalamonal<>6 inappin<>6 deidrobenzperidolo<>6 innovan<>6 inopsin<>6 dhbp<>6 548-73-2[rn]<>3 alpha adrenergic receptor 1c<>3 dehydrob…	ST148.cdx	0.947	0.73	0.216
SW03322_8	NPC Approved Name=flusalan	c1cc(cc(c1)NC(=O)c2cc(cc(c2O)Br)Br)C(F)(F)F	20906	D04222	19667				fluorosalan<>3 flusalan<>3 fluorsalan<>2 flusalanum<>2 fluorophene<>2 vancide fp<>2 4776-06-1<>1 4776-06-1[rn]<>1 einecs 225-322-0<>1 flusalanum [inn-latin]<>1 benzamide 3 5-dibromo-2-hydroxy-n-[3-(trifluoromethyl)phenyl]-<>1 225-322-0[einecs]<>1 3'-methyl-biphenyl-3-carboxylic acid<>1 3<>1 benzamide 3 5-dibromo-2-hydroxy-n-(3-(trifluoromethyl)phenyl)-<>1 3 5-dibromo-2-hydroxy-n-(3-trifluoromethy…	ST148.cdx	0.945	0.535	0.41
SW03615_5	China Approved Name=nicergoline Indian Approved Name=nicergoline	Cn1cc2c3c1cccc3[C@]4(C[C@H](C[NH+]([C@@H]4C2)C)COC(=O)c5cc(cnc5)Br)OC	34040	D01290	31373	DB00699		PA164743014	sermion<>6 nicergolina [dcit]<>6 nimergoline<>6 nicotergoline<>6 nicergoline<>6 mne<>4 nicergolin [german]<>4 nargoline<>4 nicergolinum [inn-latin]<>4 nimergoline base<>4 cholergol<>2 248-694-6[einecs]<>2 sermion (tn)<>2 10-methoxy-1 6-dimethylergoline-8-methanol 5-bromo-3-pyrindinecarboxylate (ester)<>2 nicergolin<>2 nicergoline[wiki][inn][ban][jan][usan][jp15]<>2 nicergolin[german]<>2 8b-[(5-br…	ST148.cdx	0.937	0.702	0.235
SW03615_4	China Approved Name=nicergoline Indian Approved Name=nicergoline	Cn1cc2c3c1cccc3[C@]4(C[C@H](C[NH+]([C@@H]4C2)C)COC(=O)c5cc(cnc5)Br)OC	34040	D01290	31373	DB00699		PA164743014	sermion<>6 nicergolina [dcit]<>6 nimergoline<>6 nicotergoline<>6 nicergoline<>6 mne<>4 nicergolin [german]<>4 nargoline<>4 nicergolinum [inn-latin]<>4 nimergoline base<>4 cholergol<>2 248-694-6[einecs]<>2 sermion (tn)<>2 10-methoxy-1 6-dimethylergoline-8-methanol 5-bromo-3-pyrindinecarboxylate (ester)<>2 nicergolin<>2 nicergoline[wiki][inn][ban][jan][usan][jp15]<>2 nicergolin[german]<>2 8b-[(5-br…	ST148.cdx	0.934	0.698	0.236
SW00987_6	NPC Approved Name=osalmid	c1ccc(c(c1)C(=O)Nc2ccc(cc2)O)O	4602	D01579	4441				osalmid<>3 osalmide<>2 oksafenamid<>2 dribazil<>2 salmidochol<>2 oxaphenamid<>2 enidran<>2 4'-hydroxysalicylanilide<>2 oxaphenamide<>2 auxobil<>2 (2-hydroxyphenyl)-n-(4-hydroxyphenyl)carboxamide<>1 driol<>1 benzamide 2-hydroxy-n-(4-hydroxyphenyl)-<>1 driol-labaz<>1 p'-hydroxysalicylanilide<>1 benzamide 2-hydroxy-n- (4-hydroxyphenyl)-<>1 osalmid [inn:jan][inn][jan]<>1 3-13-00-01137 (beilstein hand…	ST148.cdx	0.933	0.567	0.367
SW02854_2	Indian Approved Name=buspirone hcl FDA Approved Drug=BUSPIRONE HYDROCHLORIDE	c1cnc(nc1)N2CC[NH+](CC2)CCCCN3C(=O)CC4(CCCC4)CC3=O	36431 2477	D00702	33481		CHEBI:3224 CHEBI:3223	PA448689	buspirone hydrochloride<>5 busirone<>3 ansitec<>3 anxiolan<>3 anxinil<>3 buspar<>3 n-(4-(4-(2-pyrimidinyl)-1-piperazinyl)butyl)-1 1-cyclopentanediacetamidemonohydrochloride<>2 8-{4-[4-(2-pyrimidinyl)-1-piperazinyl]butyl}-8-azaspiro[4.5]decane-7 9-dione hydrochloride<>2 spamilan<>2 normaton<>2 buspirone[wiki]<>2 8-[4-(4-pyrimidin-2-ylpiperazin-1-yl)butyl]-8-azaspiro[4.5]decane-7 9-dione hydrochlor…	ST148.cdx	0.932	0.768	0.163
SW02456_0	FDA Approved Drug=TAZAROTENE	CCOC(=O)c1ccc(nc1)C#Cc2ccc3c(c2)C(CCS3)(C)C	5381	D01132	5188	DB00799	CHEBI:32184	PA164746821	tazarotene<>4 avage<>3 zorac<>3 tazarotenum<>2 tazoral<>2 tazaroteno<>2 tazorac<>2 suretin<>2 agn-190168<>1 tazarotene[wiki]<>1 <>1 tazarotene (jan/usan)[jan][usan]<>1 zorac (tn)<>1 ethyl 6-[(4 4-dimethyl-3 4-dihydro-2h-thiochromen-6-yl)ethynyl]pyridine-3-carboxylate<>1 ethyl 6-[(4 4-dimethyl-3 4-dihydro-2h-thiochromen-6-yl)ethynyl]nicotinate[acd/iupac name]<>1 tazarotene [usan:inn][inn][usan]<>1…	ST148.cdx	0.927	0.79	0.137
SW00988_9	FDA Approved Drug=PHENYL AMINOSALICYLATE	c1ccc(cc1)OC(=O)c2ccc(cc2O)N	8609	D05460	8290				fenamisal<>3 pheny-pas-tebamin<>3 phenyl aminosalicylate<>3 tebanyl<>2 tebamin-leo<>2 tebamyn<>2 phenyl pas<>2 tebamin<>2 p-aminosalol<>2 phenyl 4-aminosalicylate<>2 phenyl p-aminosalicylate<>1 phenyl 4-aminosalicylate(phenyl pas)<>1 phenyl-4-aminosalicylate<>1 fr 7<>1 fenamisalum[latin]<>1 salicylic acid 4-amino- phenyl ester (8ci)<>1 p-aminosalicylic acid phenyl ester<>1 salicyclic acid 4-amino…	ST148.cdx	0.927	0.547	0.379
SW03339_5	FDA Approved Drug=ELTROMBOPAG OLAMINE	Cc1ccc(cc1C)n2c(=O)c(c([nH]2)C)N/N=C/3\C=CC=C(C3=O)c4cccc(c4)C(=O)[O-]	9915926	D03978	8091574			PA165981594	en002876<>1 revolade<>1 sb-497115<>1 sb 497115<>1 eltrombopag olamine<>1 eltrombopag [inn]<>1 promacta<>1 unii-s56d65xj9g<>1 496775-62-3<>1 eltrombopag<>1	ST148.cdx	0.926	0.754	0.172
SW03078_6	China Approved Name=risperidone Indian Approved Name=risperidone Australia Approved Name=RISPERIDONE FDA Approved Drug=RISPERIDONE	Cc1c(c(=O)n2c(n1)CCCC2)CC[NH+]3CCC(CC3)c4c5ccc(cc5on4)F	5073	D00426	4895		CHEBI:8871	PA451257	risperdal m-tab<>8 sequinan<>8 risperdal consta<>8 risperin<>8 rispolept<>8 risperidone<>8 risperidal<>8 risperdal<>8 rispolin<>8 3-(2-(4-(6-fluoro-1 2-benzisoxazol-3-yl)-1-piperidinyl)ethyl)-6 7 8 9-tetrahydro-2-methyl-4h-pyrido(1 2-a)pyrimidin-4-one<>4 risperdal m<>4 3-[2-[4-(6-fluoro-1 2-benzisoxazol-3-yl)-1-piperidinyl]ethyl]-6 7 8 9-tetrahydro-2-methyl-4h-pyrido[1 2-a]pyrimidin-4-one<>4 3-{2…	ST148.cdx	0.924	0.674	0.25
SW03569_5	FDA Approved Drug=VANDETANIB	C[NH+]1CCC(CC1)COc2cc3c(cc2OC)c(ncn3)Nc4ccc(cc4F)Br	3081361	D06407	2338979		CHEBI:49960		vandetanib<>3 zd6474<>2 443913-73-3<>2 443913-73-3[rn]<>1 4-quninazolinamine n-(4-bromo-2-fluorophenyl)-6-methoxy-7-((1-methyl-4-piperidinyl)methoxy)-<>1 n-(4-bromo-2-fluorophenyl)-6-methoxy-7-((1-methyl-4-piperidinyl)methoxy)-4-quinazolinamine<>1 4-quinazolinamine n-(4-bromo-2-fluorophenyl)-6-methoxy-7-[(1-methyl-4-piperidinyl)methoxy]-<>1 zactima[wiki]<>1 n-(4-bromo-2-fluorophenyl)-6-methoxy-7-…	ST148.cdx	0.922	0.719	0.202
SW03992_5	Indian Approved Name=rafoxanide	c1cc(ccc1Oc2ccc(cc2Cl)NC(=O)c3cc(cc(c3O)I)I)Cl	31475	D05693					rafoxanide<>2 ranide<>2 disalan<>1 22662-39-1<>1 rafoxanidum [inn-latin]<>1 duofas<>1 mk-990<>1 flukanide<>1 bovanide<>1	ST148.cdx	0.92	0.604	0.315
SW03103_7	Indian Approved Name=ziprasidone Australia Approved Name=ZIPRASIDONE HYDROCHLORIDE FDA Approved Drug=ZIPRASIDONE HYDROCHLORIDE;ZIPRASIDONE MESYLATE	c1ccc2c(c1)c(ns2)N3CC[NH+](CC3)CCc4cc5c(cc4Cl)NC(=O)C5	60854 656685	D08687 D01939	54840 54841		CHEBI:10119 CHEBI:53757	PA451974	ziprasidone<>6 ziprasidonum<>5 zeldox<>5 ziprasidona<>5 geodon[wiki]<>4 geodon<>4 ziprasidone hydrochloride monohydrate<>4 ziprasidone hydrochloride<>4 chebi:10119<>3 zipradon<>3 ziprazidone<>3 146939-27-7<>3 146939-27-7[rn]<>3 zipradon (tn)<>3 ziprasidone hydrochloride hydrate<>3 ziprasidone (cp 88059)<>2 138982-67-9[rn]<>2 ziprasidone[wiki]<>2 6-chloro-5-[2-[4-(7-thia-8-azabicyclo[4.3.0]nona-1 …	ST148.cdx	0.907	0.736	0.172
SW03405_6	China Approved Name=doxazosin Indian Approved Name=doxazosin FDA Approved Drug=DOXAZOSIN MESYLATE	COc1cc2c(cc1OC)nc(nc2N)N3CCN(CC3)C(=O)C4COc5ccccc5O4	62978 3157	D00608 D07874	56686 3045		CHEBI:4708	PA449407	doxazosina<>4 doxazosine<>4 doxazosin<>4 cardura<>4 doxazosinum<>4 77883-43-3[rn]<>3 normothen<>3 74191-85-8[rn]<>3 cardura xl<>3 doxazosin[wiki]<>3 1-(4-amino-6 7-dimethoxy-2-quinazolinyl)-4-[4-(1 4-benzodioxan-2-yl)carpiperazin-1-yl)]-6 7-dimethoxyquinazoline mesylate<>3 doxazomerck<>2 cardular<>2 cardenalin<>2 progandol<>2 4-amino-2-[4-(1 4-benzodioxan-2-carbonyl)piperazin-1-yl]-6 7-dimethoxyq…	ST148.cdx	0.903	0.727	0.176
SW02755_9	Indian Approved Name=oestradiol benzoate	C[C@]12CC[C@@H]3c4ccc(cc4CC[C@H]3[C@@H]1CC[C@@H]2O)OC(=O)c5ccccc5	222757	D01953	193412				estradiol benzoate<>2 estradiol 3-benzoate<>2 benzofoline<>2 benzoestrofol<>2 follicormon<>2 benzhormovarine<>2 eston-b<>2 diffollisterol<>2 difolliculine<>2 benzoestrofol difolliculin<>1 oestradiol benzoate<>1 (8r 9s 13s 14s 17s)-17-hydroxy-13-methyl-7 8 9 11 12 13 14 15 16 17-decahydro-6h-cyclopenta[a]phenanthren-3-yl benzoate<>1 estradiol-3-benzoate<>1 benztrone<>1 ovahormon (tn)<>1 ovasterol-…	ST148.cdx	0.902	0.695	0.207
SW02996_2	Indian Approved Name=oxyclozanide	c1c(cc(c(c1NC(=O)c2c(c(cc(c2Cl)Cl)Cl)O)O)Cl)Cl	16779	D08320	15904				oxyclozanide<>3 zanil<>2 oxiclozanidum<>2 oxyclozanid<>2 zanilox<>2 diplin<>2 zanil [veterinay]<>1 salicylanilide 3 3' 5 5' 6-pentachloro-2'-hydroxy-<>1 oxyclozanidum[latin]<>1 3 3' 5 5' 6-pentachloro-2 2'-dihydroxybenzanilide<>1 3 5 6 3' 5'-pentachloro-2 2'-dihydroxybenzanilide<>1 oxiclozanida[spanish][inn]<>1 benzamide 2 3 5-trichloro-n-(3 5-dichloro-2-hydroxyphenyl)-6-hydroxy-<>1 2 3 5-trichlo…	ST148.cdx	0.899	0.545	0.354
SW02052_0	NPC Approved Name=nateglinide FDA Approved Drug=NATEGLINIDE	CC([C@H]1CC[C@@H](CC1)C(=O)N[C@@H](C(=O)[O-])Cc2ccccc2)C		D01111	10482084		CHEBI:146727		n-{[trans-4-(propan-2-yl)cyclohexyl]carbonyl}-d-phenylalanin<>2 fastic;<>2 (-)-n-(trans-4-isopropylcyclohexanecarbonyl)-d-phenylalanine<>2 nateglinide[wiki][inn]<>2 tl8000218<>2 n-{[trans-4-(1-methylethyl)cyclohexyl]carbonyl}-d-phenylalanine<>2 sdz-djn-608<>2 sdz djn 608<>2 (r)-2-((1r 4r)-4-isopropylcyclohexanecarboxamido)-3-phenylpropanoic acid<>2 starlix[wiki]<>2 2-[(4-isopropyl-cyclohexanecarb…	ST148.cdx	0.899	0.673	0.226
SW01955_3	Indian Approved Name=avobenzone FDA Approved Drug=AVOBENZONE	CC(C)(C)c1ccc(cc1)C(=O)CC(=O)c2ccc(cc2)OC	51040	D03015	46261				parsol 1789<>4 butyl methoxydibenzoylmethane<>4 avobenzone<>4 4-t-butyl-4'-methoxy-dibenzoylmethane<>4 87075-14-7[rn]<>2 avobenzona[spanish][inn]<>2 avobenzonum [inn-latin]<>2 1-(4-(1 1-dimethylethyl)phenyl)-3-(4-methoxyphenyl)-1 3-propanedione<>2 1-[4-(1 1-dimethylethyl)phenyl]-3-(4-methoxyphenyl)propane-1 3-dione<>2 70356-09-1<>2 1-(p-tert-butylphenyl)-3-(p-methoxyphenyl)-1 3-propanedione<>2 sh…	ST148.cdx	0.896	0.672	0.224
SW01001_1	FDA Approved Drug=ISOCARBOXAZID	Cc1cc(no1)C(=O)NNCc2ccccc2	3759	D02580		DB01247		PA450101	marplan<>3 isocarboxazid<>3 isocarboxazide<>2 isocarboxyzid<>2 maraplan<>2 benazide<>2 enerzer<>2 marplon<>2 isocarbonazid<>2 <>1 monoamine oxidase type b<>1 bmih<>1 ec 1.4.3.4<>1 isocarboxazidum [inn-latin]<>1 isocarbossazide [dcit]<>1 mao-b<>1 isocarboxazida [inn-spanish]<>1 isocarboxazide [inn-french]<>1 isocarbossazide<>1	ST148.cdx	0.895	0.581	0.315
SW02181_0	WHO Essential Medicine=diloxanide Indian Approved Name=diloxanide furoate	CN(c1ccc(cc1)OC(=O)c2ccco2)C(=O)[C-](Cl)Cl	19529	D02480	18400	DB08792			diloxanide furoate<>7 diloxanide<>4 furamide (amebicide)<>3 miforon<>3 diclofurazol<>3 histomibal<>3 furentomin<>3 amebiazol<>3 entamide furoate<>3 diloxanid furoate<>3 2-furoicacid ester with 2 2-dichloro-4'-hydroxy-n-methylacetanilide<>2 4-[(dichloroacetyl)(methyl)amino]phenyl 2-furoate[acd/iupac name]<>2 diloxanide furoate[usp]<>2 2 2-dichloro-n-[4-hydroxyphenyl]-n-methylacetamide 2-furoic aci…	ST148.cdx	0.895	0.644	0.251
SW01801_7	Indian Approved Name=fenbendazole	COC(=O)Nc1[nH]c2ccc(cc2n1)Sc3ccccc3		D04140	3217				methyl [5-(phenylsulfanyl)-1h-benzimidazol-2-yl]carbamate<>1 cas-43210-67-9<>1 fenbendazole [usan:ban:inn][inn][usan]<>1 256-145-7[einecs]<>1 fenbendazole[wiki]<>1 fenbendazole<>1 d005273<>1 hoe-881v<>1 2-benzimidazolecarbamic acid 5-(phenylthio)- methyl ester<>1 methyl 5-(phenylthio)-1h-benzo[d]imidazol-2-ylcarbamate<>1 methoxy-n-(6-phenylthiobenzimidazol-2-yl)carboxamide<>1 2-(methoxycarbonylam…	ST148.cdx	0.895	0.612	0.283
SW02415_1	NPC Approved Name=tenatoprazole	Cc1cnc(c(c1OC)C)CS(=O)c2[nH]c3ccc(nc3n2)OC	636411	D01920					tenatoprazole<>2 ncgc00167521-01<>1 ulsacare<>1 ac1lcs6n<>1 surecn323288<>1 protop<>1 benatoprazole<>1 tu 199<>1 113712-98-4<>1 tenatoprazole (jan/inn)<>1	ST148.cdx	0.895	0.634	0.26
SW02501_7	NPC Approved Name=y-23023	Cc1ccc2c(n1)Oc3ccc(cc3C2)C(C)C(=O)OCC(=O)N(C)C	164072	D01851	143880				mepranoprofen arbamel<>3 dsstox_gsid_48852<>1 dsstox_cid_28778<>1 dsstox_rid_83047<>1 tilnoprofen arbamel[inn]<>1 tilnoprofen arbamel<>1 118635-52-2<>1 ncgc00181915-02<>1 ncgc00181915-01<>1 2-(dimethylamino)-2-oxoethyl 2-(2-methyl-5h-chromeno[2<>1 118635-52-2[rn]<>1 19685-21-3[rn]<>1 2-(dimethylamino)-2-oxoethyl 2-(2-methyl-5h-chromeno[2 3-b]pyridin-7-yl)propanoate[acd/iupac name]<>1 y-23023<>1 1…	ST148.cdx	0.894	0.6	0.294
SW02405_3	FDA Approved Drug=ESOMEPRAZOLE MAGNESIUM;ESOMEPRAZOLE SODIUM;OMEPRAZOLE;OMEPRAZOLE MAGNESIUM	Cc1cnc(c(c1OC)C)CS(=O)c2[nH]c3cc(ccc3n2)OC	4594 10959536 3047802	D00455 D01207 D05259	4433	DB00338	7772	PA10075 PA450704	audazol<>10 belmazol<>10 omeprazole<>10 emeproton<>10 ceprandal<>10 gastrimut<>10 omapren<>10 prilosec<>8 parizac<>6 zefxon<>6 dudencer<>6 pepticum<>6 olexin<>6 victrix<>6 desec<>6 pepticus<>6 omezol<>6 erbolin<>6 sanamidol<>6 ozoken<>6 miol<>6 prysma<>6 paprazol<>6 regulacid<>6 omizac<>6 indurgan<>6 ortanol<>6 secrepina<>6 elgam<>6 ulcozol<>6 mopral<>6 losec<>6 zepral<>6 lensor<>6 omepral<>6 ext…	ST148.cdx	0.892	0.614	0.278
SW02907_0	FDA Approved Drug=ABIRATERONE ACETATE	CC(=O)O[C@H]1CC[C@@]2([C@H]3CC[C@]4([C@H]([C@@H]3CC=C2C1)CC=C4c5cccnc5)C)C	9821849	D09701	7997598				abiraterone acetate<>3 zytiga<>3 cb 7630<>1 abiraterone acetate (cb7630)<>1 abiraterone acetate [usan]<>1 154229-18-2[rn]<>1 17-(3-pyridyl)androsta-5<>1 cb-7630<>1 ncgc00186462-01<>1 abiraterone acetate (usan)<>1 [h][c@@]12cc=c(c3=cc=cn=c3)[c@@]1(c)cc[c@@]1([h])[c@@]2([h])cc=c2c[c@@h](o)cc[c@]12c<>1 androsta-5<>1 (1s 2r 5s 10r 11s 15s)-2 15-dimethyl-14-(pyridin-3-yl)tetracyclo[8.7.0.02 7.011 15]h…	ST148.cdx	0.89	0.597	0.293
SW02796_9	NPC Approved Name=eprazinona	CCOC(C[NH+]1CCN(CC1)CC(C)C(=O)c2ccccc2)c3ccccc3	3245	D07902	3132				eprazinone<>3 3-(4-(2-ethoxy-2-phenylethyl)piperazin-1-yl)-2-methyl-1-phenylpropan-1-one<>2 resplen<>1 eprazinone dihydrochloride<>1 5-23-02-00216[beilstein]<>1 10402-90-1[rn]<>1 3-[4-(2-ethoxy-2-phenylethyl)piperazin-1-yl]-2-methyl-1-phenylpropan-1-one<>1 eprazinona [inn-spanish]<>1 eftapan<>1 eprazinonum [inn-latin]<>1 3-(4-(beta-ethoxyphenethyl)-1-piperazinyl)-2-methylpropiophenone<>1 746 ce<>…	ST148.cdx	0.89	0.697	0.192
SW02831_3	NPC Approved Name=tandospirone	c1cnc(nc1)N2CC[NH+](CC2)CCCCN3C(=O)[C@H]4[C@@H]5CC[C@@H](C5)[C@H]4C3=O	91273	D08561	82421				tandospirone<>2 dsstox_gsid_48836<>1 (1r* 2s* 3r* 4s*)-n-[4-[4-(2-pyrimidinyl)-1-piperazinyl]butyl]-2 3-bicyclo[2.2.1]heptanedicarboximide<>1 surecn49026<>1 cid91273<>1 sediel<>1 metanopirone<>1 tandospirone (inn)<>1 (3ar 4s 7r 7as)-2-{4-[4-(pyrimidin-2-yl)piperazin-1-yl]butyl}hexahydro-1h-4 7-methanoisoindole-1 3(2h)-dione<>1 (1r 2s 6r 7s)-4-{4-[4-(pyrimidin-2-yl)piperazin-1-yl]butyl}-4-azatricy…	ST148.cdx	0.889	0.725	0.165
SW02764_2	NPC Approved Name=pipamperone	c1cc(ccc1C(=O)CCC[NH+]2CCC(CC2)(C(=O)N)[NH+]3CCCCC3)F	4830	D02622	4664				dipiperone<>2 1893-33-0<>2 dipiperal<>2 floropipamide<>2 piperonyl<>2 pipamperone<>2 1'-[4-(4-fluorophenyl)-4-oxobutyl]-1 4'-bipiperidine-4'-carboxamide[acd/iupac name]<>1 1893-33-0[rn]<>1 pipamperonum [inn-latin]<>1 (1 4'-bipiperidine)-4'-carboxamide 1'-(4-(4-fluorophenyl)-4-oxobutyl)-<>1 pipamperone [usan:ban:inn][inn][usan]<>1 dipiperon<>1 isonipacotamide 1-(3-(p-fluorobenzoyl)propyl)-4-piperi…	ST148.cdx	0.885	0.716	0.169
SW02405_6	FDA Approved Drug=ESOMEPRAZOLE MAGNESIUM;ESOMEPRAZOLE SODIUM;OMEPRAZOLE;OMEPRAZOLE MAGNESIUM	Cc1cnc(c(c1OC)C)CS(=O)c2[nH]c3cc(ccc3n2)OC	4594 10959536 3047802	D00455 D01207 D05259	4433	DB00338	7772	PA10075 PA450704	audazol<>10 belmazol<>10 omeprazole<>10 emeproton<>10 ceprandal<>10 gastrimut<>10 omapren<>10 prilosec<>8 parizac<>6 zefxon<>6 dudencer<>6 pepticum<>6 olexin<>6 victrix<>6 desec<>6 pepticus<>6 omezol<>6 erbolin<>6 sanamidol<>6 ozoken<>6 miol<>6 prysma<>6 paprazol<>6 regulacid<>6 omizac<>6 indurgan<>6 ortanol<>6 secrepina<>6 elgam<>6 ulcozol<>6 mopral<>6 losec<>6 zepral<>6 lensor<>6 omepral<>6 ext…	ST148.cdx	0.881	0.618	0.263
SW01870_1	Indian Approved Name=flupirtine	CCOC(=O)Nc1ccc(nc1N)NCc2ccc(cc2)F	53276	D07978	18564126				flupirtine<>2 flupirtino [inn-spanish]<>1 carbamic acid<>1 56995-20-1<>1 einecs 260-503-8<>1 d 9998<>1 flupirtinum [inn-latin]<>1 flupirtin maleate<>1 d-9998<>1 ethyl n-[2-amino-6-[(4-fluorophenyl)methylamino]pyridin-3-yl]carbamate<>1	ST148.cdx	0.88	0.625	0.255
SW02434_4	NPC Approved Name=cloflucarban	c1cc(ccc1NC(=O)Nc2ccc(c(c2)C(F)(F)F)Cl)Cl	9719	D03548	9337				1-(4-chlorophenyl)-3-[4-chloro-3-(trifluoromethyl)phenyl]urea<>2 halocarban<>2 urea n-(4-chlorophenyl)-n'-[4-chloro-3-(trifluoromethyl)phenyl]-<>2 cloflucarbon<>2 trifluoromethyldichlorocarbanilide<>2 irgasan cf3<>2 cloflucarban<>2 4 4'-dichloro-3-trifluoromethylcarbanilide<>1 urea n-(4-chlorophenyl)-n'-(4-chloro-3-(trifluoromethyl)phenyl)-<>1 369-77-7<>1 1-(4-chlorphenyl)-3-(4-chlor-3-trifluorme…	ST148.cdx	0.879	0.679	0.2
SW01324_8	NPC Approved Name=homosalate	CC1CC(CC(C1)(C)C)OC(=O)c2ccccc2O	8362	D04450	8059				m-homomenthyl salicylate<>2 eusolex<>2 heliopan<>2 homosalate<>2 homomenthyl salicylate<>2 filtersol ''a''<>2 heliophan<>2 homosalatum[latin]<>1 coppertone[wiki]<>1 component of coppertone<>1 homosalate [usan:inn][inn][usan]<>1 3 3 5-trimethylcyclohexyl salicylate(cis- and trans-mixture)<>1 benzoic acid 2-hydroxy- 3 3 5-trimethylcyclohexyl ester<>1 3 3 5-trimethylcyclohexylsalicylate (homosalate)…	ST148.cdx	0.878	0.517	0.361
SW02924_8	Indian Approved Name=naftopidil	COc1ccccc1N2CC[NH+](CC2)CC(COc3cccc4c3cccc4)O	4418	D01674	4265				flivas<>3 naftopidil (unspecified)<>2 naftopidil<>2 naftopidil[inn]<>1 kt-611<>1 flivas kt-611 bm-15275 avishot<>1 57149-07-2[rn]<>1 naftopidildihydrochloride<>1 flivas (tn)<>1 avishot<>1 1-(2-methoxyphenyl)-4-[3-(naphth-1-yloxy)-2-hydroxypropyl]-piperazine<>1 (+-)-1-(4-(2-methoxyphenyl)piperazinyl)-3-(1-naphthyloxy)propan-2-ol<>1 naftopidil dihydrochloride<>1 1-[4-(2-methoxyphenyl)piperazin-1-yl…	ST148.cdx	0.877	0.663	0.214
SW03034_6	Indian Approved Name=nebivolol FDA Approved Drug=NEBIVOLOL HYDROCHLORIDE	c1cc2c(cc1F)CCC(O2)C(C[NH2+]CC(C3CCc4cc(ccc4O3)F)O)O	71301 9933004	D05127	64421	DB04861	CHEBI:64019		nebivolol<>8 nebilong<>4 nebilet<>4 nebicard-5<>4 nubeta<>4 nebivololum [latin]<>4 lobivon<>4 bystolic<>4 nebipill<>4 nodon<>2 nebivololum<>2 pi-21858<>2 9920-09-6[rn]<>2 1 1'-[bis(6-fluoro-3 4-dihydro-2h-1-benzopyran-2-yl)]-2 2'-iminodiethanol<>2 r65 824<>2 2 2'-iminobis[1-(6-fluoro-3 4-dihydro-2h-chromen-2-yl)ethanol][acd/iupac name]<>2 nebivololum[latin]<>2 nebilet[wiki]<>2 dl-nebivolol<>2 1 1…	ST148.cdx	0.876	0.676	0.2
SW01324_1	NPC Approved Name=homosalate	CC1CC(CC(C1)(C)C)OC(=O)c2ccccc2O	8362	D04450	8059				m-homomenthyl salicylate<>2 eusolex<>2 heliopan<>2 homosalate<>2 homomenthyl salicylate<>2 filtersol ''a''<>2 heliophan<>2 homosalatum[latin]<>1 coppertone[wiki]<>1 component of coppertone<>1 homosalate [usan:inn][inn][usan]<>1 3 3 5-trimethylcyclohexyl salicylate(cis- and trans-mixture)<>1 benzoic acid 2-hydroxy- 3 3 5-trimethylcyclohexyl ester<>1 3 3 5-trimethylcyclohexylsalicylate (homosalate)…	ST148.cdx	0.875	0.501	0.374
SW02796_6	NPC Approved Name=eprazinona	CCOC(C[NH+]1CCN(CC1)CC(C)C(=O)c2ccccc2)c3ccccc3	3245	D07902	3132				eprazinone<>3 3-(4-(2-ethoxy-2-phenylethyl)piperazin-1-yl)-2-methyl-1-phenylpropan-1-one<>2 resplen<>1 eprazinone dihydrochloride<>1 5-23-02-00216[beilstein]<>1 10402-90-1[rn]<>1 3-[4-(2-ethoxy-2-phenylethyl)piperazin-1-yl]-2-methyl-1-phenylpropan-1-one<>1 eprazinona [inn-spanish]<>1 eftapan<>1 eprazinonum [inn-latin]<>1 3-(4-(beta-ethoxyphenethyl)-1-piperazinyl)-2-methylpropiophenone<>1 746 ce<>…	ST148.cdx	0.875	0.736	0.139
SW01106_1	WHO Essential Medicine=benzoyl peroxide Indian Approved Name=benzoyl peroxide Traditional Herbal Isolate=benzoyl ramanone FDA Approved Drug=BENZOYL PEROXIDE	c1ccc(cc1)C(=O)OOC(=O)c2ccccc2	7187	D03093	6919				benzoyl peroxide<>8 benzoperoxide<>7 benzol peroxide<>7 benzoyl superoxide<>7 benzoylperoxyde<>7 dibenzoyl peroxide<>7 peroxide<>4 benzoylperoxid<>4 panoxyl<>4 94-36-0<>4 desquam e<>3 oxy 5<>3 benzoylperoxid[german]<>3 luperox afr40<>3 cadat bpo<>3 benzac w<>3 luperox a98<>3 benzaknen<>3 aksil 5<>3 diphenylperoxyanhydrid<>3 epi clear antiseptic lotion<>3 garox<>3 benzoyl peroxide 27%<>3 b 75w<>3 …	ST148.cdx	0.874	0.619	0.255
SW00945_0	NPC Approved Name=n-(beta-hydroxybutyryl)-p-phenetidine	CCOc1ccc(cc1)NC(=O)CC(C)O	14130	D01116	13507				bucetin<>3 3-hydroxy-p-butyrophenetidide<>2 betadid<>2 4'-ethoxy-3-hydroxybutyranilide<>2 bucetin (jan/usan)[jan][usan]<>1 butyranilide 4'-ethoxy-3-hydroxy-<>1 11/6/8067<>1 butylon<>1 p-butyrophenetidide<>1 n-[4-(ethyloxy)phenyl]-3-hydroxybutanamide<>1 4-13-00-01216 (beilstein handbook reference)[beilstein]<>1 bucetalon<>1 n-(4-ethoxyphenyl)-3-hydroxybutanamide[acd/iupac name]<>1 butyramide n-(4-…	ST148.cdx	0.874	0.497	0.377
SW01344_1	NPC Approved Name=melperone	CC1CC[NH+](CC1)CCCC(=O)c2ccc(cc2)F	15387	D07309	14646				bunil<>3 metylperon<>2 metylperonum<>2 4'-fluor-4-(4-methylpiperidino)butyrophenon<>2 melperone<>2 methylperone<>2 buronil<>1 melperona[spanish][inn]<>1 melperonum [inn-latin]<>1 methylperone melperone<>1 flubuperone<>1 1-butanone 1-(4-fluorophenyl)-4-(4-methyl-1-piperidinyl)-<>1 3575-80-2<>1 melperone[wiki]<>1 1-(4-fluorophenyl)-4-(4-methylpiperidin-1-yl)butan-1-one<>1 melperona [inn-spanish]<>1…	ST148.cdx	0.874	0.664	0.21
SW03008_5	FDA Approved Drug=ROFLUMILAST	c1cc(c(cc1C(=O)Nc2c(cncc2Cl)Cl)OCC3CC3)OC(F)F	449193	D05744	395793	DB01656		PA165948052	daxas<>2 roflumilast<>2 daliresp<>2 benzamide 3-(cyclopropylmethoxy)-n-(3 5-dichloro-4-pyridinyl)-4-(difluoromethoxy)-<>1 by217<>1 roflumilast[wiki]<>1 rof<>1 3-cyclopropylmethoxy-n-(3 5-dichloro-pyridin-4-yl)-4-difluoromethoxy-benzamide<>1 roflumilast [usan]<>1 ac1l9mu7<>1 162401-32-3[rn]<>1 b9302-107<>1 3-cyclopropylmethoxy-4-difluoromethoxy-n-(3 5-di-chloropyrid-4-yl)benzamide<>1 3-(cyclopropy…	ST148.cdx	0.874	0.5	0.373
SW02173_9	NPC Approved Name=ifenprodil	CC(C(c1ccc(cc1)O)O)[NH+]2CCC(CC2)Cc3ccccc3	3689	D08064	3561				ifenprodil<>4 dilvax<>2 vadilex<>2 creocral<>2 rc 61-91<>2 4-benzyl-a-(p-hydroxyphenyl)-b-methyl-1-piperidineethanol<>1 23210-56-2<>1 a-(4-hydroxyphenyl)-b-methyl-4-(phenylmethyl)-1-piperidineethanol<>1 ifenprodilum[latin]<>1 66157-43-5[rn]<>1 -(2-(4-benzylpiperidin-1-yl)-1-hydroxypropyl)phenol<>1 ifenprodil tartrate<>1 1-(4-hydroxyphenyl)-2-[4-benzylpiperidyl]propan-1-ol<>1 4-[2-(4-benzyl-1-pipe…	ST148.cdx	0.874	0.721	0.153
SW01859_1	FDA Approved Drug=EZOGABINE	CCOC(=O)Nc1ccc(cc1N)NCc2ccc(cc2)F	121892	D09569	108740				ezogabine<>3 potiga<>3 retigabine<>2 zinc00016154<>2 n-(2-amino-4-(4-fluorobenzylamino)-phenyl) carbamic acid ethylester<>1 trobalt<>1 150812-12-7<>1 150812-12-7[rn]<>1 carbamicacid (2-amino-4-(((4-fluorophenyl)methyl)amino)phenyl)- ethylester<>1 [2-amino-4-[[(4-fluorophenyl)methyl]amino]phenyl]-carbamate<>1 ethyl {2-amino-4-[(4-fluorobenzyl)amino]phenyl}carbamate[acd/iupac name]<>1 retigabine [u…	ST148.cdx	0.872	0.614	0.258
SW00580_5	Indian Approved Name=glycol salicylate	c1ccc(c(c1)C(=O)OCCO)O	6880	D01557	6616				glysal<>2 sarocol<>2 norgesic<>2 ethylene glycol salicylate<>2 ethylene glycol monosalicylate<>2 rheumacyl<>2 espirosal<>2 phlogont<>2 spirosal<>2 2-hydroxyethyl 2-hydroxybenzoate<>2 glycol monosalicylate<>2 glycol salicylate<>2 benzoic acid 2-hydroxy- 2-hydroxyethyl ester<>1 aethylenglykolsalicylat<>1 salicylic acid 2-hydroxyethyl ester (8ci)<>1 traumasenex<>1 kytta-gel<>1 salicylic acid 2-hydro…	ST148.cdx	0.871	0.477	0.394
SW03238_9	FDA Approved Drug=ILOPERIDONE	CC(=O)c1ccc(c(c1)OC)OCCC[NH+]2CCC(CC2)c3c4ccc(cc4on3)F	71360	D02666	64459				fanapt<>3 zomaril<>2 fanapta<>2 iloperidone<>2 133454-47-4<>1 ethanone 1-[4-[3-[4-(6-fluoro-1 2-benzisoxazol-3-yl)-1-piperidinyl]propoxy]-3-methoxyphenyl]-<>1 iloperidone (usan/inn)<>1 s1483_selleck<>1 1-(4-(3-(4-(6-fluoro-1 2-benzisoxazol-3-yl)-1-piperidinyl)propoxy)-3-methoxyphenyl)ethanone<>1 ethanone 1-(4-(3-(4-(6-fluoro-1 2-benzisoxazol-3-yl)-1-piperidinyl)propoxy)-3-methoxyphenyl)-<>1 1-(4-…	ST148.cdx	0.871	0.683	0.187
SW02173_8	NPC Approved Name=ifenprodil	CC(C(c1ccc(cc1)O)O)[NH+]2CCC(CC2)Cc3ccccc3	3689	D08064	3561				ifenprodil<>4 dilvax<>2 vadilex<>2 creocral<>2 rc 61-91<>2 4-benzyl-a-(p-hydroxyphenyl)-b-methyl-1-piperidineethanol<>1 23210-56-2<>1 a-(4-hydroxyphenyl)-b-methyl-4-(phenylmethyl)-1-piperidineethanol<>1 ifenprodilum[latin]<>1 66157-43-5[rn]<>1 -(2-(4-benzylpiperidin-1-yl)-1-hydroxypropyl)phenol<>1 ifenprodil tartrate<>1 1-(4-hydroxyphenyl)-2-[4-benzylpiperidyl]propan-1-ol<>1 4-[2-(4-benzyl-1-pipe…	ST148.cdx	0.869	0.699	0.17
SW03511_5	China Approved Name=cisapride Indian Approved Name=cisapride FDA Approved Drug=CISAPRIDE MONOHYDRATE	COc1cc(c(cc1C(=O)NC2CC[NH+](CC2OC)CCCOc3ccc(cc3)F)Cl)N	2769	D00274	2667	DB00604		PA449011	cisapride<>12 propulsin<>9 enteropride<>9 acenalin<>9 alimix<>9 prepulsid<>9 cipril<>6 syspride<>6 risamal<>6 propulsid<>6 propulsid quicksolv<>6 kinestase<>6 acpulsif<>6 pridesia<>6 alipride<>6 cisapron<>6 colinorm<>3 4-amino-5-chloro-n-[1-[3-(4-fluorophenoxy)propyl]-3-methoxy-4-piperidyl]-2-methoxy-benzamide<>3 benzamide 4-amino-5-chloro-n-(1-(3-(4-fluorophenoxy)propyl)-3-methoxy -4-piperidinyl…	ST148.cdx	0.869	0.674	0.195
SW02637_0	FDA Approved Drug=ATOVAQUONE	c1cc2c(cc1)C(=O)C(=C(C2=O)[C@H]3CC[C@@H](CC3)c4ccc(cc4)Cl)[O-]		D00236	10482034	DB01117	CHEBI:575568		<>2 atovaquone<>2 malarone pediatric<>1 mepron[wiki]<>1 malarone (atovaquone + proguanil hydrochloride)_mixture<>1 mepron;malarone<>1 95233-18-4[rn]<>1 2-[trans-4-(p-chlorophenyl)cyclohexyl]-3-hydroxy-1 4-naphthoquinone<>1 2-(trans-4-(p-chlorophenyl)cyclohexyl)-3-hydroxy-1 4-naphthoquinone<>1 mepron<>1 atovaquone [inn_en]<>1 ec 1.3.3.1<>1 trans-2-[4-(4-chlorophenyl)cyclohexyl]-3-hydroxy-1 4-napht…	ST148.cdx	0.868	0.643	0.225
SW02415_5	NPC Approved Name=tenatoprazole	Cc1cnc(c(c1OC)C)CS(=O)c2[nH]c3ccc(nc3n2)OC	636411	D01920					tenatoprazole<>2 ncgc00167521-01<>1 ulsacare<>1 ac1lcs6n<>1 surecn323288<>1 protop<>1 benatoprazole<>1 tu 199<>1 113712-98-4<>1 tenatoprazole (jan/inn)<>1	ST148.cdx	0.867	0.619	0.248
SW02874_8	NPC Approved Name=urapidil	Cn1c(cc(=O)n(c1=O)C)NCCC[NH+]2CCN(CC2)c3ccccc3OC	5639	D01333	5437				urapidil<>3 ebrantil<>3 34661-75-1<>2 eupressyl<>2 cas-64887-14-5<>1 1 3-dimethyl-6-[(3-{4-[2-(methyloxy)phenyl]piperazin-1-yl}propyl)amino]pyrimidine-2 4(1h 3h)-dione<>1 6-[3-[4-(o-methoxyphenyl)-1-piperazinyl]propylamino]-1 3-dimethyluracil<>1 2 4(1h 3h)-pyrimidinedione 6-[[3-[4-(2-methoxyp<>1 uracil 1 3-dimethyl-6-(3-(4-(o-methoxyphenyl)-1-piperazinyl)proppylamino)-<>1 6-({3-[4-(2-methoxypheny…	ST148.cdx	0.863	0.724	0.138
SW03453_6	FDA Approved Drug=PREDNISOLONE TEBUTATE	C[C@]12C[C@@H]([C@H]3[C@H]([C@@H]1CC[C@@]2(C(=O)COC(=O)CC(C)(C)C)O)CCC4=CC(=O)C=C[C@]34C)O	93055	D00982	84007				pregna-1<>2 hydeltra-t.b.a.<>2 hydeltra-tba<>2 prednisolone 21-tert-butylacetate<>2 prednisolone tebutate<>2 231-661-5[einecs]<>1 einecs 231-661-5<>1 7681-14-3[rn]<>1 prednisolone tebutate[usp][jan]<>1 predalone t.b.a.<>1 hydeltra-tba (tn)<>1 prednisolone butyl acetete<>1 11beta<>1 prednisolone butylacetate<>1 hydeltra-t.b.a<>1 7681-14-3<>1 11b 17 21-trihydroxypregna-1 4-diene-3 20-dione 21-(3 3-…	ST148.cdx	0.862	0.687	0.175
SW03280_6	Indian Approved Name=mizolastine	CN(c1[nH]c(=O)ccn1)C2CCN(CC2)c3nc4ccccc4n3Cc5ccc(cc5)F	65906	D01117	59315				mizollen<>3 zolim<>2 mizolastine<>2 zolistan<>2 zolistam<>2 mizolen<>2 2-[(1-{1-[(4-fluorophenyl)methyl]-1h-1 3-benzodiazol-2-yl}piperidin-4-yl)(methyl)amino]-3 4-dihydropyrimidin-4-one<>1 2-[[1-[1-[(4-fluorophenyl)methyl]-1h-benzimidazol-2-yl]-4-piperidinyl]methylamino]-4(1h)-pyrimidinone<>1 2-[(1-{1-[(4-fluorophenyl)methyl]benzimidazol-2-yl}(4-piperidyl))methylamino]-3-hydropyrimidin-4-one<>1 4…	ST148.cdx	0.86	0.594	0.266
SW03317_4	NPC Approved Name=pranazepide	c1ccc2c(c1)cc([nH]2)C(=O)N[C@@H]3C(=O)N4CCc5c4c(ccc5)C(=N3)c6ccccc6F	132916	D01858	117303				panazepide<>3 pranazepide<>2 1h-indole-2-carboxamide n-(1-(2-fluorophenyl)-3 4 6 7-tetrahydro-4-oxopyrrolo(3 2 1-jk)(1 4)benzodiazepin-3-yl)- (s)-<>1 fk 480<>1 fr 120480<>1 150408-73-4[rn]<>1 n-[(3s)-1-(2-fluorophenyl)-4-oxo-3 4 6 7-tetrahydro[1 4]diazepino[6 7 1-hi]indol-3-yl]-1h-indole-2-carboxamide[acd/iupac name]<>1 1h-indole-2-carboxylic acid[(s)-1-(2-fluoro-phenyl)-4-oxo-3 4 6 7-tetrahydro-…	ST148.cdx	0.859	0.568	0.291
SW02691_7	NPC Approved Name=tripamide	c1cc(c(cc1C(=O)NN2C[C@H]3[C@@H]4CC[C@@H](C4)[C@H]3C2)S(=O)(=O)N)Cl	636401	D01895	552188				tripamide<>2 normonal (tn)<>2 normonal<>2 tripamide (jan/usan)[jan][usan]<>1 adr-033<>1 chembl2104484<>1 tripchlorolides<>1 tripamide (jan/usan/inn)<>1 4-chloro-n-((3ar 4s 7r 7as)-hexahydro-1h-4 7-methanoisoindol-2(3h)-yl)-3-sulfamoylbenzamide<>1 73803-48-2[rn]<>1 surecn49666<>1 73803-48-2<>1 e-614<>1 ak115147<>1 4-chloro-n-[(3ar 4s 7r 7as)-octahydro-2h-4 7-methanoisoindol-2-yl]-3-sulfamoylbenzam…	ST148.cdx	0.859	0.647	0.212
SW01306_4	FDA Approved Drug=ALDESLEUKIN	c1ccc2c(c1)c3c([nH]2)CN(CC3)C(=O)CCS	447329	D00748		DB00041			proleukin<>2 aldesleukin<>2 <>1 proleukin (chiron corp)<>1 db03372<>1 ac1l9kqa<>1 cd132 antigen<>1 p64<>1 interleukin- 2 receptor gamma chain<>1 3-sulfanyl-1-(1<>1 mhc<>1 gamma-c<>1 3-mercapto-1-(1<>1 cytokine receptor common gamma chain precursor<>1 il-2r gamma chain<>1	ST148.cdx	0.858	0.603	0.255
SW01503_4	FDA Approved Drug=MOLINDONE HYDROCHLORIDE	CCc1c([nH]c2c1C(=O)C(CC2)C[NH+]3CCOCC3)C	9883259	D00796	25517				moban<>3 moban (tn)<>2 molindone hydrochloride<>2 3-ethyl-2-methyl-5-(morpholin-4-ylmethyl)-1 5 6 7-tetrahydroindol-4-one<>1 4h-indol-4-one 3-ethyl-1 5 6 7-tetrahydro-2-methyl-5-(4-morpholinylmethyl)- monohydrochloride<>1 ncgc00016717-01<>1 cas-15622-65-8<>1 3-ethyl-6 7-dihydro-2-methyl-5-(morpholinomethyl)indol-4(5h)-one monohydrochloride<>1 3-ethyl-1 5 6 7-tetrahydro-2-methyl-5-(4-morpholinylme…	ST148.cdx	0.858	0.56	0.298
SW03405_1	China Approved Name=doxazosin Indian Approved Name=doxazosin FDA Approved Drug=DOXAZOSIN MESYLATE	COc1cc2c(cc1OC)nc(nc2N)N3CCN(CC3)C(=O)C4COc5ccccc5O4	62978 3157	D00608 D07874	56686 3045		CHEBI:4708	PA449407	doxazosina<>4 doxazosine<>4 doxazosin<>4 cardura<>4 doxazosinum<>4 77883-43-3[rn]<>3 normothen<>3 74191-85-8[rn]<>3 cardura xl<>3 doxazosin[wiki]<>3 1-(4-amino-6 7-dimethoxy-2-quinazolinyl)-4-[4-(1 4-benzodioxan-2-yl)carpiperazin-1-yl)]-6 7-dimethoxyquinazoline mesylate<>3 doxazomerck<>2 cardular<>2 cardenalin<>2 progandol<>2 4-amino-2-[4-(1 4-benzodioxan-2-carbonyl)piperazin-1-yl]-6 7-dimethoxyq…	ST148.cdx	0.858	0.642	0.216
SW01562_9	NPC Approved Name=cinnamedrine	CC(C(c1ccccc1)O)[NH+](C)C/C=C/c2ccccc2	5370611	D03510	4946082				cinnamedrine<>2 surecn25071<>1 cinamedrina<>1 cinnamedrine (usan/inn)<>1 ac1nsv37<>1 cinnamedrinum<>1 90-86-8<>1 cinnamylephedrin<>1 83514-22-1[rn]<>1 cinnamedrinum [inn-latin]<>1 cinamedrina [inn-spanish]<>1	ST148.cdx	0.857	0.633	0.224
SW02679_8	China Approved Name=lansoprazole Indian Approved Name=lansoprazole FDA Approved Drug=LANSOPRAZOLE	Cc1c(ccnc1CS(=O)c2[nH]c3ccccc3n2)OCC(F)(F)F	3883	D00355	3746		CHEBI:6375	PA450180	monolitum<>6 bamalite<>6 agopton<>6 lansoprazole<>6 lanzor<>6 lanzopral<>6 opiren<>6 prevacid<>6 limpidex<>6 ogastro<>6 tak 390mr<>3 2-({[3-methyl-4-(2 2 2-trifluoroethoxy)pyridin-2-yl]methane}sulfinyl)-1h-1 3-benzodiazole<>3 lanzol-30<>3 lanzo<>3 c058687<>3 tak390mr<>3 promeco<>3 2-({[3-methyl-4-(2 2 2-trifluoroethoxy)-2-pyridyl]methyl}sulfinyl)benzimidazole<>3 lansoprazolum[latin]<>3 sulfonium …	ST148.cdx	0.856	0.634	0.222
SW01128_7	NPC Approved Name=2 2'-dihydroxy-4-methoxybenzophenone	COc1ccc(c(c1)O)C(=O)c2ccccc2O	8569	D03853					dioxybenzone<>2 dioxibenzonum<>1 spectra-sorb uv 24<>1 benzophenone-8<>1 2<>1 cyasorb uv 24 light absorber<>1 advastab 47<>1 dioxybenzon<>1 131-53-3<>1 cyasorb uv 24<>1	ST148.cdx	0.856	0.523	0.333
SW02035_0	NPC Approved Name=trichlorcarban	c1cc(ccc1NC(=O)Nc2ccc(c(c2)Cl)Cl)Cl	7547	D06223	7266				genoface<>2 trichlocarban<>2 solubacter<>2 cutisan<>2 triclocarban<>2 procutene<>2 cusiter<>2 1-(4-chlorphenyl)-3-(3 4-dichlorphenyl)harnstoff[german][acd/iupac name]<>1 triclocarban [usan:inn][inn][usan]<>1 nobacter<>1 triclorocarbanilida (producto)<>1 1-(4-chlorophenyl)-3-(3 4-dichlorophenyl)urea[acd/iupac name]<>1 3 4 4-trichlorocarbanilide<>1 urea n-(4-chlorophenyl)-n'-(3 4-dichlorophenyl)-[a…	ST148.cdx	0.855	0.655	0.2
SW01480_1	NPC Approved Name=meradimate	CC1CCC(C(C1)OC(=O)c2ccccc2N)C(C)C	8633	D04927					meradimate<>2 134-09-8<>1 stk083062<>1 menthyl anthranilate<>1 meradimate [inn]<>1 menthyl-o-aminobenzoate<>1 menthyl o-aminobenzoate<>1 einecs 205-129-8<>1 anthranilic acid<>1 ccris 2468<>1	ST148.cdx	0.854	0.481	0.373
SW03016_4	FDA Approved Drug=HYDROCORTISONE ACETATE	CC(=O)OCC(=O)[C@]1(CC[C@@H]2[C@@]1(C[C@@H]([C@H]3[C@H]2CCC4=CC(=O)CC[C@]34C)O)C)O	5744	D00165	5542				hydrocortisone acetate<>3 chemysone<>2 hydrocortisone 21-acetate<>2 cortisol acetate<>2 bambicort<>2 biocortar<>2 abbocort<>2 carmol-hc<>2 cortifoam<>2 cortisol 21-acetate<>2 cortell<>2 hydrocortisat<>2 colifoam<>1 fernisone<>1 idrocortisone acetano<>1 caldecort<>1 fenitral<>1 bacicoline<>1 hydrin-2<>1 hydrocortisone acetate [ban:jan][jan]<>1 cortaid<>1 cortic<>1 ha<>1 cortisol 21-acetate<>1 hydr…	ST148.cdx	0.854	0.631	0.222
SW02162_1	NPC Approved Name=tranilast	COc1ccc(cc1OC)/C=C/C(=O)Nc2ccccc2C(=O)[O-]	5282230	D02027	4445411	DB07615			tranilast<>3 rizaben<>3 <>2 2-{[(2e)-3-(3 4-dimethoxyphenyl)prop-2-enoyl]amino}benzoic acid<>2 rizaben (tn)<>2 53902-12-8<>1 2-((3-(3 4-dimethoxyphenyl)-1-oxo-2-propenyl)amino) benzoic acid<>1 tranilastum[latin]<>1 2-[(e)-3-(3 4-dimethoxy-phenyl)-acryloylamino]-benzoic acid<>1 2-[[3-(3 4-dimethoxyphenyl)-1-oxo-2-propenyl]amino] benzoic acid<>1 53902-12-8[rn]<>1 (trailast)2-[3-(3 4-dimethoxy-pheny…	ST148.cdx	0.854	0.638	0.215
SW02681_6	FDA Approved Drug=TRIMETREXATE GLUCURONATE	Cc1c(ccc2c1c(nc(n2)N)N)CNc3cc(c(c(c3)OC)OC)OC	54949	D06239	49620				trimetrexate glucuronate<>3 trimetrexate d-glucuronate<>2 trimetrexate glucuronic acid salt<>2 neutrexin<>2 6-(((3<>1 trimetrexate glucuronate [usan]<>1 2 4-quinazolinediamine 5-methyl-6-[[(3 4 5-trimethoxyphenyl)amino]methyl]- compd. with d-glucuronic acid (1:1)<>1 82952-64-5[rn]<>1 2 4-quinazolinediamine 5-methyl-6-(((3 4 5-trimethoxyphenyl)amino)methyl)- mono-d-glucuronate<>1 6-(((3 4 5-trimet…	ST148.cdx	0.854	0.663	0.19
SW02173_4	NPC Approved Name=ifenprodil	CC(C(c1ccc(cc1)O)O)[NH+]2CCC(CC2)Cc3ccccc3	3689	D08064	3561				ifenprodil<>4 dilvax<>2 vadilex<>2 creocral<>2 rc 61-91<>2 4-benzyl-a-(p-hydroxyphenyl)-b-methyl-1-piperidineethanol<>1 23210-56-2<>1 a-(4-hydroxyphenyl)-b-methyl-4-(phenylmethyl)-1-piperidineethanol<>1 ifenprodilum[latin]<>1 66157-43-5[rn]<>1 -(2-(4-benzylpiperidin-1-yl)-1-hydroxypropyl)phenol<>1 ifenprodil tartrate<>1 1-(4-hydroxyphenyl)-2-[4-benzylpiperidyl]propan-1-ol<>1 4-[2-(4-benzyl-1-pipe…	ST148.cdx	0.851	0.655	0.197
SW01775_8	NPC Approved Name=pimeprofen (-)-isomer	CC(C)Cc1ccc(cc1)C(C)C(=O)OCc2ccccn2	3673	D01122	3545				staderm<>3 ibuprofen piconol<>3 pimeprofen<>2 vesicum<>2 pyridin-2-ylmethyl 2-[4-(2-methylpropyl)phenyl]propanoate<>2 be-100<>1 112017-99-9<>1 propionic acid 2-(p-isobutylphenyl)- 2-pyridylmethyl ester<>1 2-pyridylmethyl 2-(4-isobutylphenyl)propionate<>1 pyridin-2-ylmethyl 2-(4-isobutylphenyl)propanoate<>1 pineprofen<>1 ibuprofen piconol [usan:jan][jan][usan]<>1 264-979-8[einecs]<>1 64622-45-3[rn…	ST148.cdx	0.851	0.672	0.179
SW00944_6	NPC Approved Name=nicoboxil	CCCCOCCOC(=O)c1cccnc1	14866	D01677					nicoboxil<>2 beta-butoxyethyl nicotinate<>2 unii-gsd5b9us0w<>1 nicoboxilo<>1 1322-29-8<>1 nicoboxil (inn)<>1 butoxyethyl nicotinate<>1 3-pyridinecarboxylic acid<>1 nicoboxilum<>1 13912-80-6<>1	ST148.cdx	0.85	0.636	0.215
SW01503_4	FDA Approved Drug=MOLINDONE HYDROCHLORIDE	CCc1c([nH]c2c1C(=O)C(CC2)C[NH+]3CCOCC3)C	9883259	D00796	25517				moban<>3 moban (tn)<>2 molindone hydrochloride<>2 3-ethyl-2-methyl-5-(morpholin-4-ylmethyl)-1 5 6 7-tetrahydroindol-4-one<>1 4h-indol-4-one 3-ethyl-1 5 6 7-tetrahydro-2-methyl-5-(4-morpholinylmethyl)- monohydrochloride<>1 ncgc00016717-01<>1 cas-15622-65-8<>1 3-ethyl-6 7-dihydro-2-methyl-5-(morpholinomethyl)indol-4(5h)-one monohydrochloride<>1 3-ethyl-1 5 6 7-tetrahydro-2-methyl-5-(4-morpholinylme…	ST148.cdx	0.85	0.543	0.307
SW01358_1	China Approved Name=albendazole Indian Approved Name=albendazole WHO Essential Medicine=albendazole Australia Approved Name=ALBENDAZOLE FDA Approved Drug=ALBENDAZOLE	CCCSc1ccc2c(c1)nc([nH]2)NC(=O)OC		D00134	1998		CHEBI:16664		albenza<>10 methyl [5-(propylsulfanyl)-1h-benzimidazol-2-yl]carbamate<>5 mediamix v disthelm<>5 sk&f62979;<>5 methyl (5-(propylthio)-1h-benzo[d]imidazol-2-yl)carbamate<>5 [5-(propylthio)-1h-benzimidazol-2-yl]carbamicacid methyl ester<>5 tl8003543<>5 albendazole<>5 alzental<>5 54965-21-8<>5 mfcd01220143<>5 carbamicacid n-[6-(propylthio)-1h-benzimidazol-2-yl]- methylester<>5 albamelin<>5 zentel<>5 …	ST148.cdx	0.847	0.613	0.234
SW03618_5	FDA Approved Drug=HYDROCORTISONE CYPIONATE	C[C@]12CCC(=O)C=C1CC[C@@H]3[C@@H]2[C@H](C[C@]4([C@H]3CC[C@@]4(C(=O)COC(=O)CCC5CCCC5)O)C)O	223253	D00976	193884				cortisol 21-cyclopentanepropionate<>2 hydrocortisone cypionate<>2 cortef fluid<>2 11? 17 21-trihydroxypregn-4-ene-3 20-dione 21-cyclopentanepropionate<>1 2-[(8s 9s 10r 11s 13s 14s 17r)-11 17-dihydroxy-10 13-dimethyl-3-oxo-2 3 6 7 8 9 10 11 12 13 14 15 16 17-tetradecahydro-1h-cyclopenta[a]phenanthren-17-yl]-2-oxoethyl 3-cyclopentylpropanoate<>1 2-((8s 9s 10r 11s 13s 14s 17r)-11 17-dihydroxy-10 13-…	ST148.cdx	0.846	0.584	0.262
SW01840_7	Indian Approved Name=isoxsuprine hcl	CC(COc1ccccc1)[NH2+]C(C)C(c2ccc(cc2)O)O	11368	D01748	10890				isoxsuprine hydrochloride<>3 isoxsuprin hydrochloride<>2 duvadilan<>2 vasodilan<>2 579-56-6[rn]<>1 isoxsuprine hcl<>1 vasotran<>1 suprilent<>1 1-(4-hydroxyphenyl)-2-[(1-methyl-2-phenoxyethyl)amino]propan-1-ol chloride<>1 vasoplex<>1 isolait<>1 norephedrine p-hydroxy-n-(1-methyl-2-phenoxyethyl)- hydrochloride<>1 4-{1-hydroxy-2-[(1-methyl-2-phenoxyethyl)amino]propyl}benzololhydrochlorid<>1 isoxsupr…	ST148.cdx	0.846	0.641	0.205
SW02812_0	FDA Approved Drug=PANTOPRAZOLE SODIUM	COc1ccnc(c1OC)CS(=O)c2[nH]c3cc(ccc3n2)OC(F)F	4679 15008962 11954257 23684923 53396298	D02593 D05353	4517 5293370 23089468	DB00213	CHEBI:7915 CHEBI:50270	PA450774	pantoprazole sodium<>6 pantoprazole<>3 protonix<>3 protium<>3 protonix iv<>2 pantoprazole sodium[usan]<>2 pantozol<>2 pantoprazolum [inn-latin]<>2 protonix[wiki]<>2 pantoprazole sodium hydrate<>2 protonix i.v.<>2 pantoprozole<>2 138786-67-1[rn]<>2 pantoloc<>2 pantoprazol [inn-spanish]<>2 138786-67-1<>2 <>1 astropan<>1 anagastra<>1 5-(difluoromethoxy)-2-{[(3 4-dimethoxypyridin-2-yl)methyl]sulfinyl…	ST148.cdx	0.845	0.643	0.202
SW02758_7	China Approved Name=bromhexine Indian Approved Name=bromhexine hcl.;bromhexine hcl;bromhexine	C[NH+](Cc1cc(cc(c1N)Br)Br)C2CCCCC2	2442 5702220	D07542 D01778	2348 4642584				bromhexine hydrochloride<>6 3572-43-8[rn]<>4 bromhexine hcl<>4 bisolvon<>4 bromhexine<>4 2 4-dibromo-6-{[cyclohexyl(methyl)amino]methyl}anilinehydrochloride (1:1)<>2 benzenemethanamine 2-amino-3 5-dibromo-n-cyclohexyl-n-methyl- monohydrochloride<>2 n-(2-amino-3 5-dibromobenzyl)-n-cyclohexyl-n-methylamine<>2 benzenemethanamine 2-amino-3 5-dibromo-n-cyclohexyl-n-methyl- hydrochloride (1:1)<>2 bromh…	ST148.cdx	0.845	0.535	0.309
SW02679_9	China Approved Name=lansoprazole Indian Approved Name=lansoprazole FDA Approved Drug=LANSOPRAZOLE	Cc1c(ccnc1CS(=O)c2[nH]c3ccccc3n2)OCC(F)(F)F	3883	D00355	3746		CHEBI:6375	PA450180	monolitum<>6 bamalite<>6 agopton<>6 lansoprazole<>6 lanzor<>6 lanzopral<>6 opiren<>6 prevacid<>6 limpidex<>6 ogastro<>6 tak 390mr<>3 2-({[3-methyl-4-(2 2 2-trifluoroethoxy)pyridin-2-yl]methane}sulfinyl)-1h-1 3-benzodiazole<>3 lanzol-30<>3 lanzo<>3 c058687<>3 tak390mr<>3 promeco<>3 2-({[3-methyl-4-(2 2 2-trifluoroethoxy)-2-pyridyl]methyl}sulfinyl)benzimidazole<>3 lansoprazolum[latin]<>3 sulfonium …	ST148.cdx	0.844	0.563	0.281
SW02678_9	FDA Approved Drug=DEXLANSOPRAZOLE	Cc1c(ccnc1C[S@@](=O)c2[nH]c3ccccc3n2)OCC(F)(F)F	9578005	D08903					dexlansoprazole<>2 unii-uye4t5i70x<>1 kapidex<>1 tak 390<>1 ks-1075<>1 chembl1201863<>1 dexlansoprazole (inn/usan)<>1 138530-94-6<>1 (r)-lansoprazole<>1 dexilant<>1	ST148.cdx	0.844	0.563	0.281
SW01248_2	Indian Approved Name=ethacridine lactate	CCOc1ccc2c(c1)c(c3ccc(cc3[nH+]2)N)N	15789	D01248	15012				rivinol<>2 flavitrol<>2 hectalin<>2 acrinolum<>2 amoebin<>2 ethacridine lactate<>2 metifex<>1 2-ethoxy-6 9-diaminoacridine lactate<>1 1837-57-6[rn]<>1 7-ethoxyacridine-3 9-diamine 2-hydroxypropanoic acid<>1 1837-57-6; 6402-23-9 (hydrate)<>1 acridine 6 9-diamino-2-ethoxy- lactate<>1 2-hydroxypropanoicacid compd. with7-ethoxy-3 9-acridinediamine (1:1)<>1 acrinol hydrate[jp15]<>1 acridine 6 9-diamin…	ST148.cdx	0.844	0.562	0.281
SW03780_7	Indian Approved Name=terconazole FDA Approved Drug=TERCONAZOLE	CC(C)[NH+]1CCN(CC1)c2ccc(cc2)OC[C@H]3CO[C@](O3)(Cn4cncn4)c5ccc(cc5Cl)Cl	441383	D00888	390122			PA164768834	terazol 3<>5 terconazole<>4 gyno-terazol<>3 triaconazole<>3 terazol<>3 tercospor<>3 terazol 7<>3 fungistat<>2 terconazol<>2 terconazolum<>2 1-(4-{[(2r 4s)-2-(2 4-dichlorophenyl)-2-(1h-1 2 4-triazol-1-ylmethyl)-1 3-dioxolan-4-yl]methoxy}phenyl)-4-(1-methylethyl)piperazine<>1 267-751-6[einecs]<>1 zazole<>1 panlomyc<>1 1-(4-{[(2r 4s)-2-(2 4-dichlorphenyl)-2-(1h-1 2 4-triazol-1-ylmethyl)-1 3-dioxolan…	ST148.cdx	0.843	0.621	0.222
SW01718_5	China Approved Name=ondansetron WHO Essential Medicine=ondansetron Indian Approved Name=ondansetron FDA Approved Drug=ONDANSETRON;ONDANSETRON HYDROCHLORIDE	Cc1nccn1CC2CCc3c(c4ccccc4n3C)C2=O	4595 68647	D00456	4434 61903			PA450705	zofran odt<>13 zudan<>9 zophren<>8 ondansetron<>8 zofran[wiki]<>5 gr 38032f<>5 99614-02-5[rn]<>5 gr-38032f<>5 9-methyl-3-((2-methyl-1h-imidazol-1-yl)methyl)-2 3-dihydro-1h-carbazol-4(9h)-one<>4 9-methyl-3-[(2-methylimidazolyl)methyl]-1 2 3 9-tetrahydro-4ah-carbazol-4-one<>4 1 2 3 9-tetrahydro-9-methyl-3-[(2-methyl-1h-imidazol-1-yl)methyl]-4h-carbazol-4-one<>4 4h-carbazol-4-one 1 2 3 9-tetrahydro-…	ST148.cdx	0.843	0.574	0.268
SW03473_9	Indian Approved Name=prulifloxacin	Cc1c(oc(=O)o1)C[NH+]2CCN(CC2)c3cc4c(cc3F)c(=O)c(c5n4[C@H](S5)C)C(=O)[O-]	443877	D01144	391965				tl8000628<>2 sword (tn)<>2 sword<>2 pufx<>2 (1r)-6-fluoro-1-methyl-7-{4-[(5-methyl-2-oxo-1 3-dioxol-4-yl)methyl]-1-piperazinyl}-4-oxo-4h-[1 3]thiazeto[3 2-a]quinoline-3-carboxylicacid<>1 1h 4h-[1 3]thiazeto[3 2-a]quinoline-3-carboxylic acid 6-fluoro-1-methyl-7-[4-[(5-methyl-2-oxo-1 3-dioxol-4-yl)methyl]-1-piperazinyl]-4-oxo- (1r)-<>1 a805077<>1 123447-63-2[rn]<>1 ac1l9fdl<>1 prulifloxacin[wiki][i…	ST148.cdx	0.842	0.723	0.119
SW01775_5	NPC Approved Name=pimeprofen (-)-isomer	CC(C)Cc1ccc(cc1)C(C)C(=O)OCc2ccccn2	3673	D01122	3545				staderm<>3 ibuprofen piconol<>3 pimeprofen<>2 vesicum<>2 pyridin-2-ylmethyl 2-[4-(2-methylpropyl)phenyl]propanoate<>2 be-100<>1 112017-99-9<>1 propionic acid 2-(p-isobutylphenyl)- 2-pyridylmethyl ester<>1 2-pyridylmethyl 2-(4-isobutylphenyl)propionate<>1 pyridin-2-ylmethyl 2-(4-isobutylphenyl)propanoate<>1 pineprofen<>1 ibuprofen piconol [usan:jan][jan][usan]<>1 264-979-8[einecs]<>1 64622-45-3[rn…	ST148.cdx	0.841	0.662	0.178
SW00984_5	Indian Approved Name=nabumetone FDA Approved Drug=NABUMETONE	CC(=O)CCc1ccc2cc(ccc2c1)OC	4409	D00425	4256	DB00461		PA450572	listran<>6 mebutan<>6 nabumetone<>6 relif<>6 relifex<>6 arthaxan<>6 relifen<>6 consolan<>6 dolsinal<>6 relafen<>6 balmox<>4 unimetone<>4 flambate<>4 prodac<>4 nabumetona<>4 nabuser<>4 arthraxan<>2 42924-53-8[rn]<>2 c035605<>2 2-butanone 4-(6-methoxy-2-naphthalenyl)-<>2 4-(6-methoxynaphthalen-2-yl)butan-2-on<>2 prostaglandin-endoperoxide synthase 1<>2 pghs-1<>2 42924-53-8<>2 nabucox<>2 gen-nabumet…	ST148.cdx	0.841	0.612	0.229
SW01532_3	Indian Approved Name=ramosetron	Cn1cc(c2c1cccc2)C(=O)[C@@H]3CCc4c([nH]cn4)C3	108000	D08466	97112				ramosetron<>2 tl8000762<>1 ramosetron (inn)<>1 [3h]ramosetron<>1 132036-88-5[rn]<>1 (1-methyl-1h-indol-3-yl)[(5r)-4 5 6 7-tetrahydro-1h-benzimidazol-5-yl]methanone<>1 (1-methylindol-3-yl)-[(5r)-4 5 6 7-tetrahydro-3h-benzimidazol-5-yl]methanone<>1 nor-ym 060<>1 surecn16701<>1 ramosetron [inn]<>1 ramosetron[inn]<>1 methanone (1-methyl-1h-indol-3-yl)[(5r)-4 5 6 7-tetrahydro-1h-benzimidazol-5-yl]-<>1…	ST148.cdx	0.839	0.611	0.228
SW02408_1	Indian Approved Name=clopamide	C[C@@H]1CCC[C@@H](N1NC(=O)c2ccc(c(c2)Cl)S(=O)(=O)N)C	11954239	D02460					aquex (tn)<>1 d02460<>1 clopamide<>1 clopamide (usan/inn)<>1 aquex<>1	ST148.cdx	0.839	0.57	0.269
SW03459_1	NPC Approved Name=prednisolone succinate	C[C@]12C[C@@H]([C@H]3[C@H]([C@@H]1CC[C@@]2(C(=O)COC(=O)CCC(=O)[O-])O)CCC4=CC(=O)C=C[C@]34C)O	656804	D02156					prednisolone succinate<>2 prednisolone hemisuccinate<>2 prednisolone hemisuccinate [usp]<>1 4-[2-[(8s<>1 prednisolut<>1 2920-86-7<>1 prednisolone hemisuccinate (usp)<>1 prednisolone bisuccinate<>1 solu-delta-cortef<>1 prednisolone 21-hemisuccinate<>1	ST148.cdx	0.839	0.705	0.134
SW03236_2	Indian Approved Name=domperidone	c1ccc2c(c1)[nH]c(=O)n2CCC[NH+]3CCC(CC3)n4c5ccc(cc5[nH]c4=O)Cl	3151	D01745	3039	DB01184	CHEBI:31515	PA134711056	nauzelin<>3 domperidone<>3 motilium<>3 <>2 domperidon<>2 lopac-d-122<>2 57808-66-9<>2 apo-domperidone<>1 [57808-66-9]<>1 domperidone (jan/usan)[jan][usan]<>1 4-(5-chloro-2-oxo-1-benzimidazolinyl)-1-(3-(2-oxobenzimidazolinyl)propyl)piperidine<>1 domperidone [usan:ban:inn:jan][inn][jan][usan]<>1 domperidone[wiki]<>1 5-chloro-1-{1-[3-(2-oxo-2 3-dihydro-benzoimidazol-1-yl)-propyl]-piperidin-4-yl}-1 3…	ST148.cdx	0.839	0.671	0.168
SW02887_5	Indian Approved Name=alfuzosin hcl FDA Approved Drug=ALFUZOSIN HYDROCHLORIDE	CN(CCCNC(=O)C1CCCO1)c2nc3cc(c(cc3c(n2)N)OC)OC	71764	D01692	64803		CHEBI:32286		alfuzosin hydrochloride<>6 alfuzosin hcl<>4 xatral retard<>4 alfetim<>4 xatral od<>4 uroxatral<>4 xatral sr<>4 2-furancarboxamide n-[3-[(4-amino-6 7-dimethoxy-2-quinazolinyl)methylamino]propyl]tetrahydro- chloride hydrogen salt (1:1)<>2 sl 77 499-10<>2 sl-77.0499-10<>2 alfuzosin hydrochloride (jan/usan)[jan][usan]<>2 2-furancarboxamide n-[3-[(4-amino-6 7-dimethoxy-2-quinazolinyl)methylamino]propy…	ST148.cdx	0.839	0.676	0.163
SW01585_1	China Approved Name=methylthioninium chloride;methylene blue WHO Essential Medicine=methylthioninium chloride;methylene blue Australia Approved Name=METHYLENE BLUE;METHYLTHIONINIUM CHLORIDE Traditional Herbal Isolate=methylene-bis-methylphloroacetophenon	CN(C)c1ccc2c(c1)sc-3cc(=[N+](C)C)ccc3n2	6099	D02312	5874		CHEBI:6872		methylthionine chloride<>14 swiss blue<>14 chromosmon<>14 methylthioninium chloride<>14 urolene blue<>14 bleu de methylene<>14 basic blue 9<>14 methylene blue<>10 m-b tabs<>7 tetramethylene blue<>7 hidaco methylene blue salt free<>7 6476-03-5[rn]<>7 3 7-bis(dimethylamino)phenothiazin-5-ium chloride<>7 d and c blue no. 1<>7 mitsui methylene blue<>7 methylenblau[german]<>7 ci basic blue 9<>7 121067…	ST148.cdx	0.838	0.519	0.319
SW01680_7	Indian Approved Name=octinoxate;octyl methoxycinnamate FDA Approved Drug=OCTINOXATE	CCCCC(CC)COC(=O)/C=C/c1ccc(cc1)OC	5355130	D05225	4511170				octinoxate<>9 2-ethylhexyl-p-methoxycinnamate<>6 octyl 4-methoxycinnamate<>6 octyl methoxycinnamate<>6 parsol mcx<>6 2-ethylhexyl-4-methoxycinnamate<>6 2-ethylhexyl p-methoxycinnamate<>6 parsol mox<>6 2-ethylhexyl 4-methoxycinnamate<>6 uvinul 3088<>3 5466-77-3[rn]<>3 omc cinnamate<>3 octylmethoxycinnamate<>3 neo heliopan av<>3 2-ethylhexyl (2e)-3-(4-methoxyphenyl)prop-2-enoate<>3 2-propenoic acid…	ST148.cdx	0.838	0.713	0.125
SW01696_5	NPC Approved Name=nichicaine	CCOC(=O)c1ccc(cc1)NC(=O)C[NH+]2CCCCC2	3300	D01519	3184				nichicaine<>2 sulcain<>2 ethyl p-(piperidinoacetylamino)benzoate<>2 ethyl 4-[(piperidin-1-ylacetyl)amino]benzoate<>2 p-(2-piperidinoacetamido)benzoic acid ethyl ester<>2 sa-7<>2 ethyl piperidinoacetylaminobenzoate<>2 20829-66-7[rn]<>1 sulcain (tn)<>1 algicode 106l<>1 242-181-0[einecs]<>1 4-04-00-01166 (beilstein handbook reference)[beilstein]<>1 25723-52-8[rn]<>1 333-18-6[rn]<>1 amerstat 274<>1 2…	ST148.cdx	0.837	0.68	0.157
SW02134_9	NPC Approved Name=efloxate	CCOC(=O)COc1ccc2c(=O)cc(oc2c1)c3ccccc3	8395	D01135					efloxate<>2 recordil<>1 oxiflavil<>1 coril<>1 domucor<>1 efloxatum<>1 oxyflavil<>1 corosanin<>1 angorlisin<>1 flacethyle<>1	ST148.cdx	0.835	0.584	0.251
SW01480_0	NPC Approved Name=meradimate	CC1CCC(C(C1)OC(=O)c2ccccc2N)C(C)C	8633	D04927					meradimate<>2 134-09-8<>1 stk083062<>1 menthyl anthranilate<>1 meradimate [inn]<>1 menthyl-o-aminobenzoate<>1 menthyl o-aminobenzoate<>1 einecs 205-129-8<>1 anthranilic acid<>1 ccris 2468<>1	ST148.cdx	0.835	0.467	0.368
SW02348_1	NPC Approved Name=terguride	CCN(CC)C(=O)N[C@H]1C[C@@H]2c3cccc4c3c(c[nH]4)C[C@H]2[NH+](C1)C	443951	D01348	392004				teluron<>3 37686-84-3<>2 trans-dihydrolisuride<>2 terguride<>2 transdihydrolisuride<>2 teluron (tn)<>2 mysalfon<>1 n-(d-6-methyl-8-isoergolin-1-yl)-n' n'-diethylurea<>1 9 10a-dihydrolisuride<>1 tdhl<>1 tergurid<>1 37686-85-4[rn]<>1 9 10-transdihydrolisuride<>1 253-624-2[einecs]<>1 dironyl<>1 37686-84-3[rn]<>1 s(+)-terguride (5r<>1 6-methyl-8a-(diethylcarbamoylamino)ergoline<>1 terguride[inn]<>1 3…	ST148.cdx	0.835	0.615	0.219
SW02912_5	Indian Approved Name=sparfloxacin FDA Approved Drug=SPARFLOXACIN	C[C@@H]1CN(C[C@@H]([NH2+]1)C)c2c(c(c3c(c2F)n(cc(c3=O)C(=O)[O-])C4CC4)N)F	60464	D00590	54517	DB01208	CHEBI:9212	PA451472	sparfloxacin<>6 zagam<>6 spara<>4 spfx<>4 5-azanyl-1-cyclopropyl-7-[(3s 5r)-3 5-dimethylpiperazin-1-yl]-6 8-bis(fluoranyl)-4-oxidanylidene-quinoline-3-carboxylic acid<>2 3-quinolinecarboxylic acid 5-amino-1-cyclopropyl-7-[(3r 5s)-3 5-dimethyl-1-piperazinyl]-6 8-difluoro-1 4-dihydro-4-oxo-<>2 110871-86-8[rn]<>2 liposome-encapsulated sparfloxacin<>2 (cis)-5-amino-1-cyclopropyl-7-(3 5-dimethyl-1-pip…	ST148.cdx	0.834	0.541	0.293
SW01296_4	Australia Approved Name=LENALIDOMIDE FDA Approved Drug=LENALIDOMIDE	c1cc2c(c(c1)N)CN(C2=O)C3CCC(=O)NC3=O	216326	D04687	187515	DB00480	CHEBI:63791	PA162363968	lenalidomide<>8 imid3<>6 revimid<>6 revlimid<>6 cc-5013<>4 cdc 501<>4 2 6-piperidinedione 3-(4-amino-1 3-dihydro-1-oxo-2h-isoindol-2-yl)-<>4 revlimid (celgene)<>3 phs ii<>2 (3s)-3-(4-amino-1-oxo-1 3-dihydro-2h-isoindol-2-yl)piperidine-2 6-dione<>2 1-oxo-2-(2 6-dioxopiperidin-3-yl)-4-aminoisoindoline<>2 3-(4-amino-1-oxo-1 3-dihydro-isoindol-2-yl)-piperidine-2 6-dione<>2 prostaglandin-endoperoxide …	ST148.cdx	0.833	0.517	0.316
SW02230_4	NPC Approved Name=fp 83	CC(c1ccc(c(c1)F)c2ccccc2)C(=O)OC(C)OC(=O)C	3395	D01475	3278				flurbiprofen axetil<>3 ropion<>3 1-acetoxyethyl 2-(2-fluoro-4-biphenylyl)propionate<>2 lipo-flurbiprofen axetil<>2 lipfen<>2 liposomal flurbiprofen axetil<>2 1-acetoxyethyl 2-(2-fluorobiphenyl-4-yl)propanoate<>2 ropion (tn)<>1 fp 83<>1 1-(acetyloxy)ethyl 2-(2-fluorobiphenyl-4-yl)propanoate<>1 91503-79-6<>1 lfp 83<>1 1-acetyloxyethyl 2-(3-fluoro-4-phenylphenyl)propanoate<>1 91503-79-6[rn]<>1 97460…	ST148.cdx	0.832	0.623	0.21
SW02348_0	NPC Approved Name=terguride	CCN(CC)C(=O)N[C@H]1C[C@@H]2c3cccc4c3c(c[nH]4)C[C@H]2[NH+](C1)C	443951	D01348	392004				teluron<>3 37686-84-3<>2 trans-dihydrolisuride<>2 terguride<>2 transdihydrolisuride<>2 teluron (tn)<>2 mysalfon<>1 n-(d-6-methyl-8-isoergolin-1-yl)-n' n'-diethylurea<>1 9 10a-dihydrolisuride<>1 tdhl<>1 tergurid<>1 37686-85-4[rn]<>1 9 10-transdihydrolisuride<>1 253-624-2[einecs]<>1 dironyl<>1 37686-84-3[rn]<>1 s(+)-terguride (5r<>1 6-methyl-8a-(diethylcarbamoylamino)ergoline<>1 terguride[inn]<>1 3…	ST148.cdx	0.83	0.613	0.217
SW03555_8	WHO Essential Medicine=clofazimine Indian Approved Name=clofazimine FDA Approved Drug=CLOFAZIMINE	CC(C)/N=c/1\cc-2n(c3ccccc3nc2cc1Nc4ccc(cc4)Cl)c5ccc(cc5)Cl	2794	D00278	2692 13098548	DB00845	CHEBI:3749	PA164748759	lamprene<>10 clofazimine<>9 lampren<>7 chlofazimine<>7 clofaziminum [inn-latin]<>6 clofazimina [inn-spanish]<>6 b 663 (pharmaceutical)<>4 clofazimina<>3 trk family<>3 clofaziminum<>3 2030-63-9<>3 (4-chloro-phenyl)-{5-(4-chloro-phenyl)-3-[(e)-isopropylimino]-3 5-dihydro-phenazin-2-yl}-amine<>1 3-(p-chloranilino)-10-(p-chlorphenyl)-2 10-dihydro-2-(isopropylimino)-phenazin[german]<>1 3-(p-chloranili…	ST148.cdx	0.83	0.516	0.314
SW03870_3	NPC Approved Name=dexamethasone-21-sulfobenzoate	C[C@@H]1C[C@H]2[C@@H]3CCC4=CC(=O)C=C[C@@]4([C@]3([C@H](C[C@@]2([C@]1(C(=O)COC(=O)c5cccc(c5)S(=O)(=O)[O-])O)C)O)F)C	63046	D01510	56740				dexamethasone-21-sulfobenzoate<>2 santeson<>1 dexamethasone metasulfobenzoate sodium<>1 ac1l1y9m<>1 241-057-3[einecs]<>1 dexamethasone 21-(sodium 3-sulphobenzoate)<>1 16978-57-7[rn]<>1 einecs 241-057-3<>1 3-[2-[(8s<>1 16978-57-7<>1	ST148.cdx	0.83	0.644	0.186
SW01480_1	NPC Approved Name=meradimate	CC1CCC(C(C1)OC(=O)c2ccccc2N)C(C)C	8633	D04927					meradimate<>2 134-09-8<>1 stk083062<>1 menthyl anthranilate<>1 meradimate [inn]<>1 menthyl-o-aminobenzoate<>1 menthyl o-aminobenzoate<>1 einecs 205-129-8<>1 anthranilic acid<>1 ccris 2468<>1	ST148.cdx	0.83	0.456	0.374
SW02924_4	Indian Approved Name=naftopidil	COc1ccccc1N2CC[NH+](CC2)CC(COc3cccc4c3cccc4)O	4418	D01674	4265				flivas<>3 naftopidil (unspecified)<>2 naftopidil<>2 naftopidil[inn]<>1 kt-611<>1 flivas kt-611 bm-15275 avishot<>1 57149-07-2[rn]<>1 naftopidildihydrochloride<>1 flivas (tn)<>1 avishot<>1 1-(2-methoxyphenyl)-4-[3-(naphth-1-yloxy)-2-hydroxypropyl]-piperazine<>1 (+-)-1-(4-(2-methoxyphenyl)piperazinyl)-3-(1-naphthyloxy)propan-2-ol<>1 naftopidil dihydrochloride<>1 1-[4-(2-methoxyphenyl)piperazin-1-yl…	ST148.cdx	0.829	0.63	0.199
SW03511_3	China Approved Name=cisapride Indian Approved Name=cisapride FDA Approved Drug=CISAPRIDE MONOHYDRATE	COc1cc(c(cc1C(=O)NC2CC[NH+](CC2OC)CCCOc3ccc(cc3)F)Cl)N	2769	D00274	2667	DB00604		PA449011	cisapride<>12 propulsin<>9 enteropride<>9 acenalin<>9 alimix<>9 prepulsid<>9 cipril<>6 syspride<>6 risamal<>6 propulsid<>6 propulsid quicksolv<>6 kinestase<>6 acpulsif<>6 pridesia<>6 alipride<>6 cisapron<>6 colinorm<>3 4-amino-5-chloro-n-[1-[3-(4-fluorophenoxy)propyl]-3-methoxy-4-piperidyl]-2-methoxy-benzamide<>3 benzamide 4-amino-5-chloro-n-(1-(3-(4-fluorophenoxy)propyl)-3-methoxy -4-piperidinyl…	ST148.cdx	0.828	0.667	0.161
SW01182_1	NPC Approved Name=3-(4-methoxyphenyl)-2-propenoic acid 3-methylbutyl ester	CC(C)CCOC(=O)/C=C/c1ccc(cc1)OC	1549789	D02904	1266578				isopentyl 3-(4-methoxyphenyl)acrylate<>2 neo heliopan (tn)<>2 isoamyl 4-methoxycinnamate<>2 2-propenoic acid 3-(4-methoxyphenyl)- 3-methylbutylester (2e)-<>1 isopentyl p-methoxycinnamate<>1 71617-10-2<>1 surecn15764<>1 amiloxate[usp]<>1 chembl1476782<>1 amiloxate<>1 amiloxate (usp/inn)<>1 isoamyl p-methoxycinnamate<>1 3-methylbutyl (2e)-3-(4-methoxyphenyl)prop-2-enoate<>1 neo heliopan<>1 3-methyl…	ST148.cdx	0.828	0.674	0.154
SW01199_8	NPC Approved Name=oxibendazole	CCCOc1ccc2c(c1)nc([nH]2)NC(=O)OC		D05293	4461				anthelcide eq<>2 methyl (6-propoxy-1h-benzimidazol-2-yl)carbamate[acd/iupac name]<>1 methyl 5-propoxy-1h-benzimidazol-2-ylcarbamate<>1 n-(2-(5-propoxybenzimidazolyl)) methyl carbamate<>1 carbamicacid (5-propoxy-1h-benzimidazol-2-yl)- methyl ester<>1 20559-55-1[rn]<>1 loditac<>1 oxibendazolo[spanish][inn]<>1 carbamicacid n-(6-propoxy-1h-benzimidazol-2-yl)- methyl ester<>1 5-propoxy-2-(carbomethoxy…	ST148.cdx	0.827	0.607	0.22
SW03511_2	China Approved Name=cisapride Indian Approved Name=cisapride FDA Approved Drug=CISAPRIDE MONOHYDRATE	COc1cc(c(cc1C(=O)NC2CC[NH+](CC2OC)CCCOc3ccc(cc3)F)Cl)N	2769	D00274	2667	DB00604		PA449011	cisapride<>12 propulsin<>9 enteropride<>9 acenalin<>9 alimix<>9 prepulsid<>9 cipril<>6 syspride<>6 risamal<>6 propulsid<>6 propulsid quicksolv<>6 kinestase<>6 acpulsif<>6 pridesia<>6 alipride<>6 cisapron<>6 colinorm<>3 4-amino-5-chloro-n-[1-[3-(4-fluorophenoxy)propyl]-3-methoxy-4-piperidyl]-2-methoxy-benzamide<>3 benzamide 4-amino-5-chloro-n-(1-(3-(4-fluorophenoxy)propyl)-3-methoxy -4-piperidinyl…	ST148.cdx	0.827	0.694	0.134
SW02602_4	NPC Approved Name=carbocromenum	CC[NH+](CC)CCc1c(c2ccc(cc2oc1=O)OCC(=O)OCC)C	12604	D07619	12084				carbochromene<>2 chromonar<>2 carbocromene<>2 carbocromen<>2 carbochromen<>2 carbocromenum[latin]<>1 carbocromene [inn-french]<>1 212-356-6[einecs]<>1 ag-3<>1 carbocromeno[spanish][inn]<>1 5-18-12-00048 (beilstein handbook reference)[beilstein]<>1 intercordin<>1 karbokromen[russian]<>1 [[3-[2-(diethylamino)ethyl]-4-methyl-2-oxo-2h-1-benzopyran-7-yl]ox y]acetic acid ethyl ester<>1 carbocromenum [i…	ST148.cdx	0.827	0.643	0.184
SW01718_9	China Approved Name=ondansetron WHO Essential Medicine=ondansetron Indian Approved Name=ondansetron FDA Approved Drug=ONDANSETRON;ONDANSETRON HYDROCHLORIDE	Cc1nccn1CC2CCc3c(c4ccccc4n3C)C2=O	4595 68647	D00456	4434 61903			PA450705	zofran odt<>13 zudan<>9 zophren<>8 ondansetron<>8 zofran[wiki]<>5 gr 38032f<>5 99614-02-5[rn]<>5 gr-38032f<>5 9-methyl-3-((2-methyl-1h-imidazol-1-yl)methyl)-2 3-dihydro-1h-carbazol-4(9h)-one<>4 9-methyl-3-[(2-methylimidazolyl)methyl]-1 2 3 9-tetrahydro-4ah-carbazol-4-one<>4 1 2 3 9-tetrahydro-9-methyl-3-[(2-methyl-1h-imidazol-1-yl)methyl]-4h-carbazol-4-one<>4 4h-carbazol-4-one 1 2 3 9-tetrahydro-…	ST148.cdx	0.827	0.557	0.27
SW01215_6	Indian Approved Name=octisalate	CCCCC(CC)COC(=O)c1ccccc1O	8364	D05226					sunarome o<>1 2-ethylhexyl 2-hydroxybenzoate<>1 benzoic acid<>1 usaf do-11<>1 einecs 204-263-4<>1 ethyl hexyl salicylate<>1 octisalate<>1 salicylic acid<>1 2-ethylhexyl salicylate<>1 sunarome wmo<>1 uvinul<>1 118-60-5<>1	ST148.cdx	0.827	0.568	0.258
SW01685_5	FDA Approved Drug=DYCLONINE HYDROCHLORIDE	CCCCOc1ccc(cc1)C(=O)CC[NH+]2CCCCC2	68304	D00735	61600	DB00645	CHEBI:4724		dyclone<>4 dyclonine hcl<>3 dyclonine hydrochloride<>3 dyclothane<>3 tanaclone<>3 <>2 dyclocaine<>2 4'-butoxy-3-piperidinopropiophenone hydrochloride<>2 dyclocaine hydrochloride<>2 diclonina<>2 dyclonine[wiki]<>1 1-(4-butoxyphenyl)-3-(1-piperidinyl)-1-propanone[acd/iupac name]<>1 1-propanone 1-(4-butoxyphenyl)-3-(1-piperidinyl)- hydrochloride<>1 piperidine 1-[2-(4-butoxybenzoyl)ethyl] hydrochlori…	ST148.cdx	0.827	0.634	0.193
SW03180_5	FDA Approved Drug=BENDROFLUMETHIAZIDE	c1ccc(cc1)CC2Nc3cc(c(cc3S(=O)(=O)N2)S(=O)(=O)N)C(F)(F)F	2315	D00650	2225	DB00436	CHEBI:3013	PA448563	naturetin<>4 bentride<>3 centyl<>3 neo-naclex<>3 pluryl<>3 bendroflumethiazide<>3 benzylrodiuran<>3 aprinox<>3 berkozide<>3 neo-rontyl<>2 sinesalin<>2 bristuron<>2 benzydroflumethiazide<>2 ft 8<>2 corzide<>2 poliuron<>2 intolex<>2 rauzide<>2 benzylhydroflumethiazide<>2 sodiuretic<>2 orsile<>2 flumesil<>2 benzy-rodiuran<>2 bendrofumethiazide<>2 benuron<>2 bendroflumethazide<>2 livesan<>2 nateretin…	ST148.cdx	0.826	0.645	0.182
SW03330_8	FDA Approved Drug=TROGLITAZONE	Cc1c(c2c(c(c1O)C)CCC(O2)(C)COc3ccc(cc3)CC4C(=O)[N-]C(=O)S4)C	5591	D00395	5389	DB00197	CHEBI:9753	PA451799	prelay<>3 noscal<>3 rezulin<>3 troglitazone<>3 romglizone<>3 <>2 romozin<>2 rezulin (tn)<>2 troglitazona<>2 gr 92132x<>1 cs-045<>1 nuclear receptor subfamily 3 group b member 1<>1 resulin<>1 troglitazonum<>1 [97322-87-7]<>1 2 4-thiazolidinedione 5-((4-((3 4-dihydro-6-hydroxy-2 5 7 8-tetramethyl-2h-1-benzopyran-2-yl)methoxy)phenyl)methyl)-<>1 5-[[4-[(6-hydroxy-2 5 7 8-tetramethyl-chroman-2-yl)meth…	ST148.cdx	0.826	0.666	0.16
SW01324_8	NPC Approved Name=homosalate	CC1CC(CC(C1)(C)C)OC(=O)c2ccccc2O	8362	D04450	8059				m-homomenthyl salicylate<>2 eusolex<>2 heliopan<>2 homosalate<>2 homomenthyl salicylate<>2 filtersol ''a''<>2 heliophan<>2 homosalatum[latin]<>1 coppertone[wiki]<>1 component of coppertone<>1 homosalate [usan:inn][inn][usan]<>1 3 3 5-trimethylcyclohexyl salicylate(cis- and trans-mixture)<>1 benzoic acid 2-hydroxy- 3 3 5-trimethylcyclohexyl ester<>1 3 3 5-trimethylcyclohexylsalicylate (homosalate)…	ST148.cdx	0.826	0.465	0.361
SW02614_9	NPC Approved Name=pheneticillin	CC(C(=O)N[C@H]1[C@@H]2N(C1=O)[C@H](C(S2)(C)C)C(=O)[O-])Oc3ccccc3		D01178	391971		CHEBI:52427		synthepen<>2 syncillin<>2 pheno-m-penicillin<>1 monopotassium (2s 5r 6r)-3 3-dimethyl-7-oxo-6-(2-phenoxypropionamido)-4-thia-1-azabicyclo[3.2.0]heptane-2-carboxylate<>1 chemipen<>1 phenethicillin potassium[jan][jp15]<>1 6-(a-phenoxypropionamido)penicillanic acid potassium salt<>1 synthepen (tn)<>1 147-55-7[rn]<>1 potassium(2s 5r 6r)-3 3-dimethyl-7-oxo-6-[(2-phenoxypropanoyl)amino]-4-thia-1-azabic…	ST148.cdx	0.826	0.624	0.202
SW02947_1	NPC Approved Name=spiperone	c1ccc(cc1)N2CNC(=O)C23CC[NH+](CC3)CCCC(=O)c4ccc(cc4)F	5265	D01051	5075		CHEBI:9233		spiropitan<>3 749-02-0<>2 spiperone<>2 spiroperidol<>2 1 3 8-triazaspiro(4.5)decan-4-one 8-(3-(p-fluorobenzoyl)propyl)-1-phenyl-<>1 r 5147<>1 8-[4-(4-fluorophenyl)-4-oxo-butyl]-1-phenyl-1 3 8-triazaspiro[4.5]decan-4-one<>1 cas-749-02-0<>1 8-(3-(p-fluorobenzoyl)propyl)-1-phenyl-1 3 8-triazaspiro(4.5)decan-4-one<>1 8-(3-p-fluorobenzoyl-1-propyl)-4-oxo-1-phenyl-1 3 8-triazaspiro(4 5)decane<>1 212-02…	ST148.cdx	0.825	0.603	0.222
SW03668_4	NPC Approved Name=simetridum	CCCc1ccc(c(c1)OC)OCC(=O)N2CCN(CC2)C(=O)COc3ccc(cc3OC)CCC	71622	D01962	64690				simetride<>3 kyorin ap 2<>2 ap 2<>2 1 4-bis[(2-methoxy-4-propylphenoxy)acetyl]piperazine<>1 simetrida [inn-spanish]<>1 154-82-5[rn]<>1 simetridum [inn-latin]<>1 simetridum<>1 1<>1 5-23-01-00074 (beilstein handbook reference)[beilstein]<>1 154-82-5<>1 brn 0772468<>1 1 4-bis((2-methoxy-4-propylphenoxy)acetyl)piperazine<>1 1 1'-piperazine-1 4-diylbis[2-(2-methoxy-4-propylphenoxy)ethanone]<>1 simetri…	ST148.cdx	0.824	0.631	0.193
SW02561_3	Indian Approved Name=capecitabine FDA Approved Drug=CAPECITABINE	CCCCCOC(=O)Nc1c(cn(c(=O)n1)[C@H]2[C@@H]([C@@H]([C@H](O2)C)O)O)F	60953	D01223	54916		CHEBI:31348	PA448771	capecitabine<>6 xeloda<>4 capecitabin<>4 capecitibine<>4 cytidine 5'-deoxy-5-fluoro-n-((pentyloxy)carbonyl)-<>2 capecitabine[wiki]<>2 pentyl {1-[(2r 3r 4s 5r)-3 4-dihydroxy-5-methyltetrahydrofuran-2-yl]-5-fluoro-2-oxo-1 2-dihydropyrimidin-4-yl}carbamate<>2 pentyl (1-((2r 3r 4s 5r)-3 4-dihydroxy-5-methyltetrahydrofuran-2-yl)-5-fluoro-2-oxo-1 2-dihydropyrim<>2 capecitabina; capecitabine; capecitabi…	ST148.cdx	0.824	0.69	0.134
SW01841_3	NPC Approved Name=butopamine	C[C@H](CCc1ccc(cc1)O)[NH2+]C[C@@H](c2ccc(cc2)O)O	68556	D03195	61830				4-[(1r)-1-hydroxy-2-{[(2r)-4-(4-hydroxyphenyl)butan-2-yl]amino}ethyl]phenol<>2 butopamine<>2 butopaminum [inn-latin]<>1 (r)-p-hydroxy-a-((((r)-3-(p-hydroxyphenyl)-1-methylpropyl)amino)methyl)benzyl alcohol<>1 butopamina [inn-spanish]<>1 ac1l29zp<>1 butopamine[usan]<>1 butopamine [usan:inn][inn][usan]<>1 66734-12-1[rn]<>1 butopamina[spanish]<>1 butopaminum[latin]<>1 butopamine (usan/inn)<>1 butopa…	ST148.cdx	0.823	0.624	0.198
SW02487_8	FDA Approved Drug=ANILERIDINE HYDROCHLORIDE;ANILERIDINE PHOSPHATE	CCOC(=O)C1(CC[NH+](CC1)CCc2ccc(cc2)N)c3ccccc3	31338 16051989	D02941	8600	DB00913			nipecotan<>4 leritine<>4 anileridine<>4 alidine<>4 leritin<>4 apodol<>4 apidol<>4 adopol<>4 <>2 leritine[wiki]<>2 1-[2-(4-aminophenyl)ethyl]-4-phenyl-4-piperidinecarboxylic acidethyl ester<>2 1-(2-(4-aminophenyl)ethyl)-4-phenyl-4-piperidinecarboxylic acidethyl ester<>2 n-[b-(p-aminophenyl)ethyl]-4-phenyl-4-carbethoxypiperidine<>2 anileridinum [inn_la]<>2 isonipecotic acid 1-(p-aminophenethyl)-4-p…	ST148.cdx	0.822	0.642	0.18
SW02814_8	China Approved Name=prazosin Indian Approved Name=prazosin Australia Approved Name=PRAZOSIN FDA Approved Drug=PRAZOSIN HYDROCHLORIDE	COc1cc2c(cc1OC)nc(nc2N)N3CCN(CC3)C(=O)c4ccco4	4893	D08411	4724		CHEBI:8364	PA451093	furazosin<>12 lentopres<>8 prazosin<>8 1-(4-amino-6 7-dimethoxy-2-quinazolinyl)-4-(2-furanylcarbonyl)piperazine<>8 minipress<>8 piperazine 1-(4-amino-6 7-dimethoxy-2-quinazolinyl)-4-(2-furoyl)- (8ci)<>4 minipress[wiki]<>4 2-(4-(2-furoyl)piperazin-1-yl)-4-amino-6 7-dimethoxyquinazoline<>4 2-[4-(2-furoyl)piperazin-1-yl]-6 7-dimethoxyquinazolin-4-amine<>4 [4-(4-amino-6 7-dimethoxyquinazolin-2-yl)pip…	ST148.cdx	0.822	0.626	0.195
SW02513_5	Indian Approved Name=balsalazide	c1cc(ccc1C(=O)NCCC(=O)[O-])/N=N/c2ccc(c(c2)C(=O)[O-])O		D07488	10662422		CHEBI:267413		balsalazide<>1 balsalazidum [inn_la]<>1 balsalazidum<>1 balsalazida<>1 balsalazide disodium dihydrate<>1 5-[(e)-{4-[(2-carboxyethyl)carbamoyl]phenyl}diazenyl]-2-hydroxybenzoic acid<>1 balsalazido<>1 benzoic acid 5-((4-(((2-carboxyethyl)amino)carbonyl)phenyl)azo)-2-hydroxy- (e)-<>1 (e)-5-({p-[(2-carboxyethyl)carbamoyl]phenyl}azo)-2-salicylic acid<>1 (e)-5-((4-(((2-carboxyethyl)amino)carbonyl)pheny…	ST148.cdx	0.821	0.727	0.094
SW02311_8	Traditional Herbal Isolate=lobeline	C[NH+]1[C@@H](CCC[C@@H]1CC(=O)c2ccccc2)C[C@@H](c3ccccc3)O	101616	D02364	91814				(-)-lobeline<>2 inflatine<>2 lobron<>2 lobeline<>2 90-69-7<>1 98-96-4[rn]<>1 lobelinum [inn_en]<>1 zoolobelin<>1 lobeline sulfate<>1 lobeline hydrochloride<>1 134-63-4[rn]<>1 lobelinum<>1 134-64-5[rn]<>1 [2r-[2a 6a(s*)]]-2-[6-(2-hydroxy-2-phenylethyl)-1-methyl-2-piperidinyl]-1-phenylethanone<>1 134-63-4<>1 202-012-3[einecs]<>1 ncgc00024378-05<>1 alpha-lobeline hydrochloride<>1 2-{(2r 6s)-6-[(2s)-…	ST148.cdx	0.821	0.541	0.279
SW03034_8	Indian Approved Name=nebivolol FDA Approved Drug=NEBIVOLOL HYDROCHLORIDE	c1cc2c(cc1F)CCC(O2)C(C[NH2+]CC(C3CCc4cc(ccc4O3)F)O)O	71301 9933004	D05127	64421	DB04861	CHEBI:64019		nebivolol<>8 nebilong<>4 nebilet<>4 nebicard-5<>4 nubeta<>4 nebivololum [latin]<>4 lobivon<>4 bystolic<>4 nebipill<>4 nodon<>2 nebivololum<>2 pi-21858<>2 9920-09-6[rn]<>2 1 1'-[bis(6-fluoro-3 4-dihydro-2h-1-benzopyran-2-yl)]-2 2'-iminodiethanol<>2 r65 824<>2 2 2'-iminobis[1-(6-fluoro-3 4-dihydro-2h-chromen-2-yl)ethanol][acd/iupac name]<>2 nebivololum[latin]<>2 nebilet[wiki]<>2 dl-nebivolol<>2 1 1…	ST148.cdx	0.82	0.616	0.204
SW03034_8	Indian Approved Name=nebivolol FDA Approved Drug=NEBIVOLOL HYDROCHLORIDE	c1cc2c(cc1F)CCC(O2)C(C[NH2+]CC(C3CCc4cc(ccc4O3)F)O)O	71301 9933004	D05127	64421	DB04861	CHEBI:64019		nebivolol<>8 nebilong<>4 nebilet<>4 nebicard-5<>4 nubeta<>4 nebivololum [latin]<>4 lobivon<>4 bystolic<>4 nebipill<>4 nodon<>2 nebivololum<>2 pi-21858<>2 9920-09-6[rn]<>2 1 1'-[bis(6-fluoro-3 4-dihydro-2h-1-benzopyran-2-yl)]-2 2'-iminodiethanol<>2 r65 824<>2 2 2'-iminobis[1-(6-fluoro-3 4-dihydro-2h-chromen-2-yl)ethanol][acd/iupac name]<>2 nebivololum[latin]<>2 nebilet[wiki]<>2 dl-nebivolol<>2 1 1…	ST148.cdx	0.82	0.616	0.204
SW03957_3	China Approved Name=reserpine Traditional Herbal Isolate=reserpine Indian Approved Name=reserpine FDA Approved Drug=RAUWOLFIA SERPENTINA ROOT;RESERPINE	COc1ccc2c(c1)[nH]c3c2CC[NH+]4[C@@H]3C[C@H]5[C@@H](C4)C[C@H]([C@@H]([C@H]5C(=O)OC)OC)OC(=O)c6cc(c(c(c6)OC)OC)OC	5770	D00197	5566	DB00206	CHEBI:28487	PA451236	serpalan<>20 hiserpia<>15 apoplon<>15 reserpine<>15 serpasil<>15 serpivite<>15 demi-regroton<>10 reserfia<>10 hydrap-es<>10 ser-a-gen<>10 diupres-500<>10 serpasil-apresoline<>10 unipres<>10 rau-sed<>10 hydromox r<>10 salutensin-demi<>10 renese-r<>10 salutensin<>10 naquival<>10 novoreserpine<>10 raunervil<>10 raupasil<>10 serpate<>10 regroton<>10 rausedil<>10 dralserp<>10 sandril<>10 serpasil-esid…	ST148.cdx	0.82	0.652	0.168
SW02087_5	NPC Approved Name=tiemonium iodide	C[N+]1(CCOCC1)CCC(c2ccccc2)(c3cccs3)O	72142	D01201	65116				visceralgine<>3 tiemonium iodide<>3 tiemonio ioduro [dcit]<>2 visceralgin<>2 tiemozyl<>2 visceralgine (tn)<>1 205-616-5[einecs]<>1 4-(3-hydroxy-3-phenyl-3-(2-thienyl)propyl)-4-methylmorpholiniumiodide<>1 4-[3-hydroxy-3-phenyl-3-(2-thienyl)propyl]-4-methylmorpholiniumiodide<>1 ioduro de tiemonio[spanish][inn]<>1 iodure de tiemonium[french][inn]<>1 114 c.e.<>1 morpholinium 4-[3-hydroxy-3-phenyl-3-(…	ST148.cdx	0.82	0.482	0.338
SW02288_5	Indian Approved Name=linezolid FDA Approved Drug=LINEZOLID	CC(=O)NC[C@H]1CN(C(=O)O1)c2ccc(c(c2)F)N3CCOCC3	441401	D00947	390139	DB00601	CHEBI:63607	PA450233	linezolid<>8 linezlid<>6 zyvox<>6 zyvoxid<>4 zyvoxam<>4 zyvoxa<>4 n-({(5s)-3-[3-fluor-4-(morpholin-4-yl)phenyl]-2-oxo-1 3-oxazolidin-5-yl}methyl)acetamid<>2 165800-03-3[rn]<>2 n-[[(5s)-3-[3-fluoro-4-(4-morpholinyl)phenyl]-2-oxo-5-oxazolidinyl]methyl]acetamide<>2 n-(((s)-3-(3-fluoro-4-morpholinophenyl)-2-oxo-5-oxazolidinyl)methyl)acetamide<>2 zyvox[wiki]<>2 n-{[(5s)-3-(3-fluoro-4-morpholin-4-ylphe…	ST148.cdx	0.82	0.672	0.148
SW02541_7	Indian Approved Name=bendamustine hcl FDA Approved Drug=BENDAMUSTINE HYDROCHLORIDE	Cn1c2ccc(cc2nc1CCCC(=O)[O-])N(CCCl)CCCl	77082	D07085	69528				treanda<>6 bendamustine hydrochloride<>6 cytostasan<>4 bendamustin hydrochloride<>4 ribomustin<>4 4-{5-[bis(2-chloroethyl)amino]-1-methyl-1h-benzimidazol-2-yl}butanoic acid hydrochloride (1:1)[acd/iupac name]<>2 4-{5-[bis(2-chloroethyl)amino]-1-methyl-1h-benzimidazol-2-yl}butanoic acid hydrochloride<>2 imet 3393<>2 1h-benzimidazole-2-butanoicacid 5-[bis(2-chloroethyl)amino]-1-methyl- monohydrochl…	ST148.cdx	0.818	0.604	0.214
SW01475_8	Indian Approved Name=metronidazole benzoate	Cc1ncc(n1CCOC(=O)c2ccccc2)[N+](=O)[O-]	83213	D08214	75079		CHEBI:50688		metronidazole benzoate<>3 benzoyl metronidazole<>2 benzoylmetronildazole<>2 elyzol<>2 benzoylmetronidazole<>2 2-methyl-5-nitro-1h-imidazole-1-ethyl benzoate<>2 1h-imidazole-1-ethanol 2-methyl-5-nitro- benzoate (ester)<>1 621902[beilstein]<>1 2-methyl-5-nitro-1h-imidazole-1-ethanol benzoate (ester)<>1 metronidazolebenzoate<>1 benzoic acid 2-(2-methyl-5-nitro-imidazol-1-yl)-ethyl ester<>1 2-(2-meth…	ST148.cdx	0.818	0.557	0.261
SW02643_2	FDA Approved Drug=RILPIVIRINE;RILPIVIRINE HYDROCHLORIDE	Cc1cc(cc(c1Nc2ccnc(n2)Nc3ccc(cc3)C#N)C)/C=C/C#N	6451164 11711114	D09720 D09958	4953643 9885836				edurant<>3 rilpivirine hydrochloride<>3 r-278474<>3 tmc278<>2 rilpivirine<>2 r278474<>2 (e)-4-((4-((4-(2-cyanovinyl)-2 6-dimethylphenyl)amino)pyrimidin-2-yl)amino)benzonitrile<>1 500287-72-9[rn]<>1 tmc 278<>1 chembl1628504<>1 unii-212wax8kdd<>1 tmc-278<>1 700361-47-3[rn]<>1 700361-47-3<>1 4-{4-[4-((e)-2-cyano-vinyl)-2 6-dimethyl-phenylamino]-pyrimidin-2-ylamino}-benzonitrile<>1 mu o-conotoxin<>1 …	ST148.cdx	0.818	0.66	0.158
SW02628_1	FDA Approved Drug=QUINESTROL	C[C@]12CC[C@@H]3c4ccc(cc4CC[C@H]3[C@@H]1CC[C@]2(C#C)O)OC5CCCC5	9046	D00576	8694	DB04575	CHEBI:8716	PA164749042	estrovis<>4 plestrovis<>3 quinestrolo [dcit]<>3 quinestrol<>3 qui-lea<>3 estrovister<>3 estrovis 4000<>3 eston<>2 quinestrolum [inn-latin]<>2 <>1 205-803-1[einecs]<>1 17alpha-ethynylestradiol 3-cyclopentyl ether<>1 w-3566<>1 quinestrol; quinestrolum<>1 3038592[beilstein]<>1 quinestrol[wiki][usan]<>1 quinestrolum[latin]<>1 3-(cyclopentyloxy)-19-nor-17a-pregna-1 3 5(10)-trien-20-yn-17-ol<>1 er<>1 e…	ST148.cdx	0.818	0.654	0.164
SW01480_0	NPC Approved Name=meradimate	CC1CCC(C(C1)OC(=O)c2ccccc2N)C(C)C	8633	D04927					meradimate<>2 134-09-8<>1 stk083062<>1 menthyl anthranilate<>1 meradimate [inn]<>1 menthyl-o-aminobenzoate<>1 menthyl o-aminobenzoate<>1 einecs 205-129-8<>1 anthranilic acid<>1 ccris 2468<>1	ST148.cdx	0.817	0.449	0.368
SW01562_3	NPC Approved Name=cinnamedrine	CC(C(c1ccccc1)O)[NH+](C)C/C=C/c2ccccc2	5370611	D03510	4946082				cinnamedrine<>2 surecn25071<>1 cinamedrina<>1 cinnamedrine (usan/inn)<>1 ac1nsv37<>1 cinnamedrinum<>1 90-86-8<>1 cinnamylephedrin<>1 83514-22-1[rn]<>1 cinnamedrinum [inn-latin]<>1 cinamedrina [inn-spanish]<>1	ST148.cdx	0.816	0.612	0.205
SW01697_2	NPC Approved Name=pecilocin	CCCC[C@H](/C=C(\C)/C=C/C=C/C(=O)N1CCCC1=O)O	5282176	D01458	4445371				variotin<>3 pecilocin<>3 supral<>2 leofungine<>2 2-pyrrolidinone 1-[(2e 4e 6e 8r)-8-hydroxy-6-methyl-1-oxo-2 4 6-dodecatrien-1-yl]-<>1 19504-77-9[rn]<>1 einecs 243-116-9<>1 243-116-9[einecs]<>1 (r-(e e e))-1-(8-hydroxy-6-methyl-1-oxo-2 4 6-dodecatrienyl)-2-pyrrolidinone<>1 pecilocine [inn-french]<>1 pecilocin [ban:inn][inn]<>1 pecilocinum[latin]<>1 pecilocinum [inn-latin]<>1 1-[(2e 4e 6e 8r)-8-hy…	ST148.cdx	0.816	0.695	0.121
SW02527_4	NPC Approved Name=emiglitate	CCOC(=O)c1ccc(cc1)OCC[NH+]2C[C@@H]([C@H]([C@@H]([C@H]2CO)O)O)O	72004	D09779	65003				emiglitate<>3 bay o 1248<>2 bay-o-1248<>2 ethyl p-(2-((2r 3r 4r 5s)-3 4 5-trihydroxy-2-(hydroxymethyl)piperidino)ethoxy)benzoate<>1 emiglitato[spanish]<>1 emiglitato [spanish]<>1 ethyl 4-{2-[(2r 3r 4r 5s)-3 4 5-trihydroxy-2-(hydroxymethyl)piperidin-1-yl]ethoxy}benzoate<>1 ethyl 4-{2-[(2r<>1 einecs 279-613-2<>1 emiglitatum [latin]<>1 1<>1 benzoic acid 4-[2-[(2r 3r 4r 5s)-3 4 5-trihydroxy-2-(hydrox…	ST148.cdx	0.815	0.663	0.152
SW02256_1	Indian Approved Name=pefloxacin	CCn1cc(c(=O)c2c1cc(c(c2)F)N3CC[NH+](CC3)C)C(=O)[O-]	51081	D02306	46291	DB00487	CHEBI:50199	PA164742856	pflx<>3 pefloxacin<>3 pefloxacine<>3 <>2 pefloxacin [inn-french]<>2 pefloxacinum [inn-latin]<>2 1589 rb<>1 274-611-8[einecs]<>1 labocton<>1 149676-40-4[rn]<>1 3-quinolinecarboxylic acid 1 4-dihydro-1-ethyl-6-fluoro-7-(4-methyl-1-piperazinyl)-4-oxo-<>1 1-ethyl-6-fluoro-7-(4-methyl-1-piperazinyl)-4-oxo-1 4-dihydro-3-quinolinecarboxylic acid[acd/iupac name]<>1 pefloxacin[wiki][usan]<>1 pefloxacinum<…	ST148.cdx	0.815	0.585	0.23
SW02452_1	China Approved Name=lomefloxacin Indian Approved Name=lomefloxacin FDA Approved Drug=LOMEFLOXACIN HYDROCHLORIDE	CCn1cc(c(=O)c2c1c(c(c(c2)F)N3CC[NH2+]C(C3)C)F)C(=O)[O-]	3948	D02318	3811	DB00978	CHEBI:116278	PA164749165	lomefloxacin<>12 lflx<>9 lomefloxacino [spanish]<>6 lomefloxacine [french]<>6 lomefloxacinum [latin]<>6 lomefloxacin hydrochloride<>6 maxaquin<>6 lomefloxacin[wiki][usan]<>3 tl8006033<>3 lomefloxacin [usan:ban:inn][inn][usan]<>3 dna topoisomerase ii alpha isozyme<>3 1-ethyl-6 8-difluoro-7-(3-methyl-1-piperazinyl)-4-oxo-1 4-dihydro-3-quinolinecarboxylic acid[acd/iupac name]<>3 lomefloxacino[spanis…	ST148.cdx	0.814	0.585	0.23
SW00945_6	NPC Approved Name=n-(beta-hydroxybutyryl)-p-phenetidine	CCOc1ccc(cc1)NC(=O)CC(C)O	14130	D01116	13507				bucetin<>3 3-hydroxy-p-butyrophenetidide<>2 betadid<>2 4'-ethoxy-3-hydroxybutyranilide<>2 bucetin (jan/usan)[jan][usan]<>1 butyranilide 4'-ethoxy-3-hydroxy-<>1 11/6/8067<>1 butylon<>1 p-butyrophenetidide<>1 n-[4-(ethyloxy)phenyl]-3-hydroxybutanamide<>1 4-13-00-01216 (beilstein handbook reference)[beilstein]<>1 bucetalon<>1 n-(4-ethoxyphenyl)-3-hydroxybutanamide[acd/iupac name]<>1 butyramide n-(4-…	ST148.cdx	0.814	0.464	0.35
SW02373	NPC Approved Name=siccanin	Cc1cc(c2c(c1)OC3(CCC4C(CCCC45C3[C@H]2OC5)(C)C)C)O	443933	D01257					siccanin<>2 siccanin (tn)<>1 siccanin (jp16/inn)<>1 d01257<>1 22733-60-4<>1	ST148.cdx	0.813	0.462	0.352
SW03535_3	Indian Approved Name=ebastine	CC(C)(C)c1ccc(cc1)C(=O)CCC[NH+]2CCC(CC2)OC(c3ccccc3)c4ccccc4	3191	D01478	3079				kestine<>3 4-diphenylmethoxy-1-(3-(4-tert-butylbenzoyl)propyl)piperidine<>2 ebastine<>2 las w-090<>2 ebastin<>2 ebastel<>2 90729-43-4[rn]<>1 no-sedat<>1 ncgc00164603-01<>1 ebastina [spanish]<>1 4-(4-(benzhydryloxy)piperidin-1-yl)-1-(4-(tert-butyl)phenyl)butan-1-one<>1 1-[4-(tert-butyl)phenyl]-4-[4-(diphenylmethoxy)piperidyl]butan-1-one<>1 4'-tert-butyl-4-(4-(diphenylmethoxy)piperidino)butyropheno…	ST148.cdx	0.813	0.587	0.227
SW01562_2	NPC Approved Name=cinnamedrine	CC(C(c1ccccc1)O)[NH+](C)C/C=C/c2ccccc2	5370611	D03510	4946082				cinnamedrine<>2 surecn25071<>1 cinamedrina<>1 cinnamedrine (usan/inn)<>1 ac1nsv37<>1 cinnamedrinum<>1 90-86-8<>1 cinnamylephedrin<>1 83514-22-1[rn]<>1 cinnamedrinum [inn-latin]<>1 cinamedrina [inn-spanish]<>1	ST148.cdx	0.813	0.679	0.134
SW02967_7	NPC Approved Name=fursultiamine	Cc1ncc(c(n1)N)CN(C=O)/C(=C(/CCO)\SSCC2CCCO2)/C	3036929	D03319					aliaron f<>1 ncgc00188432-01<>1 st51052656<>1 akos015894233<>1 ac1mi20w<>1 ar-1j0914<>1 aliaron f (tn)<>1 n-[(4-amino-2-methylpyrimidin-5-yl)methyl]-n-[(z)-5-hydroxy-3-(oxolan-2-ylmethyldisulfanyl)pent-2-en-2-yl]formamide<>1 d03319<>1 fursultiamine<>1 fursultiamine (jan/inn)<>1 804-30-8<>1	ST148.cdx	0.813	0.575	0.237
SW00840_0	Indian Approved Name=phenazopyridine FDA Approved Drug=PHENAZOPYRIDINE HYDROCHLORIDE	c1ccc(cc1)/N=N/c2ccc(nc2N)N	8691 4756	D05450 D08346				PA164746899	phenazopyridine<>2 phenazopyridine hydrochloride<>2 gastrotest<>1 urogesic<>1 azodyne<>1 fenazopiridina<>1 urodine<>1 gastracid<>1 pyridiate<>1 phenazodine<>1 baridium<>1 geridium<>1 azomine<>1 pyrazodine<>1 mallophene<>1 bisteril<>1 3-(phenylazo)-2<>1 pyrazofen<>1 viridium<>1 diridone<>1 pyripyridium<>1	ST148.cdx	0.813	0.547	0.265
SW03112_8	NPC Approved Name=oxabolone cipionate	C[C@]12CC[C@H]3[C@H]([C@@H]1CC[C@@H]2OC(=O)CCC4CCCC4)CCC5=C(C(=O)CC[C@H]35)O	68952	D01149	62175				oxabolone cipionate<>2 steranabol ritardo<>2 oxabolone cypionate<>2 esterbol depo<>2 oxaboloni cypionas<>2 4-hydroxy-19-nortestosterone cyclopentanepropionate<>1 215-011-8[einecs]<>1 oxabolone 17-cyclopentanepropionate<>1 1254-35-9<>1 ossabolone cipionato [dcit]<>1 fi 5852<>1 oxaboloni cipionas<>1 steranabol long-acting<>1 ossabolone cipionato<>1 1254-35-9[rn]<>1 cipionato de oxabolona[spanish]<>…	ST148.cdx	0.812	0.629	0.183
SW01209_5	NPC Approved Name=cinoxate	CCOCCOC(=O)/C=C/c1ccc(cc1)OC	5373773	D03512	4523729				phiasol<>2 give-tan<>2 sundare<>2 giv-tan f<>2 cinoxate<>2 2-ethoxyethyl p-methoxycinnamate<>2 giv tanf<>1 cinoxate[wiki][usan]<>1 cinoxatum [inn-latin]<>1 2-propenoic acid 3-(4-methoxyphenyl)- 2-ethoxy<>1 2-ethoxyethyl (2e)-3-(4-methoxyphenyl)acrylate<>1 cinoxatum[latin]<>1 cinoxato [inn-spanish]<>1 propenoic acid 3-(4-methoxyphenyl)- 2-ethoxyethyl ester<>1 cinoxato[spanish][inn]<>1 caswell no. …	ST148.cdx	0.811	0.657	0.154
SW01840_7	Indian Approved Name=isoxsuprine hcl	CC(COc1ccccc1)[NH2+]C(C)C(c2ccc(cc2)O)O	11368	D01748	10890				isoxsuprine hydrochloride<>3 isoxsuprin hydrochloride<>2 duvadilan<>2 vasodilan<>2 579-56-6[rn]<>1 isoxsuprine hcl<>1 vasotran<>1 suprilent<>1 1-(4-hydroxyphenyl)-2-[(1-methyl-2-phenoxyethyl)amino]propan-1-ol chloride<>1 vasoplex<>1 isolait<>1 norephedrine p-hydroxy-n-(1-methyl-2-phenoxyethyl)- hydrochloride<>1 4-{1-hydroxy-2-[(1-methyl-2-phenoxyethyl)amino]propyl}benzololhydrochlorid<>1 isoxsupr…	ST148.cdx	0.811	0.601	0.21
SW02588_4	China Approved Name=fenofibrate Indian Approved Name=fenofibrate FDA Approved Drug=FENOFIBRATE;FENOFIBRIC ACID	CC(C)OC(=O)C(C)(C)Oc1ccc(cc1)C(=O)c2ccc(cc2)Cl	3339	D00565	3222	DB01039	CHEBI:5001	PA449594	lipantil<>14 triglide<>11 tricor<>11 fenofibrate<>11 fenobrate<>10 proctofene<>10 fenogal<>10 secalip<>10 procetofen<>10 antara<>8 lipofen<>7 lipsin<>7 lipofene<>7 liposit<>7 finofibrate<>7 protolipan<>7 luxacor<>7 lipirex<>7 elasterin<>7 lipifen<>7 lipidil micro<>7 lipidil<>7 lofibra<>7 fnf<>7 fenotard<>7 nolipax<>7 sedufen<>7 elasterate<>7 ankebin<>7 lipanthyl<>7 lipidil supra<>7 lipidex<>7 lip…	ST148.cdx	0.811	0.623	0.188
SW00804	Indian Approved Name=proflavine	c1cc(cc2c1cc3ccc(cc3n2)N)N	7099	C11181		DB01123	CHEBI:8452	PA164748742	3<>3 <>2 isoflav base<>2 proflavine<>2 proflavin<>2 proflavina<>1 pro-gen<>1 progesic<>1 2<>1 triple dye (brilliant green + gentian violet + proflavine hemisulfate)_mixture<>1 acridine-3<>1 profoliol-b<>1 progarmed<>1 profura<>1 proflavinum<>1 proformiphen<>1	ST148.cdx	0.811	0.525	0.286
SW02865_1	NPC Approved Name=benzylhydrochlorothiazide	c1ccc(cc1)CC2Nc3cc(c(cc3S(=O)(=O)N2)S(=O)(=O)N)Cl	2348	D01246	2258				behyd<>3 benzylhydrochlorothiazide<>2 6-chloro-3 4-dihydro-3-(phenylmethyl)-2h-1 2 4-benzothiadiazine-7-sulfonamide 1 1-dioxide<>1 2h-1 2 4-benzothiadiazine-7-sulfonamide 3-benzyl-6-chloro-3 4-dihydro- 1 1-dioxide<>1 3-benzyl-6-chloro-3 4-dihydro-2h-1 2 4-benzothiadiazine-7-sulfonamide 1 1-dioxide[acd/iupac name]<>1 mls000756597<>1 1824-50-6<>1 18593-33-4[rn]<>1 6-chloro-3 4-dihydro-3-(phenylmeth…	ST148.cdx	0.81	0.629	0.182
SW01990_3	China Approved Name=praziquantel WHO Essential Medicine=praziquantel Indian Approved Name=praziquantel FDA Approved Drug=PRAZIQUANTEL	c1ccc2c(c1)CCN3C2CN(CC3=O)C(=O)C4CCCCC4	4891	D00471	4722	DB01058		PA164764583	biltricide<>16 praziquantel<>12 cesol<>8 droncit<>8 pyquiton<>8 2-(cyclohexanecarbonyl)-2 3 6 7-tetrahydro-1h-pyrazino[2 1-a]isoquinolin-4(11bh)-one<>4 5-24-03-00361 (beilstein handbook reference)[beilstein]<>4 praziquantel (jan/usp)[usp][jan]<>4 4h-pyrazino[2 1-a]isoquinolin-4-one 2-(cyclohexylcarbonyl)-1 2 3 6 7 11b-hexahydro-<>4 259-559-6[einecs]<>4 cutter[wiki]<>4 drontal plus tabs for medium…	ST148.cdx	0.81	0.596	0.214
SW03034_3	Indian Approved Name=nebivolol FDA Approved Drug=NEBIVOLOL HYDROCHLORIDE	c1cc2c(cc1F)CCC(O2)C(C[NH2+]CC(C3CCc4cc(ccc4O3)F)O)O	71301 9933004	D05127	64421	DB04861	CHEBI:64019		nebivolol<>8 nebilong<>4 nebilet<>4 nebicard-5<>4 nubeta<>4 nebivololum [latin]<>4 lobivon<>4 bystolic<>4 nebipill<>4 nodon<>2 nebivololum<>2 pi-21858<>2 9920-09-6[rn]<>2 1 1'-[bis(6-fluoro-3 4-dihydro-2h-1-benzopyran-2-yl)]-2 2'-iminodiethanol<>2 r65 824<>2 2 2'-iminobis[1-(6-fluoro-3 4-dihydro-2h-chromen-2-yl)ethanol][acd/iupac name]<>2 nebivololum[latin]<>2 nebilet[wiki]<>2 dl-nebivolol<>2 1 1…	ST148.cdx	0.81	0.61	0.199
SW02833_0	NPC Approved Name=bufogenin	C[C@]12CC[C@@H](C[C@H]1CCC3C2CC[C@]4([C@]35[C@H](O5)C[C@@H]4c6ccc(=O)oc6)C)O	10063	D01378					bufogenin<>2 resi (van)<>1 14<>1 respigon<>1 bufogeninum [inn-latin]<>1 bufogenine [inn-french]<>1 resibufogenin<>1 bufogenina [inn-spanish]<>1 bufogenina [spanish]<>1 nsc 90783<>1	ST148.cdx	0.81	0.579	0.231
SW02031_6	Indian Approved Name=febuxostat FDA Approved Drug=FEBUXOSTAT	Cc1c(sc(n1)c2ccc(c(c2)C#N)OCC(C)C)C(=O)[O-]	134018	D01206	118173	DB03786			uloric<>6 febuxostat<>4 tei<>2 uloric tmx-67<>2 tmx 67<>2 2-[3-cyano-4-(2-methylpropoxy)phenyl]-4-methyl-1 3-thiazole-5-carboxylicacid<>2 tmx-67;adenuric;uloric<>2 s1547_selleck<>2 rrt<>2 2-[3-cyano-4-(2-methylpropoxy)phenyl]-4-methyl-5-thiazolecarboxylic acid<>2 mx-67 adenuric uloric<>2 febuxostat[wiki][jan][usan]<>2 2-(3-cyano-4-isobutoxyphenyl)-4-methyl-5-thiazolecarboxylic acid<>2 tei-6720<>2…	ST148.cdx	0.809	0.617	0.192
SW02092_0	China Approved Name=norfloxacin Indian Approved Name=norfloxacin Australia Approved Name=NORFLOXACIN FDA Approved Drug=NORFLOXACIN	CCn1cc(c(=O)c2c1cc(c(c2)F)N3CC[NH2+]CC3)C(=O)[O-]	4539	D00210	4380	DB01059	CHEBI:100246	PA450654	noroxin<>16 chibroxin<>12 norfloxacin<>12 norfloxacine<>8 sebercim<>8 baccidal<>8 barazan<>8 1-ethyl-6-fluoro-4-oxo-7-piperazinylhydroquinoline-3-carboxylicacid<>4 lexinor<>4 1-ethyl-6-fluoro-4-oxo-7-(1-piperazinyl)-1 4-dihydro-3-quinolinecarboxylic acid[acd/iupac name]<>4 norfloxacino<>4 1-ethyl-6-fluoro-4-oxo-7-piperazin-1-yl-1 4-dihydro-quinoline-3-carboxylic acid(norfloxacin)<>4 cas-70458-96-…	ST148.cdx	0.809	0.579	0.23
SW01990_6	China Approved Name=praziquantel WHO Essential Medicine=praziquantel Indian Approved Name=praziquantel FDA Approved Drug=PRAZIQUANTEL	c1ccc2c(c1)CCN3C2CN(CC3=O)C(=O)C4CCCCC4	4891	D00471	4722	DB01058		PA164764583	biltricide<>16 praziquantel<>12 cesol<>8 droncit<>8 pyquiton<>8 2-(cyclohexanecarbonyl)-2 3 6 7-tetrahydro-1h-pyrazino[2 1-a]isoquinolin-4(11bh)-one<>4 5-24-03-00361 (beilstein handbook reference)[beilstein]<>4 praziquantel (jan/usp)[usp][jan]<>4 4h-pyrazino[2 1-a]isoquinolin-4-one 2-(cyclohexylcarbonyl)-1 2 3 6 7 11b-hexahydro-<>4 259-559-6[einecs]<>4 cutter[wiki]<>4 drontal plus tabs for medium…	ST148.cdx	0.809	0.565	0.244
SW01562_2	NPC Approved Name=cinnamedrine	CC(C(c1ccccc1)O)[NH+](C)C/C=C/c2ccccc2	5370611	D03510	4946082				cinnamedrine<>2 surecn25071<>1 cinamedrina<>1 cinnamedrine (usan/inn)<>1 ac1nsv37<>1 cinnamedrinum<>1 90-86-8<>1 cinnamylephedrin<>1 83514-22-1[rn]<>1 cinnamedrinum [inn-latin]<>1 cinamedrina [inn-spanish]<>1	ST148.cdx	0.809	0.554	0.254
SW03123_4	Indian Approved Name=cephaloridine	c1cc[n+](cc1)CC2=C(N3[C@@H]([C@@H](C3=O)NC(=O)Cc4cccs4)SC2)C(=O)[O-]	5773	D01075	5569		CHEBI:3537		cefaloridine<>3 cephaloridinum<>2 cephaloridine<>2 cefaloridinum<>2 cefalorizin<>2 cephaloridin<>2 loridine<>2 cefaloridin<>2 cepaloridin<>2 kefloridin<>2 cefaloridina<>2 (6r 7r)-8-oxo-3-(pyridinium-1-ylmethyl)-7-[(2-thienylacetyl)amino]-5-thia-1-azabicyclo[4.2.0]oct-2-ene-2-carboxylate<>1 pyridinium 1-((2-carboxy-8-oxo-7-(2-(2-thienyl)acetamido)-5-thia-1-azabicyclo(4.2.0)oct-2-en-3-yl)methyl)- h…	ST148.cdx	0.808	0.57	0.238
SW02777_7	NPC Approved Name=cyclopenthiazide	c1c2c(cc(c1Cl)S(=O)(=O)N)S(=O)(=O)NC(N2)CC3CCCC3	2904	D02061	2801				navidrex<>3 cyclopentiazid<>2 salimed<>2 cyclopenthiazide<>2 cyclometiazid<>2 ultra-minzil<>2 navidreks<>2 navidrix<>2 cyclomethiazide<>2 salimid<>2 3-cyclopentylmethyl-6-chloro-7-sulfamyl-3 4-dihydro-1 2 4-benzothiadiazine 1 1-dioxide<>1 6-chloro-3-(cyclopentylmethyl)-3 4-dihydro-2h-1 2 4-benzothiadiazine-7-sulfonamide 1 1-dioxide[acd/iupac name]<>1 ciba 8341-su<>1 742-20-1[rn]<>1 212-012-5[eine…	ST148.cdx	0.808	0.629	0.179
SW02587_9	Indian Approved Name=bezafibrate	CC(C)(C(=O)[O-])Oc1ccc(cc1)CCNC(=O)c2ccc(cc2)Cl	39042	D01366	35728	DB01393	CHEBI:47612	PA162364313	befizal<>3 bezafibrat<>3 bezalip<>3 cedur<>3 bezafibrate<>3 bezatol sr<>3 sklerofibrat<>2 bezatol<>2 durabezur<>2 bezalip retard<>2 bm15.075<>1 bm 15.075<>1 ppar-gamma<>1 propanoicacid 2-(4-(2-((4-chlorobenzoyl)amino)ethyl)phenoxy)-2-methyl-<>1 2-[p-[2-p-chlorobenzamido)ethyl]phenoxy]-2-methylpropionic acid<>1 2-(4-{2-[(4-chlorobenzoyl)amino]ethyl}phenoxy)-2-methylpropanoic acid[acd/iupac name]<>…	ST148.cdx	0.808	0.626	0.181
SW03863_5	Indian Approved Name=pancuronium Australia Approved Name=PANCURONIUM BROMIDE FDA Approved Drug=PANCURONIUM BROMIDE	CC(=O)O[C@H]1C[C@@H]2CC[C@@H]3[C@@H]([C@]2(C[C@@H]1[N+]4(CCCCC4)C)C)CC[C@]5([C@H]3C[C@@H]([C@@H]5OC(=O)C)[N+]6(CCCCC6)C)C	27350 441289	D00492	25453 390052	DB01337	CHEBI:7908 CHEBI:7907	PA450771 PA450771	pancuronium dibromide<>9 pancuronium bromide<>8 pavulon<>8 mioblock<>6 pancuronium<>6 bromuro de pancuronio [inn-spanish]<>3 pavulon[wiki]<>3 pancuronii bromidum<>3 bromure de pancuronium [inn-french]<>3 bromuro de pancuronio<>3 pancuronium[wiki]<>3 bromure de pancuronium<>3 org na 97<>3 pancuronium bromide (product)<>2 prestwick3_001034<>2 org-na 97<>2 2b 16b-dipiperidino-5a-androstane-3a 17b-di…	ST148.cdx	0.807	0.631	0.177
SW01680_7	Indian Approved Name=octinoxate;octyl methoxycinnamate FDA Approved Drug=OCTINOXATE	CCCCC(CC)COC(=O)/C=C/c1ccc(cc1)OC	5355130	D05225	4511170				octinoxate<>9 2-ethylhexyl-p-methoxycinnamate<>6 octyl 4-methoxycinnamate<>6 octyl methoxycinnamate<>6 parsol mcx<>6 2-ethylhexyl-4-methoxycinnamate<>6 2-ethylhexyl p-methoxycinnamate<>6 parsol mox<>6 2-ethylhexyl 4-methoxycinnamate<>6 uvinul 3088<>3 5466-77-3[rn]<>3 omc cinnamate<>3 octylmethoxycinnamate<>3 neo heliopan av<>3 2-ethylhexyl (2e)-3-(4-methoxyphenyl)prop-2-enoate<>3 2-propenoic acid…	ST148.cdx	0.807	0.681	0.125
SW02373_0	NPC Approved Name=siccanin	Cc1cc(c2c(c1)OC3(CCC4C(CCCC45C3[C@H]2OC5)(C)C)C)O	443933	D01257					siccanin<>2 siccanin (tn)<>1 siccanin (jp16/inn)<>1 d01257<>1 22733-60-4<>1	ST148.cdx	0.807	0.454	0.353
SW01296_0	Australia Approved Name=LENALIDOMIDE FDA Approved Drug=LENALIDOMIDE	c1cc2c(c(c1)N)CN(C2=O)C3CCC(=O)NC3=O	216326	D04687	187515	DB00480	CHEBI:63791	PA162363968	lenalidomide<>8 imid3<>6 revimid<>6 revlimid<>6 cc-5013<>4 cdc 501<>4 2 6-piperidinedione 3-(4-amino-1 3-dihydro-1-oxo-2h-isoindol-2-yl)-<>4 revlimid (celgene)<>3 phs ii<>2 (3s)-3-(4-amino-1-oxo-1 3-dihydro-2h-isoindol-2-yl)piperidine-2 6-dione<>2 1-oxo-2-(2 6-dioxopiperidin-3-yl)-4-aminoisoindoline<>2 3-(4-amino-1-oxo-1 3-dihydro-isoindol-2-yl)-piperidine-2 6-dione<>2 prostaglandin-endoperoxide …	ST148.cdx	0.806	0.536	0.27
SW00838_2	Indian Approved Name=benzyl nicotinate	c1ccc(cc1)COC(=O)c2cccnc2	7191	D01419					benzyl nicotinate<>2 nicotinsaeurebenzylester<>1 pykaryl<>1 niacin benzyl ester<>1 94-44-0<>1 benzylis nicotinas<>1 nicotinic acid benzyl ester<>1 benzyl pyridine-3-carboxylate<>1 pycaril<>1 rubriment<>1	ST148.cdx	0.806	0.557	0.25
SW02528_9	China Approved Name=rosiglitazone Indian Approved Name=rosiglitazone;rosiglitazone maleate FDA Approved Drug=ROSIGLITAZONE MALEATE	CN(CCOc1ccc(cc1)CC2C(=O)[N-]C(=O)S2)c3ccccn3	77999	D00596	4444514 70383		CHEBI:50122	PA451283	avandia<>8 rosiglitazone maleate<>8 rosiglitazona<>6 rosiglitazone (avandia)<>6 rosiglitazonum<>6 rosiglizole<>6 brl-49653<>4 rosiglitazone<>4 avandia[wiki]<>4 brl 49653<>4 5-{4-[2-(methyl-pyridin-2-yl-amino)-ethoxy]-benzyl}-thiazolidine-2 4-dione<>4 122320-73-4<>4 rosigilitazone<>4 122320-73-4[rn]<>4 hydrogen(2z)-but-2-enedioate 5-(4-{2-[methyl(pyridin-2-yl)amino]ethoxy}benzyl)-1 3-thiazolidine-…	ST148.cdx	0.804	0.625	0.179
SW01731_1	FDA Approved Drug=PRAMOXINE HYDROCHLORIDE	CCCCOc1ccc(cc1)OCCC[NH+]2CCOCC2	73957	D00739	66586				pramoxine hydrochloride<>2 pramocaine hydrochloride<>2 prax lotion<>2 tronothane hydrochloride<>2 4-(3-(p-butoxyphenoxy)propyl)morpholine hydrochloride<>2 proctocream-hc<>1 proctofoam-hc<>1 proxazocain hydrochloride<>1 st51015106<>1 tronolane<>1 pramoxine hcl<>1 637-58-1[rn]<>1 pramocaine<>1 637-58-1<>1 einecs 211-293-1<>1 4-[3-(4-butoxyphenoxy)propyl]morpholine hydrochloride (1:1)[acd/iupac name…	ST148.cdx	0.804	0.614	0.191
SW02677_4	NPC Approved Name=fleroxacin	C[NH+]1CCN(CC1)c2c(cc3c(c2F)n(cc(c3=O)C(=O)[O-])CCF)F	3357	D01716		DB04576			fleroxacin<>3 megalocin<>2 megalone<>2 <>1 fleroxacinum<>1 quinodis<>1 am-833<>1 ec 5.99.1.-<>1 fleroxicin<>1 topoisomerase iv subunit a<>1 am 833<>1 79660-72-3<>1 fleroxacino<>1	ST148.cdx	0.804	0.574	0.23
SW01840_4	Indian Approved Name=isoxsuprine hcl	CC(COc1ccccc1)[NH2+]C(C)C(c2ccc(cc2)O)O	11368	D01748	10890				isoxsuprine hydrochloride<>3 isoxsuprin hydrochloride<>2 duvadilan<>2 vasodilan<>2 579-56-6[rn]<>1 isoxsuprine hcl<>1 vasotran<>1 suprilent<>1 1-(4-hydroxyphenyl)-2-[(1-methyl-2-phenoxyethyl)amino]propan-1-ol chloride<>1 vasoplex<>1 isolait<>1 norephedrine p-hydroxy-n-(1-methyl-2-phenoxyethyl)- hydrochloride<>1 4-{1-hydroxy-2-[(1-methyl-2-phenoxyethyl)amino]propyl}benzololhydrochlorid<>1 isoxsupr…	ST148.cdx	0.804	0.608	0.196
SW03750_1	China Approved Name=mometasone furoate Indian Approved Name=mometasone furoate Australia Approved Name=MOMETASONE FUROATE FDA Approved Drug=MOMETASONE FUROATE;MOMETASONE FUROATE MONOHYDRATE	C[C@@H]1C[C@H]2[C@@H]3CCC4=CC(=O)C=C[C@@]4([C@]3([C@H](C[C@@]2([C@]1(C(=O)CCl)OC(=O)c5ccco5)C)O)Cl)C	441336	D00690	390091 8069123		CHEBI:47564		asmanex<>14 elocon<>10 mometasone furoate<>10 danitin<>9 nosorex<>9 flumeta<>9 83919-23-7<>5 chebi:47564<>5 nasonex<>5 elocone<>5 mometasone furoate (jan/usp)[usp][jan]<>4 sch-32088<>4 tl8005500<>4 2-furancarboxylicacid (11b 16a)-9 21-dichloro-11-hydroxy-16-methyl-3 20-dioxopregna-1 4-dien-17-yl ester<>4 nasonex[wiki]<>4 (8s 9r 10s 11s 13s 14s 16r 17r)-9-chlor-17-(chloracetyl)-11-hydroxy-10 13 16…	ST148.cdx	0.804	0.615	0.188
SW03126_5	NPC Approved Name=halofuginone	c1c2c(cc(c1Cl)Br)ncn(c2=O)CC(=O)C[C@H]3[C@@H](CCC[NH2+]3)O	400772	D08034	355164				halofuginone<>2 stenorol<>2 tempostatin<>1 55837-20-2[rn]<>1 halofuginon<>1 64924-67-0[rn]<>1 halofuginonum<>1 7-bromo-6-chloro-3-[3-((2s 3r)-3-hydroxy-piperidin-2-yl)-2-oxo-propyl]-3h-quinazolin-4-one<>1 17395-31-2[rn]<>1 halofuginona<>1 7-bromo-6-chloro-3-{3-[(2s 3r)-3-hydroxypiperidin-2-yl]-2-oxopropyl}quinazolin-4(3h)-one<>1 halocur <>1 empostatin<>1 241-422-7[einecs]<>1 55837-20-2<>1 4(3h)-q…	ST148.cdx	0.803	0.599	0.204
SW03570_1	NPC Approved Name=holin	CC(=O)O[C@@H]1C[C@H]2[C@@H]3CCc4cc(ccc4[C@H]3CC[C@@]2([C@H]1OC(=O)C)C)OC(=O)c5ccccc5	656637	D01989	570990				holin (tn)<>2 holin<>2 estriol diacetate benzoate<>1 estriol 3-benzoate 16 17-diacetate<>1 surecn5711620<>1 estriol benzoate diacetate<>1 ac1lcvbv<>1 [(8r<>1 d01989<>1 estriol diacetate benzoate (jan)<>1 2508-47-6[rn]<>1 2508-47-6<>1	ST148.cdx	0.803	0.616	0.187
SW03717_1	NPC Approved Name=cefuzonam	CO/N=C(/c1csc(n1)N)\C(=O)N[C@H]2[C@@H]3N(C2=O)C(=C(CS3)CSc4cnns4)C(=O)[O-]	6336505	D03432	4891670		CHEBI:55488		cefuzoname<>2 cefuzonam<>2 cefuzonamum[latin][inn]<>1 (-)-(6r 7r)-7-(2-(2-amino-4-thiazolyl)glyoxylamido)-8-oxo-3-((1 2 3-thiadiazol-5-ylthio)methyl)-5-thia-1-azabicyclo(4.2.0)oct-2-ene-2-carboxylicacid 7(sup 2)-(z)-(o-methyloxime)<>1 cefuzonamum [inn_la]<>1 82219-78-1[rn]<>1 82219-81-6[rn]<>1 cefuzoname[french][inn]<>1 ac1o3sm5<>1 unii-860mt00t7t<>1 chebi:55488<>1 czon<>1 cefuzonam (inn)<>1 cefu…	ST148.cdx	0.803	0.63	0.173
SW03761_4	NPC Approved Name=rolitetracycline	C[C@]1(c2cccc(c2C(=O)C3=C([C@]4([C@@H](C[C@@H]31)[C@@H](C(=C(C4=O)C(=O)NC[NH+]5CCCC5)[O-])[NH+](C)C)O)[O-])[O-])O		D02282	21111754	DB01301	CHEBI:63334		rolitetracycline<>3 <>2 synterin<>2 pyrrolidino-methyl-tetracycline<>1 rolitetracyclinum<>1 reverin<>1 rolitetracyclinum [inn_la]<>1 n-(pyrrolidinomethyl)tetracycline<>1 751-97-3[rn]<>1 rolitetraciclina; rolitetracycline; rolitetracyclinum<>1 [(4s 6s 12as 4as 5as)-4-(dimethylamino)-3 6 10 12 12a-pentahydroxy-6-methyl-1 11-dioxo(4 5 6 12a 4a 5a-hexahydronaphthacen-2-yl)]-n-(pyrrolidinylmethyl)carb…	ST148.cdx	0.803	0.653	0.15
SW01396_1	China Approved Name=apomorphine FDA Approved Drug=APOMORPHINE HYDROCHLORIDE	C[NH+]1CCc2cccc-3c2[C@H]1Cc4c3c(c(cc4)O)O	6005 107882	D07460 D02004	5783 9039 2309928 97017	DB00714	CHEBI:31228 CHEBI:48538	PA164781163	apomorphine<>8 apomorfin<>6 uprima<>6 ixense<>6 l-apomorphine<>6 apormorphine<>6 apokyn<>4 apomorphin<>4 r-(-)-apomorphine<>4 vr-040<>2 200-360-0[einecs]<>2 (r)-5 6 6a 7-tetrahydro-6-methyl-4h-dibenzo[de g]quinoline-10 11-diol<>2 serotonin receptor 2a<>2 (-)-apomorphine<>2 41372-20-7[rn]<>2 (6ar)-5 6 6a 7-tetrahydro-6-methyl-4h-dibenzo(de g)chinolin-10 11-diol<>2 4h-dibenzo[de g]quinoline-10 11-d…	ST148.cdx	0.802	0.499	0.303
SW01773_3	FDA Approved Drug=AMLEXANOX	CC(C)c1ccc2c(c1)c(=O)c3cc(c(nc3o2)N)C(=O)[O-]	2161	D01828	2076	DB01025	CHEBI:31205	PA164745310	amlexanox<>4 aphthasol<>4 solfa<>3 amoxanox<>3 amlenanox<>3 elics<>3 amlexanoxum [latin]<>2 amlexanoxo [spanish]<>2 5h-[1]benzopyrano[2 3-b]pyridine-3-carboxylicacid 2-amino-7-(1-methylethyl)-5-oxo-<>1 2-amino-5-oxo-7-(propan-2-yl)-5h-chromeno[2 3-b]pyridine-3-carboxylic acid<>1 <>1 aphthasol (tn)<>1 oradisc<>1 oradisc a<>1 amlexanox[wiki]<>1 beta-endothelial cell growth factor<>1 amlexanox [usan…	ST148.cdx	0.802	0.609	0.193
SW01283_0	Australia Approved Name=THALIDOMIDE FDA Approved Drug=THALIDOMIDE	c1ccc2c(c1)C(=O)N(C2=O)C3CCC(=O)NC3=O	5426	D00754	5233	DB01041	CHEBI:9513	PA451644	thalidomide<>10 sedoval<>6 talimol<>6 neurosedin<>6 gastrinide<>6 thalomid<>6 corronarobetin<>6 enterosediv<>6 distaval<>6 kedavon<>4 telargan<>4 calmorex<>4 neurosedyn<>4 neurosedym<>4 calmore<>4 asmadion<>4 pantosediv<>4 thalin<>4 nerosedyn<>4 quietoplex<>4 hippuzon<>4 quetimid<>4 bonbrain<>4 kevadon<>4 pangul<>4 imidene<>4 psychotablets<>4 profarmil<>4 ectiluran<>4 sedisperil<>4 glutanon<>4 ne…	ST148.cdx	0.802	0.533	0.269
SW01562_9	NPC Approved Name=cinnamedrine	CC(C(c1ccccc1)O)[NH+](C)C/C=C/c2ccccc2	5370611	D03510	4946082				cinnamedrine<>2 surecn25071<>1 cinamedrina<>1 cinnamedrine (usan/inn)<>1 ac1nsv37<>1 cinnamedrinum<>1 90-86-8<>1 cinnamylephedrin<>1 83514-22-1[rn]<>1 cinnamedrinum [inn-latin]<>1 cinamedrina [inn-spanish]<>1	ST148.cdx	0.802	0.619	0.184
[truncated: 303 more rows]

## Sheet: Spautin-1
VIDA Name	Official Names	Isomeric Smiles	PubChem ID	KEGG Drug ID	ChemSpider ID	DrugBank ID	ChEBI ID	PharmGKB ID	Synonyms	ROCS_ShapeQuery	ROCS_TanimotoCombo	ROCS_ShapeTanimoto	ROCS_ColorTanimoto					Min ROCS_TanimotoCombo			0.887
[truncated: 500 more rows]
